# Supplementary material for: Whole-transcriptome changes in gene expression accompany aging of sensory neurons in Aplysia californica
Source: BMC Genomics. 2018 Jul 11;19:529. doi: 10.1186/s12864-018-4909-1 (PMC6042401; doi:10.1186/s12864-018-4909-1)
Supplement: Supplementary file 2 — Excel file containing all differentially expressed genes identified by STAR. (XLSX 58 kb) [file 12864_2018_4909_MOESM4_ESM.xlsx]

## Sheet: Ion channel genes
nucleotide_GI	mRNA Accession	Protein Accession	Gene name	Protein Name	baseMean	log2FoldChange	lfcSE	padj
871230808	XM_005097743.2	XP_005097800.1	LOC101855868	glutamate receptor ionotropic, kainate 2-like	38.2595	-2.77418	0.373299	1.1281e-10
871270799	XM_005111003.2	XP_005111060.2	LOC101850918	aquaporin-5-like isoform X1	14.6077	-2.85507	0.397417	4.88813e-10
871230809	XM_005097744.2	XP_005097801.1	LOC101856097	glutamate receptor 2-like	9.87054	-2.6975	0.401814	8.14638e-09
871255857	XM_013086739.1	XP_012942193.1	LOC101859123	cAMP-specific 3',5'-cyclic phosphodiesterase 4D-like	456.723	-0.782121	0.116427	8.14638e-09
871207725	XM_005089856.2	XP_005089913.1	LOC101863226	potassium voltage-gated channel protein Shaker-like	62.3795	-1.46199	0.246977	7.61476e-07
871214067	XM_005092166.2	XP_005092223.1	LOC101845604	calmodulin-A-like	121.159	-2.01221	0.382233	1.89097e-05
871255391	XM_013086643.1	XP_012942097.1	LOC101861756	voltage-gated potassium channel subunit beta-2-like	58.6338	-1.49382	0.293155	3.90017e-05
871228377	XM_013081731.1	XP_012937185.1	LOC101861500	sodium/calcium exchanger 3-like	892.585	-0.72821	0.144619	5.10486e-05
871239030	XM_013083665.1	XP_012939119.1	LOC101857189	short transient receptor potential channel 7-like	22.625	-1.56573	0.311756	5.41426e-05
871270682	XM_013089542.1	XP_012944996.1	LOC106013541	calmodulin-like] [partial=5'	18.7959	-1.68649	0.353098	0.000146388
871227220	XM_013081498.1	XP_012936952.1	LOC101855636	short transient receptor potential channel 3-like	7.07506	-1.85956	0.410157	0.000361988
871233777	XM_013082730.1	XP_012938184.1	LOC101863672	anoctamin-7-like] [partial=5'	522.311	-0.772153	0.172652	0.000461829
871252068	XM_013086033.1	XP_012941487.1	LOC101853478	anoctamin-4-like	532.971	0.479731	0.10826	0.000530068
325296900	NM_001204555.1	NP_001191484.1	SAP	synapse-associated protein	505.561	-0.664661	0.151628	0.000605355
871268204	XM_005110180.2	XP_005110237.1	LOC101847224	homocysteine-responsive endoplasmic reticulum-resident ubiquitin-like domain member 2 protein	224.843	0.767896	0.175785	0.000637727
871259307	XM_005107107.2	XP_005107164.1	LOC101863051	potassium voltage-gated channel subfamily H member 6-like	120.768	-0.664289	0.156053	0.000939966
871226985	XM_005096543.2	XP_005096600.1	LOC101854319	H(+)/Cl(-) exchange transporter 7-like	219.54	0.990789	0.233992	0.00101163
871241768	XM_013084195.1	XP_012939649.1	LOC101851422	glycerol-3-phosphate dehydrogenase [NAD(+)], cytoplasmic-like	96.5485	-0.796373	0.191897	0.00135804
871205191	XM_005089088.2	XP_005089145.1	LOC101856938	calcineurin subunit B type 1	3325.99	-0.666486	0.16299	0.00161974
871236624	XM_013083245.1	XP_012938699.1	LOC101858632	calmodulin-beta-like	486.908	-1.15614	0.283254	0.00166203
871259298	XM_005107095.2	XP_005107152.1	LOC101860120	12 kDa FK506-binding protein-like	574.282	-0.513693	0.129772	0.00244959
871261570	XM_013087838.1	XP_012943292.1	LOC101864482	two pore calcium channel protein 2-like	59.1354	0.690629	0.176945	0.00294343
325297022	NM_001204588.1	NP_001191517.1	LOC100533285	tandem pore domain potassium channel	65.368	-1.05181	0.274891	0.00370389
871251413	XM_005104415.2	XP_005104472.1	LOC101860035	potassium voltage-gated channel subfamily H member 1-like] [frame=3] [partial=5'	26.7559	-1.43979	0.380136	0.00417691
325297167	NM_001204664.1	NP_001191593.1	LOC100533376	noninactivating potassium channel	336.121	-0.950263	0.25741	0.00555084
871267353	XM_013088873.1	XP_012944327.1	LOC101855059	potassium channel subfamily T member 2	230.094	-0.81739	0.221707	0.00561446
871205277	XM_005089163.2	XP_005089220.2	LOC101854539	two pore calcium channel protein 1-like	136.126	0.478889	0.133762	0.00757511
325296992	NM_001204580.1	NP_001191509.1	CaM	calmodulin	14307.2	-0.729769	0.20447	0.00781301
871204656	XM_013084660.1	XP_012940114.1	LOC101845733	sulfate transporter-like	43.0966	0.786025	0.220988	0.0080125
871274701	XM_013090333.1	XP_012945787.1	LOC101858456	ryanodine receptor 44F-like	380.196	-0.737958	0.207789	0.00812475
871235030	XM_013082969.1	XP_012938423.1	LOC101854720	voltage-dependent L-type calcium channel subunit beta-1-like isoform X2	39.9048	-1.1998	0.337894	0.00812985
871266651	XM_005109636.2	XP_005109693.2	LOC101858364	uncharacterized protein LOC101858364] [partial=3'	61.3589	-0.892507	0.255411	0.00950187
871273599	XM_013090121.1	XP_012945575.1	LOC101851163	glutamate receptor 3-like	6.33236	-1.5549	0.44618	0.0097107
871246306	XM_013085028.1	XP_012940482.1	LOC101859343	heat shock protein 83-like	710.939	0.76998	0.221172	0.00977615
871227937	XM_005096843.2	XP_005096900.1	LOC101846809	anoctamin-8-like	558.587	0.486583	0.140254	0.0100864
871266375	XM_005109532.2	XP_005109589.1	LOC101853737	14-3-3 protein zeta-like	3562.66	-0.433279	0.125641	0.0105554
871225013	XM_013081112.1	XP_012936566.1	LOC101847330	voltage-dependent calcium channel subunit alpha-2/delta-3-like] [partial=3'	309.913	-0.420469	0.122113	0.0106968
871224970	XM_013081103.1	XP_012936557.1	LOC101847576	voltage-dependent calcium channel subunit alpha-2/delta-3-like	394.513	-0.603363	0.176473	0.0113686
871235665	XM_005099309.2	XP_005099366.1	LOC101862801	myosin essential light chain, striated adductor muscle-like	41.6907	-1.477	0.446386	0.0149838
871258337	XM_013087172.1	XP_012942626.1	LOC101854895	sialin-like	408.267	0.678762	0.206892	0.0158656
871243980	XM_013084630.1	XP_012940084.1	LOC100533422	potassium channel isoform X1	116.321	-0.766555	0.233996	0.0159966
871224974	XM_013081104.1	XP_012936558.1	LOC101847814	uncharacterized protein LOC101847814	214.416	-0.606419	0.185641	0.0162972
325296794	NM_001204708.1	NP_001191637.1	LOC100533425	sodium channel alpha-subunit SCAP1	2135.28	-0.363116	0.11121	0.0163409
871261990	XM_013087912.1	XP_012943366.1	LOC101855595	uncharacterized protein LOC101855595] [partial=5'	11.5085	-1.33013	0.412255	0.0181529
871260272	XM_013087603.1	XP_012943057.1	LOC101855136	dual oxidase 2-like	22.4822	1.18045	0.367556	0.0188594
871226257	XM_005096313.2	XP_005096370.1	LOC101862107	annexin A13-like	2700.02	-0.524488	0.163504	0.018994
871261823	XM_005108026.2	XP_005108083.1	LOC101861612	gamma-1-syntrophin-like	299.006	-0.593705	0.185733	0.0196058
871251798	XM_013085987.1	XP_012941441.1	LOC101848452	prickle-like protein 3	537.139	-0.569224	0.178791	0.0201746
871211349	XM_013089836.1	XP_012945290.1	LOC101850530	uncharacterized protein LOC101850530	503.533	-0.479724	0.151836	0.0215183
871230574	XM_013082136.1	XP_012937590.1	LOC101861725	ryanodine receptor 44F-like	40.2814	-0.867972	0.275771	0.0222411
871272608	XM_005111596.2	XP_005111653.2	LOC101854914	uncharacterized protein LOC101854914] [frame=3] [partial=5',3'	24.15	-0.941483	0.300342	0.0227835
871215881	XM_013079509.1	XP_012934963.1	LOC101855406	short transient receptor potential channel 4-like	173.669	-0.612986	0.199688	0.0267518
871266175	XM_013088646.1	XP_012944100.1	LOC106013304	fibulin-1-like	45.4785	-0.8083	0.264625	0.0276033
871215352	XM_013079411.1	XP_012934865.1	LOC101858250	glycine receptor subunit alpha-2-like	1256.17	-0.786024	0.259847	0.0293605
871276168	XM_005112721.2	XP_005112778.2	LOC101846940	potassium voltage-gated channel protein Shaw-like	136.17	-0.761518	0.251852	0.0294253
871265710	XM_013088567.1	XP_012944021.1	LOC101862757	troponin C-like	17.8556	-1.32131	0.441723	0.0319862
871233166	XM_013082621.1	XP_012938075.1	LOC101863512	Kv channel-interacting protein 4-like	164.522	-0.673366	0.225491	0.0323436
871252181	XM_013086050.1	XP_012941504.1	LOC101858122	uncharacterized protein LOC101858122] [frame=2] [partial=5'	54.7025	0.581033	0.198206	0.036929
871233904	XM_005098726.2	XP_005098783.1	LOC101846351	G protein-activated inward rectifier potassium channel 3-like isoform X2	48.2615	-0.562959	0.192623	0.0377111
871274498	XM_013090298.1	XP_012945752.1	LOC106013745	beta-arrestin-1-like	93.3557	-0.592366	0.20485	0.0404459
871214309	XM_013079217.1	XP_012934671.1	LOC101853764	glycine receptor subunit alpha-2-like] [partial=5'	26.9121	-1.0867	0.381412	0.0443401
871237007	XM_013083324.1	XP_012938778.1	LOC101849134	calmodulin-A-like	37.7586	-0.780498	0.274936	0.0452713
871261597	XM_005107955.2	XP_005108012.2	LOC101863775	two pore calcium channel protein 2-like	16.0711	0.825308	0.29311	0.0479633
871217248	XM_005093341.2	XP_005093398.2	LOC101857392	small ubiquitin-related modifier 3-like	497.864	-0.567881	0.202797	0.0495173
871254820	XM_013086529.1	XP_012941983.1	LOC101860518	short transient receptor potential channel 3-like	6.59873	-1.21329	0.433522	0.0496332
871266655	XM_013088730.1	XP_012944184.1	Src2	src tyrosine kinase 2 isoform X1	453.754	-0.430253	0.157085	0.0560056
871227461	XM_013081541.1	XP_012936995.1	LOC101855941	putative Golgi pH regulator C	200.837	0.567064	0.209089	0.0592239
871251327	XM_005104371.2	XP_005104428.1	LOC101848223	AP-2 complex subunit mu	1915.48	-0.479787	0.177841	0.0609902
871262598	XM_013088029.1	XP_012943483.1	LOC101857144	dual oxidase 2-like	252.501	0.921107	0.341719	0.0611728
871216616	XM_005093201.2	XP_005093258.1	LOC101845835	neuronal acetylcholine receptor subunit alpha-7-like	111.868	-0.932805	0.347499	0.06277
871274704	XM_013090334.1	XP_012945788.1	LOC106013756	ryanodine receptor 44F-like] [partial=3'	22.83	-0.893345	0.334106	0.0642065
871277221	XM_013090835.1	XP_012946289.1	LOC106013938	beta-arrestin-1-like] [partial=3'	54.5193	-0.622603	0.233053	0.0644782
325197133	NM_001204489.1	NP_001191418.1	LOC100533344	presenilin 1-1	230.608	0.55714	0.208999	0.0653347
871259532	XM_005107237.2	XP_005107294.2	LOC101854280	glutamate receptor ionotropic, kainate 4-like	95.3575	-0.702063	0.263618	0.0654891
871234494	XM_005098931.2	XP_005098988.1	LOC101853698	beta-1-syntrophin-like	344.984	-0.346803	0.130536	0.0663221
871264789	XM_013088421.1	XP_012943875.1	LOC101850676	uncharacterized protein LOC101850676	26.8377	0.82928	0.312718	0.0667632
871229029	XM_013081849.1	XP_012937303.1	LOC101855420	sodium/potassium/calcium exchanger 2-like	136.537	-0.439074	0.1705	0.0783981
325297073	NM_001204612.1	NP_001191541.1	LOC100533314	glutamate receptor subunit protein GluR5 precursor	275.306	-0.488011	0.190857	0.081047
325296746	NM_001204680.1	NP_001191609.1	LOC100533395	glutamate receptor 2	169.413	-0.420238	0.164707	0.0816909
871240405	XM_013083938.1	XP_012939392.1	LOC101850728	calmodulin	17.9569	-1.09266	0.428364	0.0817678
871214322	XM_013079222.1	XP_012934676.1	LOC101857231	CCR4-NOT transcription complex subunit 6-like	14.0814	-0.713421	0.279842	0.0819066
871223690	XM_013080877.1	XP_012936331.1	LOC106011400	ryanodine receptor 44F-like] [partial=3'	23.6127	-0.671815	0.267054	0.0875854
871259247	XM_013087319.1	XP_012942773.1	LOC101856046	two pore potassium channel protein sup-9-like	19.1007	-0.683063	0.271936	0.0883095
325296963	NM_001204740.1	NP_001191669.1	GluR8	glutamate receptor 8	135.928	-0.581916	0.231909	0.0886815
871261851	XM_013087889.1	XP_012943343.1	LOC101846458	neuronal acetylcholine receptor subunit alpha-5-like	6.93999	-1.069	0.430275	0.0930404
871255240	XM_013086609.1	XP_012942063.1	LOC101850274	aquaporin AQPAe.a-like	62.7912	-1.11899	0.452065	0.0947003
871240680	XM_005100956.2	XP_005101013.1	LOC101850570	voltage-dependent calcium channel gamma-5 subunit-like	39.5384	-0.877892	0.355666	0.0957993
871205099	XM_013091382.1	XP_012946836.1	LOC101856227	neuronal acetylcholine receptor subunit alpha-10-like	10.2227	-1.01664	0.41888	0.103114
871273189	XM_013090045.1	XP_012945499.1	LOC101861860	tyrosine-protein kinase SRK2-like	52.3781	-0.490362	0.207757	0.116432
871263648	XM_013088214.1	XP_012943668.1	LOC106013182	neuronal calcium sensor 2-like	27.9244	-0.739156	0.314018	0.11774
871258419	XM_013087185.1	XP_012942639.1	LOC101846521	two pore calcium channel protein 1-like	8.77608	1.0242	0.436745	0.119314
871233653	XM_005098660.2	XP_005098717.1	LOC101850565	polycystic kidney disease 2-like 1 protein	13.681	0.931782	0.401343	0.123461
871255718	XM_013086716.1	XP_012942170.1	LOC101848683	vesicular glutamate transporter 2-like	78.3384	-0.791784	0.341208	0.123637
871259321	XM_005107123.2	XP_005107180.1	LOC101846455	mitochondrial import inner membrane translocase subunit Tim22-like	24.2679	0.574156	0.247589	0.12395
325297028	NM_001204590.1	NP_001191519.1	LOC100533288	GluClAc1 precursor	202.289	-0.400395	0.174569	0.129628
871223406	XM_005095336.2	XP_005095393.1	LOC101851488	vesicular glutamate transporter 3-like	5.34742	0.932679	0.410081	0.133467
325297010	NM_001204585.1	NP_001191514.1	LOC100533282	CaM kinase II alpha	1850.46	-0.460994	0.20489	0.139368
871246082	XM_005102642.2	XP_005102699.1	LOC101861825	14-3-3 protein epsilon-like	11734.3	-0.420455	0.187164	0.140202
871251046	XM_013085852.1	XP_012941306.1	LOC101851882	E3 ubiquitin-protein ligase SMURF2-like	60.4145	0.528591	0.235295	0.140202
871255860	XM_013086740.1	XP_012942194.1	LOC101858125	cAMP-specific 3',5'-cyclic phosphodiesterase 4A-like	20.5968	-0.58109	0.260771	0.144315
871219936	XM_005094220.2	XP_005094277.1	LOC101856501	myotrophin-like	637.407	-0.406756	0.182866	0.145183
871214373	XM_013079236.1	XP_012934690.1	LOC106011042	potassium voltage-gated channel subfamily KQT member 1-like	19.425	-0.546949	0.24659	0.147057
871209026	XM_013085820.1	XP_012941274.1	LOC106012547	acetylcholine receptor subunit alpha-type acr-16-like	27.0766	-0.682463	0.31227	0.154688
871268430	XM_005110260.2	XP_005110317.1	LOC101864719	AP-1 complex subunit mu-1	30.8733	0.627397	0.288607	0.15705
871247564	XM_013085246.1	XP_012940700.1	LOC101857963	polycystic kidney disease protein 1-like 2	10.3535	-0.857682	0.394737	0.157305
871259319	XM_013087342.1	XP_012942796.1	LOC101847606	TWiK family of potassium channels protein 18-like	5.84284	-0.924214	0.434971	0.169717
871224340	XM_013080996.1	XP_012936450.1	LOC101850877	transient receptor potential cation channel trpm-like	369.617	0.317456	0.149522	0.170018
871269598	XM_013089314.1	XP_012944768.1	LOC101863064	LOW QUALITY PROTEIN: chloride channel protein A-like	121.571	-0.495418	0.242205	0.191528
871244162	XM_005102014.2	XP_005102071.2	LOC100885790	glutamate receptor ionotropic, kainate 3	31.253	0.556559	0.275742	0.199915
871275421	XM_005112512.2	XP_005112569.1	LOC101854466	voltage-dependent calcium channel gamma-2 subunit-like] [frame=3] [partial=5'	12.4332	-0.634473	0.317937	0.205833
871205845	XM_013080221.1	XP_012935675.1	LOC101860936	hornerin-like	15.4953	-0.673909	0.338338	0.206799
871218324	XM_005093703.2	XP_005093760.1	LOC101858844	synaptojanin-2-binding protein-like	704.646	-0.34032	0.17171	0.210059
871211247	XM_013089650.1	XP_012945104.1	LOC106013564	cGMP-dependent 3',5'-cyclic phosphodiesterase-like	930.335	-0.327085	0.169768	0.226745
871260471	XM_013087628.1	XP_012943082.1	LOC101850907	sialin-like	8.88053	0.721599	0.37461	0.226862
871215348	XM_005092713.2	XP_005092770.2	LOC101851853	gamma-aminobutyric acid receptor subunit alpha-5-like	135.363	-0.490099	0.26017	0.242169
871273164	XM_013090040.1	XP_012945494.1	LOC106013679	small conductance calcium-activated potassium channel protein 2-like] [partial=5'	50.949	-0.524857	0.279093	0.243208
871275313	XM_013090451.1	XP_012945905.1	LOC101846477	potassium voltage-gated channel subfamily A member 1-like	55.0872	-0.528566	0.281227	0.243495
871206617	XM_013081518.1	XP_012936972.1	LOC101853509	polycystic kidney disease protein 1-like 2	60.8554	0.604706	0.327943	0.25607
871212747	XM_005091685.2	XP_005091742.1	LOC101856158	potassium voltage-gated channel protein Shal-like	614.986	-0.327455	0.181864	0.268928
871277896	XM_005113251.2	XP_005113308.1	LOC101848097	anaphase-promoting complex subunit 6-like] [partial=3'	33.0949	-0.49232	0.277265	0.27848
871226152	XM_005096275.2	XP_005096332.1	LOC101852918	inositol 1,4,5-trisphosphate receptor type 3-like	216.725	0.511349	0.291709	0.285498
871225959	XM_005096212.2	XP_005096269.1	LOC101858705	14 kDa phosphohistidine phosphatase-like	150.148	0.306412	0.177219	0.295788
871254286	XM_013086433.1	XP_012941887.1	LOC106012700	gamma-aminobutyric acid receptor subunit beta-like	13.2328	-0.584898	0.338211	0.295788
871226448	XM_013081364.1	XP_012936818.1	LOC100533293	glutamate receptor ionotropic, kainate 2	37.7777	-0.359421	0.208937	0.299095
524903141	XM_005107728.1	XP_005107785.1	LOC101848545	uncharacterized transporter slc-17.2-like	1.87411	-0.765024	0.45224	0.309408
871246230	XM_013085020.1	XP_012940474.1	LOC101856442	acetylcholine receptor subunit beta-like	2.87246	-0.742709	0.443348	0.315541
526118290	NM_001280804.1	NP_001267733.1	LOC101845525	acetylcholine receptor subunit beta-like 1-like	51.9638	-0.36408	0.219351	0.321446
871204231	XM_013080948.1	XP_012936402.1	LOC101846927	acetylcholine receptor subunit alpha-like 2-like isoform X1	6.8814	-0.648751	0.392432	0.323716
871209275	XM_005090499.2	XP_005090556.2	LOC101849815	junctophilin-1-like	1064.18	-0.198056	0.121654	0.334917
871266207	XM_005109476.2	XP_005109533.1	LOC101861079	caveolin-1-like	1.70882	-0.692974	0.425948	0.335428
871215787	XM_013079493.1	XP_012934947.1	LOC106011096	polycystic kidney disease protein 1-like 2	21.1555	0.719052	0.446562	0.342721
871247746	XM_013085273.1	XP_012940727.1	LOC101848446	transient receptor potential cation channel subfamily M member 2-like	50.3097	0.513595	0.320338	0.345722
871229064	XM_013081857.1	XP_012937311.1	LOC106011617	sodium/potassium/calcium exchanger 1-like	77.5067	-0.333431	0.209151	0.35009
871207972	XM_005090001.2	XP_005090058.2	LOC101854061	small conductance calcium-activated potassium channel protein-like	177.361	-0.363925	0.229611	0.354061
325297071	NM_001204611.1	NP_001191540.1	LOC100533313	glutamate receptor subunit protein GluR2 precursor	46.631	-0.356618	0.225323	0.355034
871213402	XM_005091920.2	XP_005091977.2	LOC101848023	transient receptor potential cation channel subfamily M member 3-like	12.4682	-0.453558	0.290032	0.362711
871233058	XM_005098458.2	XP_005098515.1	LOC101845238	neuronal acetylcholine receptor subunit alpha-10-like isoform X2	1.55596	-0.701642	0.452269	0.367581
871232231	XM_005098172.2	XP_005098229.2	LOC101856178	M-phase phosphoprotein 8-like	296.375	-0.216507	0.139714	0.368176
871209445	XM_013086652.1	XP_012942106.1	LOC101863638	potassium voltage-gated channel subfamily KQT member 1-like	136.291	-0.231952	0.149891	0.368602
871278230	XM_005113323.2	XP_005113380.2	LOC101847794	voltage-dependent anion-selective channel protein 2-like	600.509	-0.30294	0.198965	0.378904
871219853	XM_005094190.2	XP_005094247.1	LOC101849117	RING finger protein 207-like	46.2785	0.306824	0.201747	0.379274
524914615	XM_005112063.1	XP_005112120.1	LOC101847007	caltractin	252.199	-0.330554	0.218573	0.38281
871273595	XM_013090120.1	XP_012945574.1	LOC100533287	muscle calcium channel subunit alpha-1] [partial=3'	56.843	-0.327048	0.21648	0.383401
325296980	NM_001204577.1	NP_001191506.1	Src1	Src tyrosine kinase 1	71.1801	0.468598	0.31138	0.384764
871219644	XM_013080139.1	XP_012935593.1	LOC101846202	uncharacterized protein LOC101846202	277.79	-0.294442	0.196742	0.388865
871206748	XM_013081755.1	XP_012937209.1	LOC101850216	sialin-like	22.2976	-0.671416	0.451474	0.392477
325301277	NM_001204613.1	NP_001191542.1	LOC100533315	glutamate receptor subunit protein GluR6	162.538	-0.32552	0.220005	0.394766
871221265	XM_013080452.1	XP_012935906.1	LOC101856168	inositol 1,4,5-trisphosphate receptor type 1-like	3226.54	-0.329934	0.222966	0.394766
871264324	XM_005108838.2	XP_005108895.2	LOC101850846	H(+)/Cl(-) exchange transporter 3-like	397.537	0.28121	0.191213	0.398852
325297097	NM_001204628.1	NP_001191557.1	LOC100533331	synaptobrevin	566.405	-0.241302	0.164517	0.400433
871205091	XM_005089052.2	XP_005089109.1	LOC101848156	apoptosis regulator Bcl-2-like	170.836	0.224945	0.153583	0.400855
325297081	NM_001204617.1	NP_001191546.1	LOC100533319	Shaw potassium channel Kv3.1a	239.846	-0.296808	0.202782	0.4009
325296762	NM_001204689.1	NP_001191618.1	LOC100533406	inositol trisphosphate receptor	765.274	-0.209864	0.144265	0.404009
871239278	XM_005100509.2	XP_005100566.1	LOC101845552	voltage-dependent calcium channel subunit alpha-2/delta-2-like isoform X2	2.9186	-0.625661	0.432736	0.408691
871270621	XM_005110951.2	XP_005111008.2	LOC101857070	uncharacterized protein LOC101857070	2.37843	-0.64771	0.451922	0.414008
526117372	NM_001280823.1	NP_001267752.1	LOC101860705	neuronal acetylcholine receptor subunit alpha-9-like precursor	283.247	-0.445335	0.311798	0.415915
871274148	XM_013090225.1	XP_012945679.1	LOC101856855	neuronal calcium sensor 1-like	85.5697	-0.604189	0.430596	0.427206
325296728	NM_001204671.1	NP_001191600.1	LOC100533383	beta-catenin	519.311	-0.155214	0.110804	0.427565
871261832	XM_013087884.1	XP_012943338.1	LOC101862530	sialin-like	21.3108	0.423941	0.312018	0.445312
871252119	XM_005104648.2	XP_005104705.1	LOC101852785	Golgi-associated PDZ and coiled-coil motif-containing protein-like	63.1925	0.286274	0.211891	0.448757
871260388	XM_005107513.2	XP_005107570.2	LOC101860279	neo-calmodulin-like	66.0765	0.274614	0.20409	0.451845
871227581	XM_013081566.1	XP_012937020.1	LOC101851798	potassium channel subfamily T member 2-like	27.0407	0.483064	0.361054	0.45561
871270697	XM_013089546.1	XP_012945000.1	LOC101863391	sialin-like	175.228	0.303341	0.2275	0.45767
871278781	XM_013091173.1	XP_012946627.1	LOC101846559	FK506-binding protein 1-like	910.226	-0.272903	0.206027	0.461782
871235027	XM_005099108.2	XP_005099165.1	LOC101854720	voltage-dependent L-type calcium channel subunit beta-1-like isoform X1	19.0492	-0.406124	0.306894	0.461997
871218595	XM_013079966.1	XP_012935420.1	LOC101858612	cyclic nucleotide-gated cation channel alpha-3-like isoform X1	2.97515	-0.586614	0.448697	0.469051
871259516	XM_005107235.2	XP_005107292.2	LOC101853815	glutamate receptor ionotropic, delta-1-like	2.58649	0.528369	0.410876	0.478909
871264729	XM_005108966.2	XP_005109023.1	LOC101863058	adapter molecule Crk-like	45.0882	0.264157	0.205636	0.479267
871237623	XM_005100011.2	XP_005100068.2	LOC101848974	transient receptor potential cation channel subfamily M member 2-like	1.58571	-0.562638	0.439213	0.481078
871214525	XM_005092415.2	XP_005092472.1	LOC101863083	ankyrin repeat domain-containing protein 40-like	77.9934	-0.225442	0.178027	0.487605
871242944	XM_013084431.1	XP_012939885.1	LOC101856105	probable sodium/potassium/calcium exchanger CG1090	4.00787	-0.51596	0.411014	0.493267
871251724	XM_013085973.1	XP_012941427.1	LOC101861224	multidrug resistance-associated protein 4-like] [partial=3'	41.8576	0.255669	0.203897	0.494058
871259125	XM_005107017.2	XP_005107074.1	LOC101861230	acetylcholine-binding protein-like	984.643	-0.262149	0.209503	0.495122
325197115	NM_001204482.1	NP_001191411.1	LOC100533321	NMDA-type glutamate receptor precursor	1508.57	0.17961	0.146216	0.50653
871223601	XM_013080862.1	XP_012936316.1	LOC101864055	H(+)/Cl(-) exchange transporter 3-like] [partial=3'	61.6905	0.254564	0.208058	0.508364
871227100	XM_005096579.2	XP_005096636.1	LOC101862867	sex muscle abnormal protein 5-like	102.025	0.247334	0.20251	0.509452
871232828	XM_013082555.1	XP_012938009.1	LOC101851948	sialin-like	26.3919	-0.313003	0.256829	0.510737
871257374	XM_005106423.2	XP_005106480.2	LOC101864547	uncharacterized protein LOC101864547	53.1421	-0.350432	0.287639	0.510857
871218659	XM_005093838.2	XP_005093895.1	LOC101849827	uncharacterized protein LOC101849827	810.596	-0.198472	0.163496	0.513072
526117478	NM_001280850.1	NP_001267779.1	LOC101855987	neuronal acetylcholine receptor subunit alpha-7-like precursor	1.89346	-0.544724	0.452105	0.516656
871204227	XM_013079582.1	XP_012935036.1	LOC100533249	nicotinic acetylcholine receptor alpha 1 subunit isoform X4	2.95148	-0.523698	0.440332	0.524266
325296904	NM_001204557.1	NP_001191486.1	LOC100533245	non-alpha nicotinic acetylcholine receptor subunit precursor	24.8081	-0.438681	0.370627	0.526768
871271532	XM_005111234.2	XP_005111291.2	LOC101848930	gamma-aminobutyric acid receptor subunit rho-2-like	350.198	-0.206725	0.179168	0.539759
325296876	NM_001204541.1	NP_001191470.1	NOS	nitric oxide synthase	3.85002	-0.49685	0.433319	0.543469
325296748	NM_001204681.1	NP_001191610.1	LOC100533396	glutamate receptor 1 precursor	493.226	-0.10943	0.096749	0.55038
871236955	XM_013083311.1	XP_012938765.1	LOC101849769	neo-calmodulin-like	1.87217	-0.48501	0.433071	0.555117
871223160	XM_013080779.1	XP_012936233.1	LOC101859319	peripheral plasma membrane protein CASK-like	121.274	-0.200267	0.179731	0.55861
871267276	XM_005109843.2	XP_005109900.1	LOC101846923	myosin-2 essential light chain-like	1224.27	-0.170951	0.153754	0.559794
526117348	NM_001280817.1	NP_001267746.1	LOC101853763	ligand-gated ion channel 4-like precursor	2.94514	0.489817	0.443314	0.562191
871233013	XM_013082592.1	XP_012938046.1	LOC101862184	sarcoplasmic reticulum histidine-rich calcium-binding protein-like	144.287	-0.239322	0.21931	0.568268
871216474	XM_013079630.1	XP_012935084.1	LOC101852007	sodium bicarbonate transporter-like protein 11	20.9401	-0.337317	0.309494	0.568598
871204619	XM_005088889.2	XP_005088946.2	LOC101851775	polycystic kidney disease protein 1-like 1	1423.36	-0.144845	0.134793	0.575905
871268189	XM_005110184.2	XP_005110241.2	LOC101848153	glycine receptor subunit alpha-2-like	6.77324	-0.421355	0.392162	0.575905
871270924	XM_013089585.1	XP_012945039.1	LOC100533292	glutamate receptor 1	27.4352	-0.285221	0.26733	0.579846
871277035	XM_005112983.2	XP_005113040.2	LOC101859461	small conductance calcium-activated potassium channel protein 2-like] [partial=3'	46.2485	-0.254967	0.239925	0.582048
871277775	XM_005113219.2	XP_005113276.2	LOC101859996	voltage-dependent calcium channel type D subunit alpha-1-like] [partial=3'	33.1838	-0.233711	0.221041	0.583256
871237520	XM_013083409.1	XP_012938863.1	LOC101859788	gamma-aminobutyric acid receptor subunit alpha-3-like	108.128	-0.212344	0.201485	0.584015
871255167	XM_005105661.2	XP_005105718.2	LOC101846237	uncharacterized protein LOC101846237	10.0533	0.387939	0.372578	0.590685
325297075	NM_001204614.1	NP_001191543.1	LOC100533316	glutamate receptor subunit protein GluR7 precursor	392.528	0.151379	0.146781	0.59494
871242652	XM_013084373.1	XP_012939827.1	LOC101852774	uncharacterized protein LOC101852774	2.24677	-0.456404	0.449913	0.602363
526117310	NM_001280807.1	NP_001267736.1	LOC101846050	neuronal acetylcholine receptor subunit alpha-9-like precursor	60.9048	0.181051	0.179007	0.604198
871217983	XM_005093588.2	XP_005093645.2	LOC100533536	huntingtin	1157.16	-0.102349	0.102586	0.61091
871238079	XM_013083502.1	XP_012938956.1	LOC101860416	uncharacterized protein LOC101860416	124.634	-0.240239	0.240953	0.61121
871221175	XM_013080437.1	XP_012935891.1	LOC101854075	phosphofurin acidic cluster sorting protein 2-like] [partial=3'	40.4553	-0.196822	0.199779	0.617276
871208039	XM_005090056.2	XP_005090113.1	LOC101847235	glucosidase 2 subunit beta-like isoform X1	5.86176	0.376815	0.383945	0.619318
871208123	XM_013084128.1	XP_012939582.1	LOC101859749	transient receptor potential cation channel subfamily A member 1-like	2.51894	-0.43877	0.451728	0.623969
871244282	XM_005102050.2	XP_005102107.1	LOC101849067	mitochondrial import receptor subunit TOM20 homolog	145.095	-0.170537	0.176882	0.627572
871220913	XM_005094506.2	XP_005094563.1	LOC101860639	centrin-3	55.9461	-0.221248	0.22997	0.628127
871207913	XM_013083719.1	XP_012939173.1	LOC101862005	transient receptor potential cation channel subfamily A member 1 homolog	119.163	-0.198445	0.207802	0.63088
871242871	XM_013084417.1	XP_012939871.1	LOC101850093	glutamate receptor ionotropic, NMDA 3A-like	6.03649	-0.37654	0.399793	0.63713
871251412	XM_005104390.2	XP_005104447.1	LOC101854270	apoptosis regulator BAX-like	15.4444	-0.286381	0.307563	0.64279
871267314	XM_013088862.1	XP_012944316.1	LOC101852579	stromal interaction molecule 1-like isoform X1	1.33925	-0.416073	0.448691	0.644316
325296874	NM_001204540.1	NP_001191469.1	LOC100533223	neurocalcin	154.057	-0.142463	0.155922	0.650344
871271802	XM_013089773.1	XP_012945227.1	LOC101852133	spectrin alpha chain, non-erythrocytic 1-like	2456.36	-0.102737	0.112591	0.650394
871245110	XM_005102319.2	XP_005102376.2	LOC101850017	calcium-activated potassium channel slowpoke-like] [partial=3'	153.277	0.106962	0.118185	0.654568
871277599	XM_013090917.1	XP_012946371.1	LOC101845442	spectrin beta chain-like] [partial=3'	2.43798	-0.400929	0.452272	0.663829
871261680	XM_013087858.1	XP_012943312.1	LOC106013082	VWFA and cache domain-containing protein 1-like] [partial=3'	30.5829	-0.188977	0.215132	0.666668
871215029	XM_013079348.1	XP_012934802.1	LOC101845987	neuronal acetylcholine receptor subunit alpha-7-like] [partial=5'	5.7671	-0.339537	0.391846	0.672088
871245684	XM_013084918.1	XP_012940372.1	LOC101854881	polycystic kidney disease protein 1-like 2	9.92115	0.31521	0.363717	0.672088
871239631	XM_013083778.1	XP_012939232.1	LOC106012066	calmodulin-like protein 4	10.3622	0.272382	0.314919	0.672537
871268962	XM_013089188.1	XP_012944642.1	LOC101849968	glycine receptor subunit alphaZ1-like	1.98845	-0.390111	0.452236	0.673195
871227369	XM_005096705.2	XP_005096762.1	LOC101852687	alpha-actinin, sarcomeric	1264.62	0.151039	0.178417	0.680257
871248791	XM_013085455.1	XP_012940909.1	LOC101848673	ras GTPase-activating protein 3-like] [frame=3] [partial=5'	6.90979	0.331303	0.396253	0.684311
871223881	XM_013080905.1	XP_012936359.1	LOC101847948	CSC1-like protein 2 isoform X3	10.3191	-0.302543	0.363848	0.686378
871223154	XM_013080777.1	XP_012936231.1	LOC106011382	acetylcholine receptor subunit alpha-type acr-16-like	6.46193	-0.298578	0.36372	0.691065
871271062	XM_005111076.2	XP_005111133.2	LOC101848623	myotubularin-related protein 6-like	575.613	0.109757	0.134069	0.692041
871214875	XM_013079319.1	XP_012934773.1	LOC101861494	sodium leak channel non-selective protein-like	305.115	0.13046	0.159604	0.692777
524875232	XM_005094290.1	XP_005094347.1	LOC101850704	transient receptor potential cation channel subfamily M member 3-like	16.3681	-0.220471	0.272049	0.695767
871239554	XM_005100609.2	XP_005100666.1	LOC101848758	voltage-gated hydrogen channel 1-like	6.79541	0.292149	0.360723	0.6959
871240187	XM_013083897.1	XP_012939351.1	LOC101851353	potassium channel subfamily K member 1-like	983.813	-0.15783	0.196014	0.697552
871221335	XM_005094696.2	XP_005094753.2	LOC101863970	neuronal acetylcholine receptor subunit beta-3-like	37.2611	-0.259461	0.323762	0.698756
871227116	XM_005096582.2	XP_005096639.1	LOC101863578	calcium uniporter protein, mitochondrial-like	59.5325	-0.182718	0.23569	0.708995
871249156	XM_013085528.1	XP_012940982.1	LOC101852864	high affinity cAMP-specific 3',5'-cyclic phosphodiesterase 7A-like	23.5793	-0.220608	0.285534	0.71052
871207124	XM_005089716.2	XP_005089773.2	LOC101853274	chloride intracellular channel protein 1-like	30.5928	-0.177722	0.230732	0.711823
524870914	XM_005092180.1	XP_005092237.1	LOC101848724	acetylcholine receptor subunit beta-like	14.152	-0.243542	0.318679	0.714624
325296902	NM_001204556.1	NP_001191485.1	LOC100533244	NR2	202.992	0.141911	0.186517	0.715895
871241750	XM_005101280.2	XP_005101337.1	LOC101848891	26S proteasome non-ATPase regulatory subunit 10-like	52.0059	0.17435	0.232132	0.719126
871259736	XM_005107331.2	XP_005107388.1	LOC101855819	transient receptor potential cation channel subfamily V member 5-like isoform X1	1.85177	0.339618	0.451867	0.719126
871274908	XM_013090375.1	XP_012945829.1	LOC101853754	glycerol-3-phosphate dehydrogenase, mitochondrial-like	109.22	-0.124036	0.169202	0.727963
871247331	XM_013085206.1	XP_012940660.1	LOC101855273	excitatory amino acid transporter-like	754.719	0.135577	0.185126	0.728399
871209725	XM_013087108.1	XP_012942562.1	LOC101857921	neuronal acetylcholine receptor subunit alpha-10-like	122.065	-0.127226	0.17827	0.736466
871221042	XM_013080410.1	XP_012935864.1	LOC101855005	potassium channel subfamily T member 1	18.3044	0.226	0.318883	0.739115
871235153	XM_013082989.1	XP_012938443.1	LOC101864227	splicing factor 3A subunit 1-like	116.651	0.113368	0.162811	0.744118
871267311	XM_013088861.1	XP_012944315.1	LOC101850757	protein diaphanous homolog 2-like	126.959	0.10301	0.148251	0.74455
871275129	XM_013090418.1	XP_012945872.1	LOC101852977	uncharacterized protein LOC101852977] [partial=3'	223.838	-0.101644	0.146398	0.744869
325296908	NM_001204559.1	NP_001191488.1	LOC100533247	soluble acetylcholine receptor precursor	13108.6	-0.145346	0.209614	0.745411
871247357	XM_013085210.1	XP_012940664.1	LOC101857809	anoctamin-4-like	5152.48	-0.191236	0.276015	0.745475
871255308	XM_013086628.1	XP_012942082.1	LOC101854191	potassium channel subfamily K member 1-like] [partial=3'	833.068	-0.163895	0.236963	0.745936
871225144	XM_005095918.2	XP_005095975.2	LOC101851942	putative inorganic phosphate cotransporter	4.37659	-0.285351	0.417429	0.749989
871242040	XM_005101382.2	XP_005101439.1	LOC101850965	glycerol-3-phosphate dehydrogenase [NAD(+)], cytoplasmic-like	33.068	-0.15272	0.22547	0.752875
871269062	XM_013089210.1	XP_012944664.1	LOC101857370	cyclic nucleotide-gated channel cone photoreceptor subunit alpha-like] [partial=3'	68.839	-0.150578	0.222515	0.753163
871247134	XM_005102964.2	XP_005103021.1	LOC101858286	ADP-ribose pyrophosphatase, mitochondrial-like	4.04457	0.294272	0.439114	0.756115
871257726	XM_005106514.2	XP_005106571.1	LOC101846301	gamma-aminobutyric acid receptor subunit alpha-2-like	2.06554	-0.300195	0.452069	0.758514
871267825	XM_013088961.1	XP_012944415.1	LOC101854756	myosin essential light chain, striated adductor muscle-like	3.40272	-0.211794	0.323008	0.762085
871212863	XM_013091392.1	XP_012946846.1	LOC101859546	sodium channel protein 1 brain-like	6.97462	-0.278734	0.434156	0.769504
871276385	XM_013090671.1	XP_012946125.1	LOC101852377	tyrosine-protein kinase ABL1-like	165.911	-0.122535	0.194468	0.774231
871216628	XM_005093187.2	XP_005093244.2	LOC101862102	A-kinase anchor protein 9-like	1304.4	-0.0840299	0.13553	0.778629
871265766	XM_005109329.2	XP_005109386.1	LOC101846537	FK506-binding protein 2-like	4.07151	-0.266941	0.437299	0.783772
871241462	XM_013084134.1	XP_012939588.1	LOC101851958	neuromedin-U receptor 2-like	44.4518	0.155822	0.265139	0.793011
871233263	XM_013082631.1	XP_012938085.1	LOC101846653	uncharacterized protein LOC101846653	7.59739	-0.225392	0.391375	0.798129
871248697	XM_013085443.1	XP_012940897.1	LOC101860031	sialin-like	108.73	-0.0910431	0.16566	0.809908
871248179	XM_013085352.1	XP_012940806.1	LOC101861900	calmodulin-2/4-like	689.612	-0.0862038	0.157483	0.81112
871247260	XM_013085191.1	XP_012940645.1	LOC101854586	transient-receptor-potential-like protein] [partial=3'	13.0317	0.187827	0.346178	0.81399
871208926	XM_013085649.1	XP_012941103.1	LOC101852746	mitochondrial import inner membrane translocase subunit Tim17-A-like	34.4196	0.106526	0.199312	0.81705
871208838	XM_005090327.2	XP_005090384.1	LOC101849512	protein orai-2-like	111.963	0.0734688	0.138649	0.818103
871224792	XM_013081077.1	XP_012936531.1	LOC101848427	sodium bicarbonate transporter-like protein 11	1.80539	0.235989	0.445728	0.818103
871226226	XM_013081318.1	XP_012936772.1	LOC101860971	myosin regulatory light chain 12A-like	139.147	-0.137464	0.260248	0.818792
871245123	XM_005102344.2	XP_005102401.2	LOC101855577	calcyphosin-like protein	11.8768	0.213305	0.422389	0.828717
871219638	XM_013080137.1	XP_012935591.1	LOC101845079	serine/threonine-protein phosphatase 6 regulatory ankyrin repeat subunit A-like] [partial=3'	4.29738	-0.224757	0.446012	0.829054
871256263	XM_013086811.1	XP_012942265.1	LOC101853186	neuronal acetylcholine receptor subunit alpha-9-I-like	456.361	0.076936	0.154173	0.8308
871210156	XM_005090851.2	XP_005090908.2	LOC101848169	glutamate receptor-like	144.932	0.125429	0.253249	0.832995
871257857	XM_013087081.1	XP_012942535.1	LOC101859126	dual oxidase 2-like	2611.52	0.15832	0.339255	0.846284
871269403	XM_005110590.2	XP_005110647.1	LOC101847619	mitochondrial import receptor subunit TOM40 homolog 1-like	97.313	0.0725685	0.157051	0.847684
871227719	XM_005096772.2	XP_005096829.1	LOC101848581	glucosidase 2 subunit beta-like	37.8787	-0.110701	0.241101	0.849184
871277196	XM_013090829.1	XP_012946283.1	LOC100533433	voltage-dependent calcium channel type A subunit alpha-1	457.295	-0.0917771	0.205529	0.852492
871224342	XM_013080997.1	XP_012936451.1	LOC101850639	transient receptor potential cation channel subfamily M member 3-like	201.519	0.0587442	0.132334	0.853107
871257489	XM_005106458.2	XP_005106515.1	LOC101852499	thyrotropin-releasing hormone receptor-like] [partial=3'	1.74306	-0.199016	0.451631	0.854275
871226452	XM_013081365.1	XP_012936819.1	LOC101858774	potassium channel subfamily K member 16-like	36.2907	0.0968399	0.222618	0.856633
871261593	XM_005107947.2	XP_005108004.1	LOC101861986	delta-latroinsectotoxin-Lt1a-like	1.55175	0.193999	0.451928	0.85892
871262792	XM_013088058.1	XP_012943512.1	LOC106013128	myotubularin-related protein 8-like] [partial=3'	52.6867	0.077878	0.188605	0.86383
871253948	XM_005105235.2	XP_005105292.1	LOC101849394	E3 ubiquitin-protein ligase Su(dx)-like	360.03	0.0497286	0.12273	0.867389
871206677	XM_005089581.2	XP_005089638.1	LOC101864187	EF-hand calcium-binding domain-containing protein 1-like	29.4776	-0.114555	0.299523	0.875932
871245176	XM_013084850.1	XP_012940304.1	LOC101860828	glutamate receptor ionotropic, kainate 3-like	11.4326	0.127604	0.333562	0.875932
871261455	XM_013087811.1	XP_012943265.1	LOC101854898	myosin regulatory light chain 12A-like	537.884	-0.0933998	0.246539	0.876972
871237459	XM_005099915.2	XP_005099972.1	LOC101847190	FK506-binding protein 2-like	1125.81	0.0680394	0.180142	0.877114
871260574	XM_013087643.1	XP_012943097.1	LOC101859597	leucine-rich repeat serine/threonine-protein kinase 2-like	89.3751	0.0794646	0.216347	0.88175
526117318	NM_001280809.1	NP_001267738.1	LOC101862691	acetylcholine receptor subunit beta-like 1-like	1.72771	-0.159854	0.442292	0.88368
871258378	XM_013087179.1	XP_012942633.1	LOC101860598	multidrug resistance-associated protein 5-like	7.93681	0.124393	0.35404	0.887323
871241647	XM_005101254.2	XP_005101311.1	LOC101862807	RING finger and SPRY domain-containing protein 1-like	128.748	-0.0661334	0.191844	0.889879
871261677	XM_013087857.1	XP_012943311.1	LOC101851073	sodium bicarbonate transporter-like protein 11	17.4738	0.101526	0.29527	0.890132
871244812	XM_005102235.2	XP_005102292.2	LOC101851280	bcl-2 homologous antagonist/killer-like	7.47585	0.125544	0.366687	0.890643
871268428	XM_005110259.2	XP_005110316.1	LOC101864719	AP-1 complex subunit mu-1	11.2836	0.112638	0.346328	0.897854
325296792	NM_001204707.1	NP_001191636.1	LOC100533424	hyperpolarizaion-activated cyclic nucleotide-gated cation channel	233.458	0.0401269	0.1261	0.90062
871273592	XM_013090119.1	XP_012945573.1	LOC106010959	voltage-dependent L-type calcium channel subunit alpha-1S-like	183.434	-0.0572538	0.181342	0.901534
871208868	XM_013085530.1	XP_012940984.1	LOC106012472	lipoxygenase homology domain-containing protein 1-like	6.23078	-0.120342	0.384503	0.902578
871223282	XM_013080796.1	XP_012936250.1	LOC101847479	gamma-aminobutyric acid receptor alpha-like	2.18069	-0.135283	0.44996	0.906119
871227572	XM_013081564.1	XP_012937018.1	LOC101864059	chloride channel protein D-like	42.497	-0.060222	0.204206	0.908064
871216309	XM_013079597.1	XP_012935051.1	LOC101850633	uncharacterized protein LOC101850633	1.80147	-0.127905	0.446361	0.910135
871221463	XM_005094724.2	XP_005094781.1	LOC101850321	H/ACA ribonucleoprotein complex subunit 1-like	3.04993	-0.117216	0.420228	0.913293
871277706	XM_005113197.2	XP_005113254.1	LOC101853760	calmodulin-like	12.9397	0.0860828	0.314871	0.914342
871242234	XM_013084287.1	XP_012939741.1	LOC101847268	E3 ubiquitin-protein ligase NEDD4-like	245.412	0.0335421	0.12863	0.917643
871274243	XM_013090248.1	XP_012945702.1	LOC101862919	calcium homeostasis endoplasmic reticulum protein-like	18.2916	-0.0701942	0.275133	0.920002
871256591	XM_013086871.1	XP_012942325.1	LOC101858054	E3 ubiquitin-protein ligase RNF123-like	99.1078	-0.0451069	0.177394	0.920173
871237142	XM_013083344.1	XP_012938798.1	LOC101864393	voltage-dependent T-type calcium channel subunit alpha-1G-like] [frame=3] [partial=5'	116.288	-0.0807836	0.319199	0.920745
871274843	XM_013090360.1	XP_012945814.1	LOC101848258	inositol 1,4,5-trisphosphate receptor type 3-like	8.15372	0.0902253	0.360861	0.921721
871246725	XM_005102828.2	XP_005102885.1	LOC101845707	heat shock protein 83	6587.58	0.0427353	0.171211	0.921728
871214227	XM_005092267.2	XP_005092324.1	LOC101848725	voltage-dependent calcium channel gamma-5 subunit-like	12.3892	0.0868434	0.354139	0.923486
871276087	XM_013090617.1	XP_012946071.1	LOC106013849	sodium leak channel non-selective protein-like	1.97174	0.0956544	0.395331	0.925007
871233055	XM_013082600.1	XP_012938054.1	LOC101845238	neuronal acetylcholine receptor subunit alpha-3-like isoform X1	4.22017	-0.103841	0.436034	0.927376
524867673	XM_005090588.1	XP_005090645.1	LOC101851552	cytochrome b-245 heavy chain-like	31.0323	0.0528805	0.225771	0.928839
871204712	XM_005088798.2	XP_005088855.2	LOC101852581	ankyrin repeat domain-containing protein 45-like	7.00162	0.0849066	0.36345	0.929198
871247124	XM_013085172.1	XP_012940626.1	LOC101861058	transient receptor potential cation channel subfamily M member 5-like	5.28865	-0.0907622	0.393054	0.930206
871274082	XM_013090214.1	XP_012945668.1	LOC101851095	aspartyl/asparaginyl beta-hydroxylase-like	51.8712	-0.065954	0.290187	0.931677
871226371	XM_013081354.1	XP_012936808.1	LOC106011477	glutamate receptor ionotropic, kainate 2-like	29.7408	-0.0572563	0.256635	0.932822
871240061	XM_005100766.2	XP_005100823.2	LOC101845701	calcium-activated potassium channel slowpoke-like	1064.55	0.0261184	0.121149	0.935287
871247121	XM_005102977.2	XP_005103034.2	LOC101860829	transient receptor potential cation channel subfamily M member 8-like	4.35627	0.0899861	0.4222	0.935913
871256519	XM_013086852.1	XP_012942306.1	LOC100533332	purinergic ATP P2X4 receptor subunit 1 isoform X1	3.63143	0.0729237	0.424597	0.948661
871251838	XM_005104551.2	XP_005104608.2	LOC101849633	neuromedin-U receptor 1-like	9.41444	0.0675584	0.396904	0.949446
871224948	XM_005095858.2	XP_005095915.1	LOC101855635	myosin regulatory light chain sqh-like	618.335	-0.0277957	0.170436	0.952458
871270709	XM_005110981.2	XP_005111038.1	LOC101844960	tyrosine-protein kinase TXK-like	58.9802	0.0293602	0.18652	0.954708
871249329	XM_005103695.2	XP_005103752.1	LOC101849554	bcl-2-like protein 2	211.802	0.0237421	0.150956	0.954731
871234359	XM_013082843.1	XP_012938297.1	LOC101851350	annexin A4-like] [partial=5'	2.6022	0.0672302	0.451764	0.95632
871273264	XM_005111803.2	XP_005111860.1	LOC101845737	peflin-like	207.248	-0.0235703	0.161805	0.957042
871211528	XM_013090185.1	XP_012945639.1	LOC101845148	aquaporin-4-like	57.3352	-0.0465272	0.321175	0.957413
325297069	NM_001204610.1	NP_001191539.1	LOC100533312	glutamate receptor subunit protein GluR1 precursor	209.684	0.0211606	0.14664	0.957763
871276172	XM_013090629.1	XP_012946083.1	LOC101847854	chloride channel protein 2-like	12.4542	-0.043158	0.328514	0.96217
871255854	XM_013086738.1	XP_012942192.1	LOC101859589	tyrosine-protein kinase SRK2-like	42.79	-0.0350134	0.337097	0.969907
871254085	XM_013086400.1	XP_012941854.1	LOC101863531	neuronal acetylcholine receptor subunit alpha-10-like	54.8774	-0.0197776	0.249687	0.976585
871208396	XM_013084685.1	XP_012940139.1	LOC101861253	probable sodium/potassium/calcium exchanger CG1090	142.059	0.0118686	0.217317	0.985432
871204649	XM_005088894.2	XP_005088951.1	LOC101852887	sulfate transporter-like isoform X1	4.21786	0.0218903	0.409647	0.985476
871254283	XM_013086432.1	XP_012941886.1	LOC101859661	gamma-aminobutyric acid receptor subunit beta-like	31.6365	-0.013417	0.256262	0.985703
871276084	XM_013090616.1	XP_012946070.1	LOC106013848	sodium leak channel non-selective protein-like	13.95	0.0091462	0.349016	0.992698
871208242	XM_005090116.2	XP_005090173.2	LOC100533272	homer protein homolog 2	10.0431	0.00556085	0.394264	0.996853
871277741	XM_005113205.2	XP_005113262.1	LOC101855701	caltractin-like	2.26013	-0.00594226	0.448574	0.996934
871276742	XM_005112881.2	XP_005112938.1	LOC101854621	calmodulin-like protein 5	614.549	0.000458986	0.240515	0.999442
325296978	NM_001204576.1	NP_001191505.1	LOC100533269	nitric oxide synthase 2	0.89911	0.386631	0.401338	NA
325297099	NM_001204629.1	NP_001191558.1	LOC100533332	purinergic ATP P2X4 receptor subunit 1	0.131869	0.0153102	0.213064	NA
526117450	NM_001280843.1	NP_001267772.1	LOC101851082	acetylcholine receptor subunit alpha-type acr-16-like precursor	0.518632	0.336965	0.388254	NA
871205148	XM_005089084.2	XP_005089141.1	LOC101855760	amiloride-sensitive sodium channel subunit alpha-like	0.154902	-0.166463	0.214961	NA
871214679	XM_005092521.2	XP_005092578.1	LOC101847409	uncharacterized protein LOC101847409	1.19464	0.0492752	0.433094	NA
871214884	XM_005092531.2	XP_005092588.2	LOC101850064	multidrug resistance-associated protein 1-like	0.52033	0.328284	0.330744	NA
871223876	XM_005095489.2	XP_005095546.1	LOC101847948	CSC1-like protein 2 isoform X1	1.16657	-0.682088	0.445845	NA
871224344	XM_005095647.2	XP_005095704.2	LOC101845680	amiloride-sensitive sodium channel subunit beta-2-like	0.946173	-0.091731	0.428167	NA
871227213	XM_005096608.2	XP_005096665.1	LOC101850164	anoctamin-10-like isoform X1	0.506034	0.11247	0.369412	NA
871230672	XM_005097702.2	XP_005097759.2	LOC101847337	potassium voltage-gated channel protein egl-36-like	0.768554	-0.464328	0.396625	NA
871233348	XM_005098565.2	XP_005098622.1	LOC101849052	EF-hand calcium-binding domain-containing protein 2-like isoform X2	0.255253	-0.0855616	0.249878	NA
871233903	XM_005098725.2	XP_005098782.1	LOC101846351	G protein-activated inward rectifier potassium channel 3-like isoform X1	0.561428	-0.3334	0.333123	NA
524885306	XM_005099205.1	XP_005099262.1	LOC101858941	acetylcholine receptor subunit beta-like 1	0.382648	0.132051	0.305506	NA
871236098	XM_005099482.2	XP_005099539.2	LOC101862037	neuronal acetylcholine receptor subunit alpha-6-like	0.217667	-0.0237416	0.274122	NA
871236615	XM_005099630.2	XP_005099687.2	LOC101858274	calmodulin-like	0.330048	-0.244397	0.331757	NA
871238516	XM_005100288.2	XP_005100345.2	LOC101854724	filamin-A-like	1.10169	-0.545156	0.438322	NA
871241603	XM_005101239.2	XP_005101296.1	LOC101859868	annexin-B12-like isoform X1	0.11051	-0.146705	0.209686	NA
871245586	XM_005102482.2	XP_005102539.2	LOC101845630	TWiK family of potassium channels protein 7-like] [partial=5'	0.761125	-0.304588	0.414159	NA
871249450	XM_005103737.2	XP_005103794.1	LOC101859954	lysophosphatidylcholine acyltransferase 2-like isoform X2	1.30877	0.168072	0.445719	NA
871253406	XM_005105075.2	XP_005105132.1	LOC101852787	5-hydroxytryptamine receptor 3A-like	0.435148	-0.409687	0.374953	NA
871254811	XM_005105534.2	XP_005105591.2	LOC101856526	polycystic kidney disease protein 1-like 2	0.412568	0.46953	0.355785	NA
871254901	XM_005105559.2	XP_005105616.2	LOC101862524	uncharacterized protein LOC101862524	0.865385	-0.160852	0.299906	NA
871255142	XM_005105639.2	XP_005105696.1	LOC101861149	neuronal acetylcholine receptor subunit alpha-10-like isoform X1	0.216747	0.136617	0.276585	NA
871256814	XM_005106211.2	XP_005106268.2	LOC101855516	sulfate transporter-like	1.20122	-0.712797	0.443699	NA
524899786	XM_005106264.1	XP_005106321.1	LOC101848539	EF-hand calcium-binding domain-containing protein 1-like	0.970937	0.0451632	0.443216	NA
871262164	XM_005108128.2	XP_005108185.2	LOC101846093	uncharacterized protein LOC101846093	0.093256	-0.136973	0.207344	NA
871266197	XM_005109480.2	XP_005109537.1	LOC101862143	caveolin-1-like	0.128265	-0.155995	0.211948	NA
871266435	XM_005109562.2	XP_005109619.1	LOC101861003	calmodulin-like	0.397863	-0.456869	0.324098	NA
871267513	XM_005109921.2	XP_005109978.1	LOC101846994	myotubularin-related protein 2-like	0.338145	-0.147783	0.302963	NA
871274030	XM_005112060.2	XP_005112117.1	LOC101846180	NADPH oxidase 5-like	0.495923	0.244497	0.320596	NA
871274929	XM_005112367.2	XP_005112424.2	LOC101858151	calmodulin-like	0.114615	0.0341487	0.21051	NA
524916545	XM_005112990.1	XP_005113047.1	LOC101861261	NADPH oxidase 5-like	0.902567	-0.18891	0.441416	NA
871214987	XM_013079337.1	XP_012934791.1	LOC101860312	sodium/potassium/calcium exchanger 3-like	18.3336	0.282256	0.257671	NA
871216306	XM_013079596.1	XP_012935050.1	LOC101850633	uncharacterized protein LOC101850633	0.947023	-0.529705	0.442465	NA
871216919	XM_013079702.1	XP_012935156.1	LOC101859083	filamin-A-like	0.658996	-0.00557258	0.378432	NA
871218460	XM_013079949.1	XP_012935403.1	LOC101859917	glutamate receptor 1-like	0.555534	-0.344679	0.3635	NA
871218592	XM_013079965.1	XP_012935419.1	LOC101858612	cyclic nucleotide-gated cation channel alpha-3-like isoform X1	0.555726	-0.0304659	0.375034	NA
871219657	XM_013080142.1	XP_012935596.1	LOC106011237	transient receptor potential cation channel subfamily A member 1-like	0.473618	0.219111	0.346713	NA
871220536	XM_013080320.1	XP_012935774.1	LOC101861566	acetylcholine receptor subunit beta-type unc-29-like	0.948696	-0.21853	0.393588	NA
871220834	XM_013080371.1	XP_012935825.1	LOC101845763	acetylcholine receptor subunit alpha-like 1	0.894948	-0.121271	0.423489	NA
871221329	XM_013080463.1	XP_012935917.1	LOC101858926	neuronal acetylcholine receptor subunit alpha-10-like isoform X2	0.191647	-0.185104	0.221607	NA
871222837	XM_013080709.1	XP_012936163.1	LOC101849833	glutamate receptor ionotropic, delta-2-like	0.822623	0.370368	0.424782	NA
871222870	XM_013080716.1	XP_012936170.1	LOC101851028	uncharacterized transporter slc-17.2-like	0.191784	0.247664	0.240708	NA
871223047	XM_013080753.1	XP_012936207.1	LOC101847574	excitatory amino acid transporter 1-like	0.236517	0.278495	0.25327	NA
871227862	XM_013081629.1	XP_012937083.1	LOC101844993	transient receptor potential cation channel subfamily M member 8-like	0.294268	-0.192935	0.320408	NA
871228075	XM_013081673.1	XP_012937127.1	LOC106011567	uncharacterized protein LOC106011567	0.287022	-0.159365	0.29305	NA
871232000	XM_013082403.1	XP_012937857.1	LOC101862647	acid-sensing ion channel 2-like] [partial=3'	0.796632	0.415665	0.418394	NA
871232089	XM_013082425.1	XP_012937879.1	LOC101850475	sulfate transporter-like	1.00406	0.0603604	0.419483	NA
871233869	XM_013082749.1	XP_012938203.1	LOC101853788	aquaporin-like	0.141583	-0.169533	0.21865	NA
871234597	XM_013082888.1	XP_012938342.1	LOC101864524	acetylcholine receptor subunit alpha-like	0.519588	0.419914	0.355517	NA
871207442	XM_013082986.1	XP_012938440.1	LOC101862696	E3 ubiquitin-protein ligase HUWE1-like isoform X1	1.30431	-0.45586	0.451085	NA
871207445	XM_013082991.1	XP_012938445.1	LOC101862696	E3 ubiquitin-protein ligase HUWE1-like isoform X1	0.671522	0.12969	0.402509	NA
871235545	XM_013083053.1	XP_012938507.1	LOC101853791	calcium-activated chloride channel regulator 4A-like	0.191784	0.247664	0.240708	NA
871235806	XM_013083095.1	XP_012938549.1	LOC101856899	neuronal acetylcholine receptor subunit alpha-7 isoform X1	1.0439	0.00566621	0.386095	NA
871207581	XM_013083212.1	XP_012938666.1	LOC101861699	sodium/calcium exchanger 2-like isoform X1	0.548469	-0.402535	0.362841	NA
871236549	XM_013083231.1	XP_012938685.1	LOC106011939	calmodulin-A-like	0.314777	-0.321257	0.280744	NA
871236552	XM_013083232.1	XP_012938686.1	LOC101861733	alpha-actinin A-like	0.997338	-0.614144	0.425147	NA
871236819	XM_013083279.1	XP_012938733.1	LOC100533386	FMRFamide-activated amiloride-sensitive sodium channel isoform X1	0.610653	0.182591	0.410562	NA
871237722	XM_013083446.1	XP_012938900.1	LOC101849214	ADP-ribose pyrophosphatase, mitochondrial-like	0.354879	0.366309	0.284347	NA
871238522	XM_013083581.1	XP_012939035.1	LOC101854724	filamin-A-like	0.416081	-0.270317	0.340424	NA
871242150	XM_013084272.1	XP_012939726.1	LOC101861515	acid-sensing ion channel 4-like	0.280654	-0.368804	0.300266	NA
871243428	XM_013084519.1	XP_012939973.1	LOC101851276	neuromedin-U receptor 2-like	0.207062	0.0455322	0.237254	NA
871246339	XM_013085031.1	XP_012940485.1	LOC101861597	uncharacterized protein LOC101861597	0.412091	-0.0815299	0.341605	NA
871247389	XM_013085215.1	XP_012940669.1	LOC101861300	cullin-5-like isoform X2	0.564025	0.273332	0.404594	NA
871209360	XM_013086464.1	XP_012941918.1	LOC101857995	short transient receptor potential channel 7-like	0.656753	-0.0419455	0.399674	NA
871255602	XM_013086692.1	XP_012942146.1	LOC101860437	acetylcholine receptor subunit gamma-like	0.250394	-0.270961	0.261931	NA
871209760	XM_013087157.1	XP_012942611.1	LOC101849264	uncharacterized transporter slc-17.2-like	0.534357	0.124145	0.386071	NA
871261770	XM_013087870.1	XP_012943324.1	LOC106013090	chromatin modification-related protein eaf-1-like isoform X1	0.324638	-0.269661	0.351044	NA
871261828	XM_013087883.1	XP_012943337.1	LOC101862754	calmodulin-like protein 3	0.492962	-0.205294	0.373969	NA
871261889	XM_013087894.1	XP_012943348.1	LOC101849494	sialin-like	0.141334	-0.16931	0.218548	NA
871263447	XM_013088178.1	XP_012943632.1	LOC101845497	polycystic kidney disease 2-like 1 protein	0.593864	-0.0787939	0.409052	NA
871210356	XM_013088204.1	XP_012943658.1	LOC106013176	caveolin-1-like	0.574403	0.24208	0.351955	NA
871265599	XM_013088554.1	XP_012944008.1	LOC101856468	ATP-sensitive inward rectifier potassium channel 12-like	0.410932	-0.488418	0.332779	NA
871266181	XM_013088648.1	XP_012944102.1	LOC106013305	filamin-A-like	0.093256	-0.136973	0.207344	NA
871267084	XM_013088813.1	XP_012944267.1	LOC101854676	potassium voltage-gated channel subfamily C member 3-like	1.01267	0.0673689	0.364687	NA
871267514	XM_013088908.1	XP_012944362.1	LOC101846994	myotubularin-related protein 2-like	0.203766	-0.235866	0.247363	NA
871268563	XM_013089102.1	XP_012944556.1	LOC106013416	calmodulin-like	1.24593	-0.0715851	0.43109	NA
871269839	XM_013089357.1	XP_012944811.1	LOC101860933	nitric oxide synthase, inducible-like	0.176238	0.0741792	0.227875	NA
871211202	XM_013089567.1	XP_012945021.1	LOC101848407	trafficking protein particle complex subunit 2-like	0.269517	-0.146558	0.289959	NA
871271515	XM_013089726.1	XP_012945180.1	LOC101847159	acetylcholine receptor subunit alpha-like	0.629083	0.573885	0.376449	NA
871273563	XM_013090111.1	XP_012945565.1	LOC101848859	uncharacterized protein LOC101848859	0.655118	0.424298	0.338504	NA
871274115	XM_013090223.1	XP_012945677.1	LOC106013726	uncharacterized protein LOC106013726] [partial=3'	0.284513	-0.0319868	0.255509	NA
871274658	XM_013090325.1	XP_012945779.1	LOC101855616	neuronal acetylcholine receptor subunit beta-2-like	0.849895	0.293597	0.391259	NA
871276444	XM_013090685.1	XP_012946139.1	LOC101855464	polycystic kidney disease 2-like 1 protein	1.15809	0.832591	0.422441	NA
871276557	XM_013090709.1	XP_012946163.1	LOC101862627	calmodulin	0.204119	-0.0656576	0.270696	NA
871278227	XM_013091059.1	XP_012946513.1	LOC101848173	voltage-dependent anion-selective channel protein 2-like] [partial=3'	0.362231	-0.106664	0.304122	NA
871279149	XM_013091236.1	XP_012946690.1	LOC106014159	acetylcholine receptor subunit beta-like 1	0.364513	-0.572151	0.357152	NA
871212775	XM_013091370.1	XP_012946824.1	LOC100533398	myosin regulatory light chain (N-terminus) isoform X1	0.284903	-0.299627	0.273187	NA

## Sheet: Header descriptions
Column header	Description
nucleotide_GI	Aplysia nucleotide accession number
mRNA Accession	Accession number of Aplysia mRNA identified as DE
Protein Accession	Corresponding protein for mRNA accession
Gene name	current Aplysia gene name from NCBI
Protein Name	NCBI assigned protein name
baseMean	Average number of counts for the transcript, across all replicates
log2FoldChange	fold-change between M and AII. Postive values indicated increased expression in aged neurons
lfcSE	Standard error of the log fold change calculations, as determined by DESeq2
padj	Adjusted p-value after false discovery rate correction
