# Supplementary material for: Whole-transcriptome changes in gene expression accompany aging of sensory neurons in Aplysia californica
Source: BMC Genomics. 2018 Jul 11;19:529. doi: 10.1186/s12864-018-4909-1 (PMC6042401; doi:10.1186/s12864-018-4909-1)
Supplement: Supplementary file 3 — Excel file with a complete list of GO ontologies enriched in Blast2GO analysis. This file contains p-values and sequences identified for each ontology as well. (XLSX 3392 kb) [file 12864_2018_4909_MOESM3_ESM.xlsx]

## Sheet: fishers exact results
GO-ID	Term	Category	FDR	P-Value	#Test	#Ref	#notAnnotTest	#notAnnotRef	TestSeqs	RefSeqs
GO:0005244	voltage-gated ion channel activity	F	1.25e-07	2.61e-10	29	112	928	16927	gi|871255392|ref|XP_012942097.1|, gi|524884323|ref|XP_005098783.1|, gi|524885108|ref|XP_005099165.1|, gi|24528452|gb|AAN62847.1|, gi|871230575|ref|XP_012937590.1|, gi|871261598|ref|XP_005108012.2|, gi|524884321|ref|XP_005098782.1|, gi|871266176|ref|XP_012944100.1|, gi|871225014|ref|XP_012936566.1|, gi|871272609|ref|XP_005111653.2|, gi|325296795|ref|NP_001191637.1|, gi|871224975|ref|XP_012936558.1…	gi|871226414|ref|XP_005096412.2|, gi|871218593|ref|XP_012935419.1|, gi|871235551|ref|XP_012938508.1|, gi|871257858|ref|XP_012942535.1|, gi|524884189|ref|XP_005098717.1|, gi|871257375|ref|XP_005106480.2|, gi|871205846|ref|XP_012935675.1|, gi|871273596|ref|XP_012945574.1|, gi|871222392|ref|XP_012936079.1|, gi|871218599|ref|XP_012935421.1|, gi|871275314|ref|XP_012945905.1|, gi|871267085|ref|XP_01294…
GO:0022832	voltage-gated channel activity	F	1.25e-07	2.61e-10	29	112	928	16927	gi|871255392|ref|XP_012942097.1|, gi|524884323|ref|XP_005098783.1|, gi|524885108|ref|XP_005099165.1|, gi|24528452|gb|AAN62847.1|, gi|871230575|ref|XP_012937590.1|, gi|871261598|ref|XP_005108012.2|, gi|524884321|ref|XP_005098782.1|, gi|871266176|ref|XP_012944100.1|, gi|871225014|ref|XP_012936566.1|, gi|871272609|ref|XP_005111653.2|, gi|325296795|ref|NP_001191637.1|, gi|871224975|ref|XP_012936558.1…	gi|871226414|ref|XP_005096412.2|, gi|871218593|ref|XP_012935419.1|, gi|871235551|ref|XP_012938508.1|, gi|871257858|ref|XP_012942535.1|, gi|524884189|ref|XP_005098717.1|, gi|871257375|ref|XP_005106480.2|, gi|871205846|ref|XP_012935675.1|, gi|871273596|ref|XP_012945574.1|, gi|871222392|ref|XP_012936079.1|, gi|871218599|ref|XP_012935421.1|, gi|871275314|ref|XP_012945905.1|, gi|871267085|ref|XP_01294…
GO:0019901	protein kinase binding	F	4.04e-07	1.28e-09	92	813	865	16226	gi|5588|emb|CAA44246.1|, gi|524885108|ref|XP_005099165.1|, gi|37964177|gb|AAR06171.1|, gi|871261571|ref|XP_012943292.1|, gi|325297094|ref|NP_001191555.1|, gi|871225447|ref|XP_012936638.1|, gi|325296993|ref|NP_001191509.1|, gi|871265711|ref|XP_012944021.1|, gi|871268622|ref|XP_012944568.1|, gi|524890839|ref|XP_005101961.1|, gi|5572|emb|CAA40207.1|, gi|524887498|ref|XP_005100334.1|, gi|325296787|re…	gi|871214073|ref|XP_005092242.2|, gi|871221143|ref|XP_012935884.1|, gi|871274705|ref|XP_012945788.1|, gi|871276899|ref|XP_012946227.1|, gi|871266966|ref|XP_012944243.1|, gi|871247008|ref|XP_012940605.1|, gi|871220753|ref|XP_012935804.1|, gi|871268319|ref|XP_012944513.1|, gi|871245144|ref|XP_012940301.1|, gi|871275941|ref|XP_012946043.1|, gi|524899722|ref|XP_005106289.1|, gi|871271901|ref|XP_01294…
GO:0044389	ubiquitin-like protein ligase binding	F	4.21e-07	1.36e-09	59	419	898	16620	gi|524897671|ref|XP_005105294.1|, gi|5588|emb|CAA44246.1|, gi|524913358|ref|XP_005111510.1|, gi|37964177|gb|AAR06171.1|, gi|325297094|ref|NP_001191555.1|, gi|524907253|ref|XP_005108749.1|, gi|524897406|ref|XP_005105164.1|, gi|524875825|ref|XP_005094635.1|, gi|871271522|ref|XP_012945182.1|, gi|871269656|ref|XP_012944779.1|, gi|871236198|ref|XP_012938619.1|, gi|871262439|ref|XP_012943457.1|, gi|871…	gi|524880713|ref|XP_005097017.1|, gi|871221143|ref|XP_012935884.1|, gi|871274705|ref|XP_012945788.1|, gi|871276899|ref|XP_012946227.1|, gi|524885207|ref|XP_005099214.1|, gi|871266966|ref|XP_012944243.1|, gi|871247008|ref|XP_012940605.1|, gi|871220753|ref|XP_012935804.1|, gi|871268319|ref|XP_012944513.1|, gi|871245144|ref|XP_012940301.1|, gi|871275941|ref|XP_012946043.1|, gi|524870473|ref|XP_00509…
GO:0044325	ion channel binding	F	1.11e-06	4.25e-09	36	192	921	16847	gi|871237008|ref|XP_012938778.1|, gi|871241769|ref|XP_012939649.1|, gi|871255392|ref|XP_012942097.1|, gi|871251799|ref|XP_012941441.1|, gi|524884323|ref|XP_005098783.1|, gi|871274499|ref|XP_012945752.1|, gi|325296993|ref|NP_001191509.1|, gi|871230575|ref|XP_012937590.1|, gi|871265711|ref|XP_012944021.1|, gi|524884321|ref|XP_005098782.1|, gi|5572|emb|CAA40207.1|, gi|524910726|ref|XP_005110237.1|, …	gi|524866631|ref|XP_005090134.1|
GO:0031625	ubiquitin protein ligase binding	F	2.45e-06	1.1e-08	56	412	901	16627	gi|524897671|ref|XP_005105294.1|, gi|5588|emb|CAA44246.1|, gi|524913358|ref|XP_005111510.1|, gi|37964177|gb|AAR06171.1|, gi|325297094|ref|NP_001191555.1|, gi|524907253|ref|XP_005108749.1|, gi|524897406|ref|XP_005105164.1|, gi|524875825|ref|XP_005094635.1|, gi|871271522|ref|XP_012945182.1|, gi|871269656|ref|XP_012944779.1|, gi|871236198|ref|XP_012938619.1|, gi|871262439|ref|XP_012943457.1|, gi|871…	gi|524866180|ref|XP_005089914.1|, gi|524881651|ref|XP_005097475.1|, gi|524869993|ref|XP_005091783.1|, gi|524892572|ref|XP_005102813.1|, gi|871246225|ref|XP_012940472.1|, gi|45655858|ref|YP_003692.1|, gi|524881443|ref|XP_005097373.1|, gi|524916821|ref|XP_005113180.1|, gi|524865616|ref|XP_005089636.1|, gi|524876237|ref|XP_005094837.1|, gi|524913990|ref|XP_005111816.1|, gi|871274052|ref|XP_012945661…
GO:0022843	voltage-gated cation channel activity	F	3.12e-06	1.58e-08	23	88	934	16951	gi|871255392|ref|XP_012942097.1|, gi|524884323|ref|XP_005098783.1|, gi|524885108|ref|XP_005099165.1|, gi|871235031|ref|XP_012938423.1|, gi|688438|gb|AAA62590.1|, gi|871230575|ref|XP_012937590.1|, gi|524901515|ref|XP_005107164.1|, gi|871261598|ref|XP_005108012.2|, gi|524884321|ref|XP_005098782.1|, gi|524895986|ref|XP_005104472.1|, gi|871266176|ref|XP_012944100.1|, gi|871266652|ref|XP_005109693.2|,…	gi|871245186|ref|XP_012940306.1|, gi|871274705|ref|XP_012945788.1|, gi|524888169|ref|XP_005100660.1|, gi|871254195|ref|XP_012941870.1|, gi|871212061|ref|XP_012946641.1|, gi|871236956|ref|XP_012938765.1|, gi|871226227|ref|XP_012936772.1|, gi|871275941|ref|XP_012946043.1|, gi|524875587|ref|XP_005094519.1|, gi|524916821|ref|XP_005113180.1|, gi|871271901|ref|XP_012945244.1|, gi|524914082|ref|XP_00511…
GO:0005267	potassium channel activity	F	4.07e-06	2.26e-08	23	90	934	16949	gi|882939095|ref|NP_001297418.1|, gi|871255392|ref|XP_012942097.1|, gi|524884323|ref|XP_005098783.1|, gi|24528452|gb|AAN62847.1|, gi|688438|gb|AAA62590.1|, gi|524901515|ref|XP_005107164.1|, gi|524884321|ref|XP_005098782.1|, gi|524895986|ref|XP_005104472.1|, gi|871266652|ref|XP_005109693.2|, gi|871270807|ref|XP_005111062.2|, gi|871243981|ref|XP_012940084.1|, gi|347950752|gb|AEP32442.1|, gi|3252971…	gi|871240193|ref|XP_012939352.1|, gi|871212871|ref|XP_012946848.1|, gi|524901309|ref|XP_005107065.1|, gi|871227925|ref|XP_012937099.1|, gi|871262358|ref|XP_005108248.2|, gi|524883105|ref|XP_005098186.1|, gi|871236956|ref|XP_012938765.1|, gi|524894596|ref|XP_005103794.1|, gi|871268564|ref|XP_012944556.1|, gi|524865120|ref|XP_005089392.1|, gi|871259568|ref|XP_012942892.1|, gi|524887970|ref|XP_00510…
GO:0019900	kinase binding	F	4.63e-06	2.74e-08	97	937	860	16102	gi|37964177|gb|AAR06171.1|, gi|871225447|ref|XP_012936638.1|, gi|871268622|ref|XP_012944568.1|, gi|871222689|ref|XP_012936132.1|, gi|5572|emb|CAA40207.1|, gi|524887498|ref|XP_005100334.1|, gi|871270423|ref|XP_012944938.1|, gi|524875825|ref|XP_005094635.1|, gi|871271522|ref|XP_012945182.1|, gi|325296791|ref|NP_001191634.1|, gi|524865955|ref|XP_005089803.1|, gi|871227246|ref|XP_012936954.1|, gi|871…	gi|524864500|ref|XP_005089085.1|, gi|524864490|ref|XP_005089080.1|, gi|871274705|ref|XP_012945788.1|, gi|871207194|ref|XP_012938001.1|, gi|871215157|ref|XP_012934826.1|, gi|871236956|ref|XP_012938765.1|, gi|871256553|ref|XP_012942313.1|, gi|871275941|ref|XP_012946043.1|, gi|524875587|ref|XP_005094519.1|, gi|524876030|ref|XP_005094735.1|, gi|524879057|ref|XP_005096208.1|, gi|871278782|ref|XP_01294…
GO:0005261	cation channel activity	F	9.73e-06	6.73e-08	46	323	911	16716	gi|524880473|ref|XP_005096900.1|, gi|871255392|ref|XP_012942097.1|, gi|524884323|ref|XP_005098783.1|, gi|524885108|ref|XP_005099165.1|, gi|871261571|ref|XP_012943292.1|, gi|24528452|gb|AAN62847.1|, gi|871230575|ref|XP_012937590.1|, gi|871261598|ref|XP_005108012.2|, gi|524884321|ref|XP_005098782.1|, gi|871252182|ref|XP_012941504.1|, gi|871266176|ref|XP_012944100.1|, gi|871225014|ref|XP_012936566.1…	gi|871244544|ref|XP_012940195.1|, gi|871221143|ref|XP_012935884.1|, gi|871274705|ref|XP_012945788.1|, gi|871256270|ref|XP_012942267.1|, gi|871220753|ref|XP_012935804.1|, gi|871268319|ref|XP_012944513.1|, gi|524870473|ref|XP_005092021.1|, gi|524896754|ref|XP_005104848.1|, gi|524891969|ref|XP_005102516.1|, gi|871239632|ref|XP_012939232.1|, gi|524916982|ref|XP_005113258.1|, gi|871265328|ref|XP_01294…
GO:0005216	ion channel activity	F	1.05e-05	7.34e-08	57	450	900	16589	gi|524885108|ref|XP_005099165.1|, gi|871261571|ref|XP_012943292.1|, gi|871215353|ref|XP_012934865.1|, gi|524884321|ref|XP_005098782.1|, gi|871252182|ref|XP_012941504.1|, gi|871225014|ref|XP_012936566.1|, gi|524879858|ref|XP_005096600.1|, gi|524901491|ref|XP_005107152.1|, gi|871224975|ref|XP_012936558.1|, gi|871205278|ref|XP_005089220.2|, gi|871260273|ref|XP_012943057.1|, gi|325296791|ref|NP_00119…	gi|871226414|ref|XP_005096412.2|, gi|871274705|ref|XP_012945788.1|, gi|871257577|ref|XP_012942490.1|, gi|325296905|ref|NP_001191486.1|, gi|871230423|ref|XP_012937564.1|, gi|524877381|ref|XP_005095393.1|, gi|871237521|ref|XP_012938863.1|, gi|871245177|ref|XP_012940304.1|, gi|871218599|ref|XP_012935421.1|, gi|871226372|ref|XP_012936808.1|, gi|871220835|ref|XP_012935825.1|, gi|524875587|ref|XP_00509…
GO:0022838	substrate-specific channel activity	F	1.17e-05	8.4e-08	57	452	900	16587	gi|524885108|ref|XP_005099165.1|, gi|871261571|ref|XP_012943292.1|, gi|871215353|ref|XP_012934865.1|, gi|524884321|ref|XP_005098782.1|, gi|871252182|ref|XP_012941504.1|, gi|871225014|ref|XP_012936566.1|, gi|524879858|ref|XP_005096600.1|, gi|524901491|ref|XP_005107152.1|, gi|871224975|ref|XP_012936558.1|, gi|871205278|ref|XP_005089220.2|, gi|871260273|ref|XP_012943057.1|, gi|325296791|ref|NP_00119…	gi|871219405|ref|XP_012935549.1|, gi|871276731|ref|XP_012946201.1|, gi|524878763|ref|XP_005096063.1|, gi|871221143|ref|XP_012935884.1|, gi|871245186|ref|XP_012940306.1|, gi|871274705|ref|XP_012945788.1|, gi|871230266|ref|XP_005097658.2|, gi|325296905|ref|NP_001191486.1|, gi|524884487|ref|XP_005098863.1|, gi|871236956|ref|XP_012938765.1|, gi|871220753|ref|XP_012935804.1|, gi|871242536|ref|XP_01293…
GO:0032559	adenyl ribonucleotide binding	F	1.69e-05	1.27e-07	94	930	863	16109	gi|88659838|gb|ABD47746.1|, gi|871220482|ref|XP_012935760.1|, gi|5588|emb|CAA44246.1|, gi|37964177|gb|AAR06171.1|, gi|871268622|ref|XP_012944568.1|, gi|524884321|ref|XP_005098782.1|, gi|3043929|gb|AAC13267.1|, gi|871209599|ref|XP_012942350.1|, gi|871274790|ref|XP_012945805.1|, gi|871266886|ref|XP_012944225.1|, gi|524882011|ref|XP_005097651.1|, gi|871228413|ref|XP_012937195.1|, gi|524882003|ref|XP…	gi|871274705|ref|XP_012945788.1|, gi|871236956|ref|XP_012938765.1|, gi|871247008|ref|XP_012940605.1|, gi|871220753|ref|XP_012935804.1|, gi|524910442|ref|XP_005110098.1|, gi|871256553|ref|XP_012942313.1|, gi|871268319|ref|XP_012944513.1|, gi|871275941|ref|XP_012946043.1|, gi|524875587|ref|XP_005094519.1|, gi|524876030|ref|XP_005094735.1|, gi|524879057|ref|XP_005096208.1|, gi|871263271|ref|XP_01294…
GO:0015267	channel activity	F	1.75e-05	1.34e-07	57	459	900	16580	gi|524885108|ref|XP_005099165.1|, gi|871261571|ref|XP_012943292.1|, gi|871215353|ref|XP_012934865.1|, gi|524884321|ref|XP_005098782.1|, gi|871252182|ref|XP_012941504.1|, gi|871225014|ref|XP_012936566.1|, gi|524879858|ref|XP_005096600.1|, gi|524901491|ref|XP_005107152.1|, gi|871224975|ref|XP_012936558.1|, gi|871205278|ref|XP_005089220.2|, gi|871260273|ref|XP_012943057.1|, gi|325296791|ref|NP_00119…	gi|524866180|ref|XP_005089914.1|, gi|871239192|ref|XP_012939148.1|, gi|524869993|ref|XP_005091783.1|, gi|524892572|ref|XP_005102813.1|, gi|524899114|ref|XP_005105997.1|, gi|524916821|ref|XP_005113180.1|, gi|524865616|ref|XP_005089636.1|, gi|524876237|ref|XP_005094837.1|, gi|524913990|ref|XP_005111816.1|, gi|524897068|ref|XP_005105001.1|, gi|871274052|ref|XP_012945661.1|, gi|524887537|ref|XP_00510…
GO:0022803	passive transmembrane transporter activity	F	1.75e-05	1.34e-07	57	459	900	16580	gi|524885108|ref|XP_005099165.1|, gi|871261571|ref|XP_012943292.1|, gi|871215353|ref|XP_012934865.1|, gi|524884321|ref|XP_005098782.1|, gi|871252182|ref|XP_012941504.1|, gi|871225014|ref|XP_012936566.1|, gi|524879858|ref|XP_005096600.1|, gi|524901491|ref|XP_005107152.1|, gi|871224975|ref|XP_012936558.1|, gi|871205278|ref|XP_005089220.2|, gi|871260273|ref|XP_012943057.1|, gi|325296791|ref|NP_00119…	gi|524886760|ref|XP_005099972.1|, gi|871218593|ref|XP_012935419.1|, gi|871248792|ref|XP_012940909.1|, gi|524868530|ref|XP_005091067.1|, gi|871235551|ref|XP_012938508.1|, gi|871255241|ref|XP_012942063.1|, gi|524885438|ref|XP_005099327.1|, gi|871274705|ref|XP_012945788.1|, gi|871219770|ref|XP_012935620.1|, gi|325296793|ref|NP_001191636.1|, gi|524884189|ref|XP_005098717.1|, gi|871257375|ref|XP_00510…
GO:0005217	intracellular ligand-gated ion channel activity	F	1.84e-05	1.44e-07	15	41	942	16998	gi|871261571|ref|XP_012943292.1|, gi|871230575|ref|XP_012937590.1|, gi|871261598|ref|XP_005108012.2|, gi|871252182|ref|XP_012941504.1|, gi|871270807|ref|XP_005111062.2|, gi|871243981|ref|XP_012940084.1|, gi|524901491|ref|XP_005107152.1|, gi|871272609|ref|XP_005111653.2|, gi|871205278|ref|XP_005089220.2|, gi|871270800|ref|XP_005111060.2|, gi|871274702|ref|XP_012945787.1|, gi|871270804|ref|XP_00511…	gi|871231273|ref|XP_012937726.1|, gi|871239192|ref|XP_012939148.1|, gi|524878763|ref|XP_005096063.1|, gi|871209180|ref|XP_012941538.1|, gi|871246225|ref|XP_012940472.1|, gi|524873444|ref|XP_005093469.1|, gi|871219770|ref|XP_012935620.1|, gi|871277604|ref|XP_012946373.1|, gi|524885430|ref|XP_005099323.1|, gi|871212061|ref|XP_012946641.1|, gi|871262358|ref|XP_005108248.2|, gi|871253776|ref|XP_01294…
GO:0030554	adenyl nucleotide binding	F	1.84e-05	1.45e-07	94	933	863	16106	gi|88659838|gb|ABD47746.1|, gi|871220482|ref|XP_012935760.1|, gi|5588|emb|CAA44246.1|, gi|37964177|gb|AAR06171.1|, gi|871268622|ref|XP_012944568.1|, gi|524884321|ref|XP_005098782.1|, gi|3043929|gb|AAC13267.1|, gi|871209599|ref|XP_012942350.1|, gi|871274790|ref|XP_012945805.1|, gi|871266886|ref|XP_012944225.1|, gi|524882011|ref|XP_005097651.1|, gi|871228413|ref|XP_012937195.1|, gi|524882003|ref|XP…	gi|524899439|ref|XP_005106151.1|, gi|524875771|ref|XP_005094609.1|, gi|871266997|ref|XP_012944248.1|, gi|325297029|ref|NP_001191519.1|, gi|871274705|ref|XP_012945788.1|, gi|524909153|ref|XP_005109627.1|, gi|524895396|ref|XP_005104181.1|, gi|871215323|ref|XP_012934857.1|, gi|871237521|ref|XP_012938863.1|, gi|524892283|ref|XP_005102671.1|, gi|524887678|ref|XP_005100423.1|, gi|524916821|ref|XP_00511…
GO:1901681	sulfur compound binding	F	1.91e-05	1.54e-07	26	128	931	16911	gi|524892156|ref|XP_005102608.1|, gi|871230575|ref|XP_012937590.1|, gi|871214992|ref|XP_012934792.1|, gi|871248538|ref|XP_012940871.1|, gi|325301280|ref|NP_001191568.1|, gi|524899715|ref|XP_005106286.1|, gi|871244828|ref|XP_012940245.1|, gi|871244833|ref|XP_012940246.1|, gi|871273104|ref|XP_012945486.1|, gi|871240123|ref|XP_012939340.1|, gi|524894644|ref|XP_005103817.1|, gi|871227246|ref|XP_01293…	gi|871245186|ref|XP_012940306.1|, gi|871274705|ref|XP_012945788.1|, gi|524888169|ref|XP_005100660.1|, gi|871254195|ref|XP_012941870.1|, gi|871212061|ref|XP_012946641.1|, gi|871236956|ref|XP_012938765.1|, gi|871226227|ref|XP_012936772.1|, gi|871275941|ref|XP_012946043.1|, gi|524875587|ref|XP_005094519.1|, gi|524916821|ref|XP_005113180.1|, gi|524914082|ref|XP_005111860.1|, gi|871278782|ref|XP_01294…
GO:0022836	gated channel activity	F	2.16e-05	1.79e-07	48	358	909	16681	gi|524880473|ref|XP_005096900.1|, gi|871255392|ref|XP_012942097.1|, gi|524884323|ref|XP_005098783.1|, gi|524885108|ref|XP_005099165.1|, gi|871261571|ref|XP_012943292.1|, gi|24528452|gb|AAN62847.1|, gi|871215353|ref|XP_012934865.1|, gi|871230575|ref|XP_012937590.1|, gi|871261598|ref|XP_005108012.2|, gi|524884321|ref|XP_005098782.1|, gi|871252182|ref|XP_012941504.1|, gi|871266176|ref|XP_012944100.1…	gi|871231273|ref|XP_012937726.1|, gi|524878763|ref|XP_005096063.1|, gi|871209180|ref|XP_012941538.1|, gi|524873444|ref|XP_005093469.1|, gi|871219770|ref|XP_012935620.1|, gi|871277604|ref|XP_012946373.1|, gi|524885430|ref|XP_005099323.1|, gi|871212061|ref|XP_012946641.1|, gi|871262358|ref|XP_005108248.2|, gi|871236956|ref|XP_012938765.1|, gi|871253776|ref|XP_012941795.1|, gi|325296827|ref|NP_00119…
GO:0019899	enzyme binding	F	2.24e-05	1.87e-07	218	2760	739	14279	gi|524897671|ref|XP_005105294.1|, gi|524884737|ref|XP_005098987.1|, gi|871268622|ref|XP_012944568.1|, gi|871222689|ref|XP_012936132.1|, gi|871221419|ref|XP_012935928.1|, gi|5572|emb|CAA40207.1|, gi|524887498|ref|XP_005100334.1|, gi|524901491|ref|XP_005107152.1|, gi|871270423|ref|XP_012944938.1|, gi|871262439|ref|XP_012943457.1|, gi|524900618|ref|XP_005106728.1|, gi|871227246|ref|XP_012936954.1|, …	gi|871231273|ref|XP_012937726.1|, gi|871239192|ref|XP_012939148.1|, gi|524878763|ref|XP_005096063.1|, gi|871209180|ref|XP_012941538.1|, gi|871246225|ref|XP_012940472.1|, gi|524873444|ref|XP_005093469.1|, gi|871219770|ref|XP_012935620.1|, gi|871277604|ref|XP_012946373.1|, gi|524885430|ref|XP_005099323.1|, gi|871212061|ref|XP_012946641.1|, gi|871262358|ref|XP_005108248.2|, gi|871253776|ref|XP_01294…
GO:0015079	potassium ion transmembrane transporter activity	F	4.48e-05	4.44e-07	23	109	934	16930	gi|882939095|ref|NP_001297418.1|, gi|871255392|ref|XP_012942097.1|, gi|524884323|ref|XP_005098783.1|, gi|24528452|gb|AAN62847.1|, gi|688438|gb|AAA62590.1|, gi|524901515|ref|XP_005107164.1|, gi|524884321|ref|XP_005098782.1|, gi|524895986|ref|XP_005104472.1|, gi|871266652|ref|XP_005109693.2|, gi|871270807|ref|XP_005111062.2|, gi|871243981|ref|XP_012940084.1|, gi|347950752|gb|AEP32442.1|, gi|3252971…	gi|524866180|ref|XP_005089914.1|, gi|871239192|ref|XP_012939148.1|, gi|524869993|ref|XP_005091783.1|, gi|524892572|ref|XP_005102813.1|, gi|524916821|ref|XP_005113180.1|, gi|524865616|ref|XP_005089636.1|, gi|524876237|ref|XP_005094837.1|, gi|524913990|ref|XP_005111816.1|, gi|871274052|ref|XP_012945661.1|, gi|524887537|ref|XP_005100353.1|, gi|871234708|ref|XP_012938359.1|, gi|524900320|ref|XP_00510…
GO:0032553	ribonucleotide binding	F	5.38e-05	5.72e-07	118	1300	839	15739	gi|88659838|gb|ABD47746.1|, gi|37964177|gb|AAR06171.1|, gi|871268622|ref|XP_012944568.1|, gi|871245491|ref|XP_005102500.2|, gi|3043929|gb|AAC13267.1|, gi|871209599|ref|XP_012942350.1|, gi|871266886|ref|XP_012944225.1|, gi|871228413|ref|XP_012937195.1|, gi|524882003|ref|XP_005097647.1|, gi|524875825|ref|XP_005094635.1|, gi|871271522|ref|XP_012945182.1|, gi|871236198|ref|XP_012938619.1|, gi|8712257…	gi|524915844|ref|XP_005112710.1|, gi|524908327|ref|XP_005109265.1|, gi|871266997|ref|XP_012944248.1|, gi|871261768|ref|XP_012943323.1|, gi|871274705|ref|XP_012945788.1|, gi|871236956|ref|XP_012938765.1|, gi|871273596|ref|XP_012945574.1|, gi|524866272|ref|XP_005089958.1|, gi|871226227|ref|XP_012936772.1|, gi|524878114|ref|XP_005095748.1|, gi|524894596|ref|XP_005103794.1|, gi|871268564|ref|XP_01294…
GO:0032555	purine ribonucleotide binding	F	6.15e-05	6.91e-07	117	1291	840	15748	gi|88659838|gb|ABD47746.1|, gi|37964177|gb|AAR06171.1|, gi|871268622|ref|XP_012944568.1|, gi|871245491|ref|XP_005102500.2|, gi|3043929|gb|AAC13267.1|, gi|871209599|ref|XP_012942350.1|, gi|871266886|ref|XP_012944225.1|, gi|871228413|ref|XP_012937195.1|, gi|524882003|ref|XP_005097647.1|, gi|524875825|ref|XP_005094635.1|, gi|871271522|ref|XP_012945182.1|, gi|871236198|ref|XP_012938619.1|, gi|8712257…	gi|524889379|ref|XP_005101248.1|, gi|524910230|ref|XP_005109996.1|, gi|524889377|ref|XP_005101247.1|, gi|871225080|ref|XP_005095954.2|, gi|524866631|ref|XP_005090134.1|
GO:0097110	scaffold protein binding	F	6.61e-05	7.62e-07	15	48	942	16991	gi|166079862|gb|ABY81651.1|, gi|325296901|ref|NP_001191484.1|, gi|524884884|ref|XP_005099056.1|, gi|524901515|ref|XP_005107164.1|, gi|524895986|ref|XP_005104472.1|, gi|524873532|ref|XP_005093511.1|, gi|871243981|ref|XP_012940084.1|, gi|325296795|ref|NP_001191637.1|, gi|301051534|gb|ADK54931.1|, gi|1842249|gb|AAC47457.1|, gi|524866178|ref|XP_005089913.1|, gi|325296791|ref|NP_001191634.1|, gi|87125…	gi|871214073|ref|XP_005092242.2|, gi|524866180|ref|XP_005089914.1|, gi|524864500|ref|XP_005089085.1|, gi|524878763|ref|XP_005096063.1|, gi|871221143|ref|XP_012935884.1|, gi|524864490|ref|XP_005089080.1|, gi|871274705|ref|XP_012945788.1|, gi|871207194|ref|XP_012938001.1|, gi|871213171|ref|XP_012946899.1|, gi|871239702|ref|XP_012939247.1|, gi|871247008|ref|XP_012940605.1|, gi|871220753|ref|XP_01293…
GO:0005524	ATP binding	F	6.69e-05	7.75e-07	86	863	871	16176	gi|88659838|gb|ABD47746.1|, gi|871220482|ref|XP_012935760.1|, gi|37964177|gb|AAR06171.1|, gi|871268622|ref|XP_012944568.1|, gi|524884321|ref|XP_005098782.1|, gi|3043929|gb|AAC13267.1|, gi|871274790|ref|XP_012945805.1|, gi|871266886|ref|XP_012944225.1|, gi|524882011|ref|XP_005097651.1|, gi|871228413|ref|XP_012937195.1|, gi|524882003|ref|XP_005097647.1|, gi|871271522|ref|XP_012945182.1|, gi|5249117…	gi|871212581|ref|XP_012946792.1|, gi|524866180|ref|XP_005089914.1|, gi|871276731|ref|XP_012946201.1|, gi|524909946|ref|XP_005109865.1|, gi|871237335|ref|XP_012938835.1|, gi|871278894|ref|XP_005113554.2|, gi|871205446|ref|XP_012934977.1|, gi|871268319|ref|XP_012944513.1|, gi|871223116|ref|XP_012936223.1|, gi|871259176|ref|XP_012942751.1|, gi|871204845|ref|XP_012943544.1|, gi|871271901|ref|XP_01294…
GO:0017076	purine nucleotide binding	F	7.46e-05	8.86e-07	117	1298	840	15741	gi|88659838|gb|ABD47746.1|, gi|37964177|gb|AAR06171.1|, gi|871268622|ref|XP_012944568.1|, gi|871245491|ref|XP_005102500.2|, gi|3043929|gb|AAC13267.1|, gi|871209599|ref|XP_012942350.1|, gi|871266886|ref|XP_012944225.1|, gi|871228413|ref|XP_012937195.1|, gi|524882003|ref|XP_005097647.1|, gi|524875825|ref|XP_005094635.1|, gi|871271522|ref|XP_012945182.1|, gi|871236198|ref|XP_012938619.1|, gi|8712257…	gi|871214374|ref|XP_012934690.1|, gi|871223691|ref|XP_012936331.1|, gi|524885753|ref|XP_005099480.1|, gi|871274705|ref|XP_012945788.1|, gi|524888957|ref|XP_005101042.1|, gi|325296885|ref|NP_001191474.1|, gi|871265373|ref|XP_012943966.1|, gi|871218208|ref|XP_005093745.2|, gi|871255861|ref|XP_012942194.1|, gi|524895753|ref|XP_005104358.1|, gi|524888963|ref|XP_005101045.1|, gi|524885751|ref|XP_00509…
GO:0043168	anion binding	F	8.62e-05	1.05e-06	178	2208	779	14831	gi|88659838|gb|ABD47746.1|, gi|524884737|ref|XP_005098987.1|, gi|37964177|gb|AAR06171.1|, gi|871215353|ref|XP_012934865.1|, gi|871268622|ref|XP_012944568.1|, gi|871245491|ref|XP_005102500.2|, gi|871248538|ref|XP_012940871.1|, gi|3043929|gb|AAC13267.1|, gi|871209599|ref|XP_012942350.1|, gi|871266886|ref|XP_012944225.1|, gi|871228413|ref|XP_012937195.1|, gi|524882003|ref|XP_005097647.1|, gi|5248758…	gi|871267484|ref|XP_012944355.1|, gi|871261768|ref|XP_012943323.1|, gi|871274705|ref|XP_012945788.1|, gi|524912604|ref|XP_005111147.1|, gi|524905937|ref|XP_005108326.1|, gi|871218612|ref|XP_012935424.1|, gi|871236956|ref|XP_012938765.1|, gi|871275305|ref|XP_012945903.1|, gi|524881407|ref|XP_005097355.1|, gi|524868423|ref|XP_005091014.1|, gi|524894596|ref|XP_005103794.1|, gi|871268564|ref|XP_01294…
GO:0005262	calcium channel activity	F	9.28e-05	1.17e-06	18	73	939	16966	gi|871211350|ref|XP_012945290.1|, gi|524885108|ref|XP_005099165.1|, gi|871261571|ref|XP_012943292.1|, gi|871235031|ref|XP_012938423.1|, gi|871230575|ref|XP_012937590.1|, gi|871261598|ref|XP_005108012.2|, gi|871252182|ref|XP_012941504.1|, gi|871215882|ref|XP_012934963.1|, gi|871266176|ref|XP_012944100.1|, gi|871225014|ref|XP_012936566.1|, gi|524901491|ref|XP_005107152.1|, gi|871254821|ref|XP_01294…	gi|871233956|ref|XP_012938216.1|, gi|524892711|ref|XP_005102881.1|, gi|871220144|ref|XP_012935695.1|, gi|871221143|ref|XP_012935884.1|, gi|871237335|ref|XP_012938835.1|, gi|524893829|ref|XP_005103423.1|, gi|524911218|ref|XP_005110476.1|, gi|524866025|ref|XP_005089837.1|, gi|524895935|ref|XP_005104447.1|, gi|871215157|ref|XP_012934826.1|, gi|871208129|ref|XP_005090133.2|, gi|871253434|ref|XP_01294…
GO:0004857	enzyme inhibitor activity	F	9.28e-05	1.17e-06	40	292	917	16747	gi|5588|emb|CAA44246.1|, gi|871237008|ref|XP_012938778.1|, gi|325297094|ref|NP_001191555.1|, gi|871274499|ref|XP_012945752.1|, gi|871207189|ref|XP_012937990.1|, gi|871262432|ref|XP_005108255.2|, gi|871209185|ref|XP_012941542.1|, gi|871262436|ref|XP_005108256.2|, gi|871266176|ref|XP_012944100.1|, gi|871247931|ref|XP_012940758.1|, gi|524887498|ref|XP_005100334.1|, gi|871250849|ref|XP_012941272.1|, …	gi|524887781|ref|XP_005100474.1|, gi|871260575|ref|XP_012943097.1|, gi|871244825|ref|XP_005102311.2|, gi|871276386|ref|XP_012946125.1|, gi|524871987|ref|XP_005092762.1|, gi|871274705|ref|XP_012945788.1|, gi|524888957|ref|XP_005101042.1|, gi|871271742|ref|XP_012945221.1|, gi|325296885|ref|NP_001191474.1|, gi|524913046|ref|XP_005111357.1|, gi|871218208|ref|XP_005093745.2|, gi|871262358|ref|XP_00510…
GO:0030551	cyclic nucleotide binding	F	9.3e-05	1.2e-06	12	30	945	17009	gi|5588|emb|CAA44246.1|, gi|325297092|ref|NP_001191554.1|, gi|871211350|ref|XP_012945290.1|, gi|325297146|ref|NP_001191582.1|, gi|524901491|ref|XP_005107152.1|, gi|37964177|gb|AAR06171.1|, gi|871272609|ref|XP_005111653.2|, gi|583073456|emb|CDM55516.1|, gi|871271683|ref|XP_005111335.2|, gi|871255039|ref|XP_005105678.2|, gi|871255858|ref|XP_012942193.1|, gi|524895986|ref|XP_005104472.1|	gi|871207846|ref|XP_012939067.1|, gi|871220144|ref|XP_012935695.1|, gi|524865885|ref|XP_005089768.1|, gi|524865981|ref|XP_005089815.1|, gi|871236956|ref|XP_012938765.1|, gi|524893878|ref|XP_005103447.1|, gi|871228429|ref|XP_012937199.1|, gi|524879489|ref|XP_005096419.1|, gi|871242605|ref|XP_012939818.1|, gi|524879404|ref|XP_005096378.1|, gi|871266716|ref|XP_012944194.1|, gi|871258872|ref|XP_00510…
GO:0097367	carbohydrate derivative binding	F	0.000184	2.81e-06	144	1729	813	15310	gi|88659838|gb|ABD47746.1|, gi|37964177|gb|AAR06171.1|, gi|871268622|ref|XP_012944568.1|, gi|871245491|ref|XP_005102500.2|, gi|871222689|ref|XP_012936132.1|, gi|524873152|ref|XP_005093328.1|, gi|871248538|ref|XP_012940871.1|, gi|3043929|gb|AAC13267.1|, gi|871209599|ref|XP_012942350.1|, gi|871266886|ref|XP_012944225.1|, gi|871228413|ref|XP_012937195.1|, gi|524882003|ref|XP_005097647.1|, gi|5248758…	gi|871256495|ref|XP_012942304.1|, gi|871221143|ref|XP_012935884.1|, gi|871266966|ref|XP_012944243.1|, gi|871245144|ref|XP_012940301.1|, gi|871259176|ref|XP_012942751.1|, gi|524913990|ref|XP_005111816.1|, gi|871278782|ref|XP_012946627.1|, gi|524880240|ref|XP_005096786.1|, gi|871239632|ref|XP_012939232.1|, gi|871230072|ref|XP_012937497.1|, gi|871216629|ref|XP_005093244.2|, gi|526118291|ref|NP_00126…
GO:0051018	protein kinase A binding	F	0.000185	2.84e-06	14	47	943	16992	gi|5588|emb|CAA44246.1|, gi|325297146|ref|NP_001191582.1|, gi|37964177|gb|AAR06171.1|, gi|325297094|ref|NP_001191555.1|, gi|871271683|ref|XP_005111335.2|, gi|5579|emb|CAA45015.1|, gi|871230575|ref|XP_012937590.1|, gi|325297092|ref|NP_001191554.1|, gi|38678736|gb|AAR26367.1|, gi|871276748|ref|XP_012946205.1|, gi|583073456|emb|CDM55516.1|, gi|871274702|ref|XP_012945787.1|, gi|5577|emb|CAA45014.1|, …	gi|871233956|ref|XP_012938216.1|, gi|871270439|ref|XP_012944940.1|, gi|524892572|ref|XP_005102813.1|, gi|524881636|ref|XP_005097468.1|, gi|871240144|ref|XP_012939342.1|, gi|524899188|ref|XP_005106032.1|, gi|524888531|ref|XP_005100835.1|, gi|524893878|ref|XP_005103447.1|, gi|524914999|ref|XP_005112308.1|, gi|524878971|ref|XP_005096165.1|, gi|524868305|ref|XP_005090956.1|, gi|871259176|ref|XP_01294…
GO:0046873	metal ion transmembrane transporter activity	F	0.000222	3.48e-06	52	451	905	16588	gi|524885108|ref|XP_005099165.1|, gi|871261571|ref|XP_012943292.1|, gi|524884321|ref|XP_005098782.1|, gi|871252182|ref|XP_012941504.1|, gi|871225014|ref|XP_012936566.1|, gi|524901491|ref|XP_005107152.1|, gi|871224975|ref|XP_012936558.1|, gi|871205278|ref|XP_005089220.2|, gi|325296791|ref|NP_001191634.1|, gi|871227221|ref|XP_012936952.1|, gi|524891774|ref|XP_005102419.1|, gi|871224971|ref|XP_01293…	gi|871219405|ref|XP_012935549.1|, gi|871244544|ref|XP_012940195.1|, gi|871221143|ref|XP_012935884.1|, gi|524908116|ref|XP_005109165.1|, gi|871220753|ref|XP_012935804.1|, gi|871268319|ref|XP_012944513.1|, gi|871245144|ref|XP_012940301.1|, gi|871266343|ref|XP_012944132.1|, gi|871271229|ref|XP_012945112.1|, gi|871275941|ref|XP_012946043.1|, gi|871223116|ref|XP_012936223.1|, gi|871271901|ref|XP_01294…
GO:0036094	small molecule binding	F	0.000231	3.72e-06	200	2598	757	14441	gi|524897671|ref|XP_005105294.1|, gi|524911934|ref|XP_005110825.1|, gi|524884737|ref|XP_005098987.1|, gi|871215353|ref|XP_012934865.1|, gi|871268622|ref|XP_012944568.1|, gi|871245491|ref|XP_005102500.2|, gi|3043929|gb|AAC13267.1|, gi|524901491|ref|XP_005107152.1|, gi|524870310|ref|XP_005091940.1|, gi|524882003|ref|XP_005097647.1|, gi|871270423|ref|XP_012944938.1|, gi|871225758|ref|XP_012936693.1|…	gi|871219405|ref|XP_012935549.1|, gi|871244544|ref|XP_012940195.1|, gi|871221143|ref|XP_012935884.1|, gi|871274705|ref|XP_012945788.1|, gi|871256270|ref|XP_012942267.1|, gi|871247008|ref|XP_012940605.1|, gi|871220753|ref|XP_012935804.1|, gi|871268319|ref|XP_012944513.1|, gi|871245144|ref|XP_012940301.1|, gi|871271229|ref|XP_012945112.1|, gi|871275941|ref|XP_012946043.1|, gi|524870473|ref|XP_00509…
GO:0005249	voltage-gated potassium channel activity	F	0.000316	5.51e-06	15	58	942	16981	gi|871255392|ref|XP_012942097.1|, gi|524884323|ref|XP_005098783.1|, gi|688438|gb|AAA62590.1|, gi|524901515|ref|XP_005107164.1|, gi|524884321|ref|XP_005098782.1|, gi|524895986|ref|XP_005104472.1|, gi|871266652|ref|XP_005109693.2|, gi|871243981|ref|XP_012940084.1|, gi|325297168|ref|NP_001191593.1|, gi|871272609|ref|XP_005111653.2|, gi|524866178|ref|XP_005089913.1|, gi|325296791|ref|NP_001191634.1|,…	gi|871207214|ref|XP_012938028.1|, gi|524892644|ref|XP_005102848.1|, gi|524866282|ref|XP_005089963.1|, gi|871221608|ref|XP_012935950.1|, gi|871207202|ref|XP_012938015.1|, gi|524876229|ref|XP_005094833.1|, gi|871207205|ref|XP_012938019.1|, gi|871207208|ref|XP_012938024.1|, gi|524894216|ref|XP_005103610.1|, gi|524866290|ref|XP_005089967.1|, gi|524866292|ref|XP_005089968.1|, gi|524876237|ref|XP_00509…
GO:0034237	protein kinase A regulatory subunit binding	F	0.000352	6.44e-06	9	18	948	17021	gi|325297092|ref|NP_001191554.1|, gi|37964177|gb|AAR06171.1|, gi|583073456|emb|CDM55516.1|, gi|871274702|ref|XP_012945787.1|, gi|871271683|ref|XP_005111335.2|, gi|5579|emb|CAA45015.1|, gi|871230575|ref|XP_012937590.1|, gi|5577|emb|CAA45014.1|, gi|325197138|ref|NP_001191420.1|	gi|524866180|ref|XP_005089914.1|, gi|871274705|ref|XP_012945788.1|, gi|524896571|ref|XP_005104758.1|, gi|871272582|ref|XP_012945381.1|, gi|524888713|ref|XP_005100922.1|, gi|871278782|ref|XP_012946627.1|, gi|871278287|ref|XP_005113393.2|, gi|524882778|ref|XP_005098025.1|, gi|524891850|ref|XP_005102457.1|, gi|871263153|ref|XP_012943582.1|, gi|524882554|ref|XP_005097919.1|, gi|524867529|ref|XP_00509…
GO:0015085	calcium ion transmembrane transporter activity	F	0.000358	6.58e-06	19	93	938	16946	gi|871211350|ref|XP_012945290.1|, gi|524885108|ref|XP_005099165.1|, gi|871261571|ref|XP_012943292.1|, gi|871235031|ref|XP_012938423.1|, gi|871230575|ref|XP_012937590.1|, gi|871261598|ref|XP_005108012.2|, gi|871252182|ref|XP_012941504.1|, gi|871228378|ref|XP_012937185.1|, gi|871215882|ref|XP_012934963.1|, gi|871266176|ref|XP_012944100.1|, gi|871225014|ref|XP_012936566.1|, gi|524901491|ref|XP_00510…	gi|524866180|ref|XP_005089914.1|, gi|524882267|ref|XP_005097778.1|, gi|871275282|ref|XP_012945898.1|, gi|871274705|ref|XP_012945788.1|, gi|524896571|ref|XP_005104758.1|, gi|871272582|ref|XP_012945381.1|, gi|524895935|ref|XP_005104447.1|, gi|871208129|ref|XP_005090133.2|, gi|524887046|ref|XP_005100112.1|, gi|524888713|ref|XP_005100922.1|, gi|524914082|ref|XP_005111860.1|, gi|871278782|ref|XP_01294…
GO:0005245	voltage-gated calcium channel activity	F	0.000486	1.02e-05	8	14	949	17025	gi|871225014|ref|XP_012936566.1|, gi|524885108|ref|XP_005099165.1|, gi|871235031|ref|XP_012938423.1|, gi|871274702|ref|XP_012945787.1|, gi|871230575|ref|XP_012937590.1|, gi|871261598|ref|XP_005108012.2|, gi|871224971|ref|XP_012936557.1|, gi|871266176|ref|XP_012944100.1|	gi|524866180|ref|XP_005089914.1|, gi|524892711|ref|XP_005102881.1|, gi|524892572|ref|XP_005102813.1|, gi|524871467|ref|XP_005092506.1|, gi|524897756|ref|XP_005105335.1|, gi|524893878|ref|XP_005103447.1|, gi|871244693|ref|XP_012940221.1|, gi|524879489|ref|XP_005096419.1|, gi|871215131|ref|XP_012934819.1|, gi|871258872|ref|XP_005106983.2|, gi|871278782|ref|XP_012946627.1|, gi|524880240|ref|XP_00509…
GO:0072509	divalent inorganic cation transmembrane transporter activity	F	0.000533	1.13e-05	21	116	936	16923	gi|871211350|ref|XP_012945290.1|, gi|524885108|ref|XP_005099165.1|, gi|871261571|ref|XP_012943292.1|, gi|871235031|ref|XP_012938423.1|, gi|871230575|ref|XP_012937590.1|, gi|871261598|ref|XP_005108012.2|, gi|524866568|ref|XP_005090105.1|, gi|871252182|ref|XP_012941504.1|, gi|871228378|ref|XP_012937185.1|, gi|871215882|ref|XP_012934963.1|, gi|871266176|ref|XP_012944100.1|, gi|524900378|ref|XP_00510…	gi|524866180|ref|XP_005089914.1|, gi|871276731|ref|XP_012946201.1|, gi|871221143|ref|XP_012935884.1|, gi|524901249|ref|XP_005107035.1|, gi|524889396|ref|XP_005101256.1|, gi|871274705|ref|XP_012945788.1|, gi|871209239|ref|XP_012941697.1|, gi|524873444|ref|XP_005093469.1|, gi|871240144|ref|XP_012939342.1|, gi|524888169|ref|XP_005100660.1|, gi|871236956|ref|XP_012938765.1|, gi|871247008|ref|XP_01294…
GO:0001883	purine nucleoside binding	F	0.000611	1.36e-05	109	1264	848	15775	gi|88659838|gb|ABD47746.1|, gi|37964177|gb|AAR06171.1|, gi|871268622|ref|XP_012944568.1|, gi|871245491|ref|XP_005102500.2|, gi|3043929|gb|AAC13267.1|, gi|871209599|ref|XP_012942350.1|, gi|871266886|ref|XP_012944225.1|, gi|871228413|ref|XP_012937195.1|, gi|524882003|ref|XP_005097647.1|, gi|524875825|ref|XP_005094635.1|, gi|871271522|ref|XP_012945182.1|, gi|871236198|ref|XP_012938619.1|, gi|8712257…	gi|871212581|ref|XP_012946792.1|, gi|524866180|ref|XP_005089914.1|, gi|871276731|ref|XP_012946201.1|, gi|524909946|ref|XP_005109865.1|, gi|871237335|ref|XP_012938835.1|, gi|871278894|ref|XP_005113554.2|, gi|871205446|ref|XP_012934977.1|, gi|871268319|ref|XP_012944513.1|, gi|871223116|ref|XP_012936223.1|, gi|871259176|ref|XP_012942751.1|, gi|871204845|ref|XP_012943544.1|, gi|871271901|ref|XP_01294…
GO:0032550	purine ribonucleoside binding	F	0.000611	1.36e-05	109	1264	848	15775	gi|88659838|gb|ABD47746.1|, gi|37964177|gb|AAR06171.1|, gi|871268622|ref|XP_012944568.1|, gi|871245491|ref|XP_005102500.2|, gi|3043929|gb|AAC13267.1|, gi|871209599|ref|XP_012942350.1|, gi|871266886|ref|XP_012944225.1|, gi|871228413|ref|XP_012937195.1|, gi|524882003|ref|XP_005097647.1|, gi|524875825|ref|XP_005094635.1|, gi|871271522|ref|XP_012945182.1|, gi|871236198|ref|XP_012938619.1|, gi|8712257…	gi|871214374|ref|XP_012934690.1|, gi|871235551|ref|XP_012938508.1|, gi|524885438|ref|XP_005099327.1|, gi|871209446|ref|XP_012942106.1|, gi|871226359|ref|XP_012936805.1|, gi|871235554|ref|XP_012938509.1|
GO:0086008	voltage-gated potassium channel activity involved in cardiac muscle cell action potential repolarization	F	0.000656	1.49e-05	8	15	949	17024	gi|871243981|ref|XP_012940084.1|, gi|524884323|ref|XP_005098783.1|, gi|524866178|ref|XP_005089913.1|, gi|524901515|ref|XP_005107164.1|, gi|325296791|ref|NP_001191634.1|, gi|524884321|ref|XP_005098782.1|, gi|524895986|ref|XP_005104472.1|, gi|155764|gb|AAA27756.1|	gi|871266966|ref|XP_012944243.1|, gi|871236956|ref|XP_012938765.1|, gi|871228429|ref|XP_012937199.1|, gi|871242605|ref|XP_012939818.1|, gi|524879404|ref|XP_005096378.1|, gi|871266716|ref|XP_012944194.1|, gi|871258872|ref|XP_005106983.2|, gi|871278782|ref|XP_012946627.1|, gi|524880240|ref|XP_005096786.1|, gi|871207494|ref|XP_012938525.1|, gi|524879973|ref|XP_005096655.1|, gi|524884275|ref|XP_00509…
GO:0001882	nucleoside binding	F	0.000664	1.51e-05	110	1282	847	15757	gi|88659838|gb|ABD47746.1|, gi|37964177|gb|AAR06171.1|, gi|871268622|ref|XP_012944568.1|, gi|871245491|ref|XP_005102500.2|, gi|3043929|gb|AAC13267.1|, gi|871209599|ref|XP_012942350.1|, gi|871266886|ref|XP_012944225.1|, gi|871228413|ref|XP_012937195.1|, gi|524882003|ref|XP_005097647.1|, gi|524875825|ref|XP_005094635.1|, gi|871271522|ref|XP_012945182.1|, gi|871236198|ref|XP_012938619.1|, gi|8712257…	gi|871234360|ref|XP_012938297.1|, gi|871263056|ref|XP_012943562.1|, gi|524868131|ref|XP_005090872.1|, gi|524882968|ref|XP_005098119.1|, gi|524892341|ref|XP_005102699.1|, gi|524887537|ref|XP_005100353.1|, gi|524889482|ref|XP_005101296.1|, gi|871272966|ref|XP_012945462.1|, gi|524894216|ref|XP_005103610.1|, gi|524908263|ref|XP_005109235.1|, gi|871233264|ref|XP_012938085.1|, gi|325297144|ref|NP_00119…
GO:0032549	ribonucleoside binding	F	0.000675	1.54e-05	109	1268	848	15771	gi|88659838|gb|ABD47746.1|, gi|37964177|gb|AAR06171.1|, gi|871268622|ref|XP_012944568.1|, gi|871245491|ref|XP_005102500.2|, gi|3043929|gb|AAC13267.1|, gi|871209599|ref|XP_012942350.1|, gi|871266886|ref|XP_012944225.1|, gi|871228413|ref|XP_012937195.1|, gi|524882003|ref|XP_005097647.1|, gi|524875825|ref|XP_005094635.1|, gi|871271522|ref|XP_012945182.1|, gi|871236198|ref|XP_012938619.1|, gi|8712257…	gi|524866180|ref|XP_005089914.1|, gi|524878763|ref|XP_005096063.1|, gi|871221143|ref|XP_012935884.1|, gi|871274705|ref|XP_012945788.1|, gi|871277320|ref|XP_012946311.1|, gi|871236956|ref|XP_012938765.1|, gi|871247008|ref|XP_012940605.1|, gi|871268319|ref|XP_012944513.1|, gi|325296867|ref|NP_001191465.1|, gi|524891969|ref|XP_005102516.1|, gi|871278782|ref|XP_012946627.1|, gi|524880240|ref|XP_00509…
GO:0023026	MHC class II protein complex binding	F	0.000725	1.7e-05	9	21	948	17018	gi|2706558|emb|CAA78757.1|, gi|524882748|ref|XP_005098012.1|, gi|524879388|ref|XP_005096370.1|, gi|524894684|ref|XP_005103834.1|, gi|871263077|ref|XP_012943569.1|, gi|524882884|ref|XP_005098078.1|, gi|524909004|ref|XP_005109589.1|, gi|871246307|ref|XP_012940482.1|, gi|871263162|ref|XP_012943585.1|	gi|524892572|ref|XP_005102813.1|, gi|871274705|ref|XP_012945788.1|, gi|871277320|ref|XP_012946311.1|, gi|871240144|ref|XP_012939342.1|, gi|871278818|ref|XP_005113534.2|, gi|871272966|ref|XP_012945462.1|, gi|524893150|ref|XP_005103095.1|, gi|524897756|ref|XP_005105335.1|, gi|325296813|ref|NP_001191648.1|, gi|871244693|ref|XP_012940221.1|, gi|871204845|ref|XP_012943544.1|, gi|524916821|ref|XP_00511…
GO:0023023	MHC protein complex binding	F	0.000725	1.7e-05	9	21	948	17018	gi|2706558|emb|CAA78757.1|, gi|524882748|ref|XP_005098012.1|, gi|524879388|ref|XP_005096370.1|, gi|524894684|ref|XP_005103834.1|, gi|871263077|ref|XP_012943569.1|, gi|524882884|ref|XP_005098078.1|, gi|524909004|ref|XP_005109589.1|, gi|871246307|ref|XP_012940482.1|, gi|871263162|ref|XP_012943585.1|	gi|871221143|ref|XP_012935884.1|, gi|871277320|ref|XP_012946311.1|, gi|325296905|ref|NP_001191486.1|, gi|871246870|ref|XP_005102953.2|, gi|871236956|ref|XP_012938765.1|, gi|871226227|ref|XP_012936772.1|, gi|524883685|ref|XP_005098469.1|, gi|524879404|ref|XP_005096378.1|, gi|871266716|ref|XP_012944194.1|, gi|871225703|ref|XP_012936678.1|, gi|871255551|ref|XP_012942132.1|, gi|524898567|ref|XP_00510…
GO:0098772	molecular function regulator	F	0.0009	2.17e-05	109	1279	848	15760	gi|37964177|gb|AAR06171.1|, gi|871207189|ref|XP_012937990.1|, gi|871204871|ref|XP_012944028.1|, gi|871252182|ref|XP_012941504.1|, gi|5572|emb|CAA40207.1|, gi|524887498|ref|XP_005100334.1|, gi|524901491|ref|XP_005107152.1|, gi|524875825|ref|XP_005094635.1|, gi|524869323|ref|XP_005091456.1|, gi|871273400|ref|XP_012945537.1|, gi|325296791|ref|NP_001191634.1|, gi|871262439|ref|XP_012943457.1|, gi|871…	gi|871231273|ref|XP_012937726.1|, gi|524892711|ref|XP_005102881.1|, gi|871270439|ref|XP_012944940.1|, gi|524878763|ref|XP_005096063.1|, gi|524875025|ref|XP_005094244.1|, gi|524892572|ref|XP_005102813.1|, gi|524868195|ref|XP_005090902.1|, gi|524871467|ref|XP_005092506.1|, gi|871227925|ref|XP_012937099.1|, gi|524885430|ref|XP_005099323.1|, gi|524893763|ref|XP_005103390.1|, gi|871262358|ref|XP_00510…
GO:0022890	inorganic cation transmembrane transporter activity	F	0.00124	3.16e-05	57	558	900	16481	gi|524885108|ref|XP_005099165.1|, gi|524886028|ref|XP_005099614.1|, gi|871261571|ref|XP_012943292.1|, gi|524884321|ref|XP_005098782.1|, gi|871252182|ref|XP_012941504.1|, gi|871225014|ref|XP_012936566.1|, gi|524901491|ref|XP_005107152.1|, gi|871224975|ref|XP_012936558.1|, gi|871205278|ref|XP_005089220.2|, gi|871278040|ref|XP_012946471.1|, gi|325296791|ref|NP_001191634.1|, gi|871227221|ref|XP_01293…	gi|871215205|ref|XP_012934836.1|, gi|524879183|ref|XP_005096269.1|, gi|524886760|ref|XP_005099972.1|, gi|524868530|ref|XP_005091067.1|, gi|524908881|ref|XP_005109530.1|, gi|871253263|ref|XP_012941704.1|, gi|871267322|ref|XP_012944317.1|, gi|524908896|ref|XP_005109537.1|, gi|871277604|ref|XP_012946373.1|, gi|871271742|ref|XP_012945221.1|, gi|524913046|ref|XP_005111357.1|, gi|871267315|ref|XP_01294…
GO:0005251	delayed rectifier potassium channel activity	F	0.0013	3.37e-05	7	12	950	17027	gi|871243981|ref|XP_012940084.1|, gi|524866178|ref|XP_005089913.1|, gi|524901515|ref|XP_005107164.1|, gi|325296791|ref|NP_001191634.1|, gi|524895986|ref|XP_005104472.1|, gi|155764|gb|AAA27756.1|, gi|871266652|ref|XP_005109693.2|	gi|871248669|ref|XP_012940893.1|
GO:0005246	calcium channel regulator activity	F	0.0014	3.67e-05	12	45	945	16994	gi|325297092|ref|NP_001191554.1|, gi|871225014|ref|XP_012936566.1|, gi|871274342|ref|XP_012945723.1|, gi|524901491|ref|XP_005107152.1|, gi|524885108|ref|XP_005099165.1|, gi|37964177|gb|AAR06171.1|, gi|871235031|ref|XP_012938423.1|, gi|583073456|emb|CDM55516.1|, gi|524873227|ref|XP_005093364.1|, gi|871271683|ref|XP_005111335.2|, gi|871236028|ref|XP_005099501.2|, gi|871217121|ref|XP_012935184.1|	gi|524866180|ref|XP_005089914.1|, gi|524885207|ref|XP_005099214.1|, gi|871268319|ref|XP_012944513.1|, gi|871223116|ref|XP_012936223.1|, gi|871259176|ref|XP_012942751.1|, gi|871271901|ref|XP_012945244.1|, gi|871266716|ref|XP_012944194.1|, gi|871226623|ref|XP_012936850.1|, gi|871262719|ref|XP_012943500.1|, gi|524894363|ref|XP_005103680.1|, gi|871256539|ref|XP_012942309.1|, gi|871255897|ref|XP_01294…
GO:0035639	purine ribonucleoside triphosphate binding	F	0.00141	3.72e-05	102	1194	855	15845	gi|88659838|gb|ABD47746.1|, gi|37964177|gb|AAR06171.1|, gi|871268622|ref|XP_012944568.1|, gi|871245491|ref|XP_005102500.2|, gi|3043929|gb|AAC13267.1|, gi|871266886|ref|XP_012944225.1|, gi|871228413|ref|XP_012937195.1|, gi|524882003|ref|XP_005097647.1|, gi|524875825|ref|XP_005094635.1|, gi|871271522|ref|XP_012945182.1|, gi|871236198|ref|XP_012938619.1|, gi|871225758|ref|XP_012936693.1|, gi|5248695…	gi|524908327|ref|XP_005109265.1|, gi|871220144|ref|XP_012935695.1|, gi|524869627|ref|XP_005091605.1|, gi|871274705|ref|XP_012945788.1|, gi|524885654|ref|XP_005099432.1|, gi|871220128|ref|XP_012935691.1|, gi|524880570|ref|XP_005096947.1|, gi|524871467|ref|XP_005092506.1|, gi|871276079|ref|XP_012946069.1|, gi|871254195|ref|XP_012941870.1|, gi|871236956|ref|XP_012938765.1|, gi|871273596|ref|XP_01294…
GO:0000166	nucleotide binding	F	0.00162	4.36e-05	167	2187	790	14852	gi|88659838|gb|ABD47746.1|, gi|524911934|ref|XP_005110825.1|, gi|524907687|ref|XP_005108959.1|, gi|37964177|gb|AAR06171.1|, gi|871216217|ref|XP_005093093.2|, gi|871268622|ref|XP_012944568.1|, gi|871245491|ref|XP_005102500.2|, gi|3043929|gb|AAC13267.1|, gi|524876666|ref|XP_005095044.1|, gi|871209599|ref|XP_012942350.1|, gi|871266886|ref|XP_012944225.1|, gi|871228413|ref|XP_012937195.1|, gi|5249014…	gi|524908327|ref|XP_005109265.1|, gi|524878763|ref|XP_005096063.1|, gi|871274705|ref|XP_012945788.1|, gi|524885430|ref|XP_005099323.1|, gi|871236956|ref|XP_012938765.1|, gi|871253776|ref|XP_012941795.1|, gi|871273596|ref|XP_012945574.1|, gi|524866272|ref|XP_005089958.1|, gi|871226227|ref|XP_012936772.1|, gi|524897691|ref|XP_005105304.1|, gi|871275941|ref|XP_012946043.1|, gi|524916821|ref|XP_00511…
GO:1901265	nucleoside phosphate binding	F	0.00164	4.46e-05	167	2188	790	14851	gi|88659838|gb|ABD47746.1|, gi|524911934|ref|XP_005110825.1|, gi|524907687|ref|XP_005108959.1|, gi|37964177|gb|AAR06171.1|, gi|871216217|ref|XP_005093093.2|, gi|871268622|ref|XP_012944568.1|, gi|871245491|ref|XP_005102500.2|, gi|3043929|gb|AAC13267.1|, gi|524876666|ref|XP_005095044.1|, gi|871209599|ref|XP_012942350.1|, gi|871266886|ref|XP_012944225.1|, gi|871228413|ref|XP_012937195.1|, gi|5249014…	gi|524874719|ref|XP_005094094.1|, gi|871244632|ref|XP_012940211.1|, gi|524868131|ref|XP_005090872.1|, gi|871245300|ref|XP_012940328.1|, gi|871229152|ref|XP_012937330.1|, gi|871250588|ref|XP_012941229.1|, gi|871276965|ref|XP_012946240.1|, gi|871272966|ref|XP_012945462.1|, gi|524894216|ref|XP_005103610.1|, gi|524908265|ref|XP_005109236.1|, gi|871244616|ref|XP_005102231.2|, gi|524882213|ref|XP_00509…
GO:0004691	cAMP-dependent protein kinase activity	F	0.00178	4.95e-05	7	13	950	17026	gi|325297092|ref|NP_001191554.1|, gi|37964177|gb|AAR06171.1|, gi|583073456|emb|CDM55516.1|, gi|871271683|ref|XP_005111335.2|, gi|5579|emb|CAA45015.1|, gi|5577|emb|CAA45014.1|, gi|325197138|ref|NP_001191420.1|	gi|871256495|ref|XP_012942304.1|, gi|524878763|ref|XP_005096063.1|, gi|871221143|ref|XP_012935884.1|, gi|524896571|ref|XP_005104758.1|, gi|524885207|ref|XP_005099214.1|, gi|524878971|ref|XP_005096165.1|, gi|871266343|ref|XP_012944132.1|, gi|871259176|ref|XP_012942751.1|, gi|871255897|ref|XP_012942203.1|, gi|524880240|ref|XP_005096786.1|, gi|524875655|ref|XP_005094552.1|, gi|871262284|ref|XP_01294…
GO:0003823	antigen binding	F	0.00179	4.97e-05	15	72	942	16967	gi|2706558|emb|CAA78757.1|, gi|871210387|ref|XP_012943703.1|, gi|524880237|ref|XP_005096785.1|, gi|524909004|ref|XP_005109589.1|, gi|524873152|ref|XP_005093328.1|, gi|524882748|ref|XP_005098012.1|, gi|871215624|ref|XP_012934914.1|, gi|524879388|ref|XP_005096370.1|, gi|524894684|ref|XP_005103834.1|, gi|871263077|ref|XP_012943569.1|, gi|524882884|ref|XP_005098078.1|, gi|871223127|ref|XP_012936226.1…	gi|871231273|ref|XP_012937726.1|, gi|524908327|ref|XP_005109265.1|, gi|871266997|ref|XP_012944248.1|, gi|871209180|ref|XP_012941538.1|, gi|871274705|ref|XP_012945788.1|, gi|524901309|ref|XP_005107065.1|, gi|524885430|ref|XP_005099323.1|, gi|524884189|ref|XP_005098717.1|, gi|871205996|ref|XP_005089416.2|, gi|524883105|ref|XP_005098186.1|, gi|871236956|ref|XP_012938765.1|, gi|524866272|ref|XP_00508…
GO:0030276	clathrin binding	F	0.00211	6.04e-05	13	56	944	16983	gi|524903876|ref|XP_005108130.1|, gi|871274499|ref|XP_012945752.1|, gi|871214094|ref|XP_012934614.1|, gi|524903878|ref|XP_005108131.1|, gi|871223513|ref|XP_012936293.1|, gi|871266295|ref|XP_012944122.1|, gi|524903874|ref|XP_005108129.1|, gi|524883290|ref|XP_005098278.1|, gi|871273537|ref|XP_012945559.1|, gi|871213963|ref|XP_012934570.1|, gi|871255816|ref|XP_005105935.2|, gi|871276917|ref|XP_00511…	gi|871233956|ref|XP_012938216.1|, gi|871270439|ref|XP_012944940.1|, gi|524901249|ref|XP_005107035.1|, gi|524892572|ref|XP_005102813.1|, gi|871246225|ref|XP_012940472.1|, gi|871235637|ref|XP_012938522.1|, gi|524899188|ref|XP_005106032.1|, gi|871227925|ref|XP_012937099.1|, gi|871262358|ref|XP_005108248.2|, gi|524897756|ref|XP_005105335.1|, gi|871236956|ref|XP_012938765.1|, gi|871273596|ref|XP_01294…
GO:0005544	calcium-dependent phospholipid binding	F	0.0023	6.64e-05	10	33	947	17006	gi|871212642|ref|XP_012946803.1|, gi|871273537|ref|XP_012945559.1|, gi|524879388|ref|XP_005096370.1|, gi|871213963|ref|XP_012934570.1|, gi|871255816|ref|XP_005105935.2|, gi|871276917|ref|XP_005113001.2|, gi|871223513|ref|XP_012936293.1|, gi|871266295|ref|XP_012944122.1|, gi|871263162|ref|XP_012943585.1|, gi|871256492|ref|XP_012942303.1|	gi|871218593|ref|XP_012935419.1|, gi|871219773|ref|XP_012935621.1|, gi|871235551|ref|XP_012938508.1|, gi|871255241|ref|XP_012942063.1|, gi|524885438|ref|XP_005099327.1|, gi|871219770|ref|XP_012935620.1|, gi|325296793|ref|NP_001191636.1|, gi|871219767|ref|XP_012935619.1|, gi|871226359|ref|XP_012936805.1|, gi|871257375|ref|XP_005106480.2|, gi|871205846|ref|XP_012935675.1|, gi|871219776|ref|XP_01293…
GO:0008179	adenylate cyclase binding	F	0.0025	7.36e-05	6	9	951	17030	gi|5572|emb|CAA40207.1|, gi|325297158|ref|NP_001191588.1|, gi|871236625|ref|XP_012938699.1|, gi|325296993|ref|NP_001191509.1|, gi|21307641|gb|AAK61380.1|, gi|56791768|gb|AAW30400.1|	gi|871208599|ref|XP_012940462.1|, gi|871255684|ref|XP_012942165.1|, gi|871235551|ref|XP_012938508.1|, gi|524884331|ref|XP_005098787.1|, gi|871261768|ref|XP_012943323.1|, gi|871208579|ref|XP_012940445.1|, gi|871274705|ref|XP_012945788.1|, gi|524912604|ref|XP_005111147.1|, gi|524905937|ref|XP_005108326.1|, gi|524896461|ref|XP_005104705.1|, gi|524868423|ref|XP_005091014.1|, gi|524871770|ref|XP_00509…
GO:0005221	intracellular cyclic nucleotide activated cation channel activity	F	0.0025	7.44e-05	8	20	949	17019	gi|871243981|ref|XP_012940084.1|, gi|871272609|ref|XP_005111653.2|, gi|871270800|ref|XP_005111060.2|, gi|871270804|ref|XP_005111061.2|, gi|524866178|ref|XP_005089913.1|, gi|325296791|ref|NP_001191634.1|, gi|155764|gb|AAA27756.1|, gi|871270807|ref|XP_005111062.2|	gi|524866180|ref|XP_005089914.1|, gi|871219405|ref|XP_012935549.1|, gi|871244544|ref|XP_012940195.1|, gi|871221143|ref|XP_012935884.1|, gi|871274705|ref|XP_012945788.1|, gi|871236956|ref|XP_012938765.1|, gi|871268319|ref|XP_012944513.1|, gi|871275941|ref|XP_012946043.1|, gi|871223116|ref|XP_012936223.1|, gi|871271901|ref|XP_012945244.1|, gi|871266716|ref|XP_012944194.1|, gi|871226623|ref|XP_01293…
GO:0043855	cyclic nucleotide-gated ion channel activity	F	0.0025	7.44e-05	8	20	949	17019	gi|871243981|ref|XP_012940084.1|, gi|871272609|ref|XP_005111653.2|, gi|871270800|ref|XP_005111060.2|, gi|871270804|ref|XP_005111061.2|, gi|524866178|ref|XP_005089913.1|, gi|325296791|ref|NP_001191634.1|, gi|155764|gb|AAA27756.1|, gi|871270807|ref|XP_005111062.2|	gi|871208564|ref|XP_012940423.1|, gi|871208599|ref|XP_012940462.1|, gi|871235551|ref|XP_012938508.1|, gi|524884331|ref|XP_005098787.1|, gi|524871772|ref|XP_005092657.1|, gi|871261768|ref|XP_012943323.1|, gi|524885438|ref|XP_005099327.1|, gi|871208579|ref|XP_012940445.1|, gi|871208603|ref|XP_012940466.1|, gi|871208568|ref|XP_012940430.1|, gi|325296793|ref|NP_001191636.1|, gi|524871770|ref|XP_00509…
GO:0001664	G-protein coupled receptor binding	F	0.0027	8.08e-05	35	295	922	16744	gi|2706558|emb|CAA78757.1|, gi|871274499|ref|XP_012945752.1|, gi|325296993|ref|NP_001191509.1|, gi|871264839|ref|XP_012943881.1|, gi|524881387|ref|XP_005097345.1|, gi|871222689|ref|XP_012936132.1|, gi|5572|emb|CAA40207.1|, gi|524894684|ref|XP_005103834.1|, gi|325296787|ref|NP_001191632.1|, gi|524880469|ref|XP_005096898.1|, gi|871236807|ref|XP_012938731.1|, gi|524875825|ref|XP_005094635.1|, gi|524…	gi|524908327|ref|XP_005109265.1|, gi|871209180|ref|XP_012941538.1|, gi|871274705|ref|XP_012945788.1|, gi|524884189|ref|XP_005098717.1|, gi|871254195|ref|XP_012941870.1|, gi|524895935|ref|XP_005104447.1|, gi|871236956|ref|XP_012938765.1|, gi|871273596|ref|XP_012945574.1|, gi|524866272|ref|XP_005089958.1|, gi|871226227|ref|XP_012936772.1|, gi|871275941|ref|XP_012946043.1|, gi|524916821|ref|XP_00511…
GO:0004690	cyclic nucleotide-dependent protein kinase activity	F	0.00325	9.92e-05	7	15	950	17024	gi|325297092|ref|NP_001191554.1|, gi|37964177|gb|AAR06171.1|, gi|583073456|emb|CDM55516.1|, gi|871271683|ref|XP_005111335.2|, gi|5579|emb|CAA45015.1|, gi|5577|emb|CAA45014.1|, gi|325197138|ref|NP_001191420.1|	gi|871221143|ref|XP_012935884.1|, gi|325296905|ref|NP_001191486.1|, gi|871246870|ref|XP_005102953.2|, gi|871236956|ref|XP_012938765.1|, gi|871226227|ref|XP_012936772.1|, gi|524914999|ref|XP_005112308.1|, gi|871228429|ref|XP_012937199.1|, gi|871226310|ref|XP_012936793.1|, gi|871242605|ref|XP_012939818.1|, gi|524879404|ref|XP_005096378.1|, gi|871266716|ref|XP_012944194.1|, gi|871215131|ref|XP_01293…
GO:0022857	transmembrane transporter activity	F	0.0034	0.000105	103	1244	854	15795	gi|871261474|ref|XP_012943268.1|, gi|871215353|ref|XP_012934865.1|, gi|524880237|ref|XP_005096785.1|, gi|871246848|ref|XP_012940577.1|, gi|524872932|ref|XP_005093221.1|, gi|871252182|ref|XP_012941504.1|, gi|524867872|ref|XP_005090743.1|, gi|524879858|ref|XP_005096600.1|, gi|524901491|ref|XP_005107152.1|, gi|524870310|ref|XP_005091940.1|, gi|871224975|ref|XP_012936558.1|, gi|325296791|ref|NP_00119…	gi|524867466|ref|XP_005090544.1|, gi|524902674|ref|XP_005107565.1|
GO:0015075	ion transmembrane transporter activity	F	0.0034	0.000106	94	1111	863	15928	gi|871261474|ref|XP_012943268.1|, gi|524885108|ref|XP_005099165.1|, gi|524886028|ref|XP_005099614.1|, gi|871261571|ref|XP_012943292.1|, gi|871215353|ref|XP_012934865.1|, gi|524880237|ref|XP_005096785.1|, gi|871246848|ref|XP_012940577.1|, gi|524872932|ref|XP_005093221.1|, gi|524884321|ref|XP_005098782.1|, gi|871252182|ref|XP_012941504.1|, gi|871276661|ref|XP_005112911.2|, gi|871248863|ref|XP_00510…	gi|871251174|ref|XP_012941327.1|, gi|871223020|ref|XP_012936202.1|
GO:0043167	ion binding	F	0.0035	0.000111	293	4281	664	12758	gi|524911934|ref|XP_005110825.1|, gi|524884737|ref|XP_005098987.1|, gi|871215353|ref|XP_012934865.1|, gi|871268622|ref|XP_012944568.1|, gi|871245491|ref|XP_005102500.2|, gi|524873152|ref|XP_005093328.1|, gi|3043929|gb|AAC13267.1|, gi|325296839|ref|NP_001191661.1|, gi|5572|emb|CAA40207.1|, gi|524901491|ref|XP_005107152.1|, gi|524882003|ref|XP_005097647.1|, gi|871214216|ref|XP_012934652.1|, gi|8712…	gi|524908327|ref|XP_005109265.1|, gi|524892711|ref|XP_005102881.1|, gi|871266997|ref|XP_012944248.1|, gi|524873968|ref|XP_005093726.1|, gi|871228476|ref|XP_012937207.1|, gi|524884189|ref|XP_005098717.1|, gi|871236956|ref|XP_012938765.1|, gi|524866272|ref|XP_005089958.1|, gi|871226227|ref|XP_012936772.1|, gi|524864689|ref|XP_005089179.1|, gi|524881407|ref|XP_005097355.1|, gi|524894596|ref|XP_00510…
GO:0055131	C3HC4-type RING finger domain binding	F	0.00413	0.000136	7	16	950	17023	gi|2706558|emb|CAA78757.1|, gi|524882748|ref|XP_005098012.1|, gi|524894684|ref|XP_005103834.1|, gi|871229017|ref|XP_012937301.1|, gi|524882884|ref|XP_005098078.1|, gi|524901515|ref|XP_005107164.1|, gi|524895986|ref|XP_005104472.1|	gi|871231273|ref|XP_012937726.1|, gi|524908327|ref|XP_005109265.1|, gi|871266997|ref|XP_012944248.1|, gi|871274705|ref|XP_012945788.1|, gi|524885430|ref|XP_005099323.1|, gi|524884189|ref|XP_005098717.1|, gi|871205996|ref|XP_005089416.2|, gi|871236956|ref|XP_012938765.1|, gi|524866272|ref|XP_005089958.1|, gi|871226227|ref|XP_012936772.1|, gi|524894596|ref|XP_005103794.1|, gi|871227367|ref|XP_01293…
GO:0022892	substrate-specific transporter activity	F	0.00413	0.000136	110	1358	847	15681	gi|871261474|ref|XP_012943268.1|, gi|871215353|ref|XP_012934865.1|, gi|524880237|ref|XP_005096785.1|, gi|871246848|ref|XP_012940577.1|, gi|524872932|ref|XP_005093221.1|, gi|871252182|ref|XP_012941504.1|, gi|524867872|ref|XP_005090743.1|, gi|524879858|ref|XP_005096600.1|, gi|524901491|ref|XP_005107152.1|, gi|524870310|ref|XP_005091940.1|, gi|871224975|ref|XP_012936558.1|, gi|524875825|ref|XP_00509…	gi|524880713|ref|XP_005097017.1|, gi|871274705|ref|XP_012945788.1|, gi|871234856|ref|XP_012938389.1|, gi|871268319|ref|XP_012944513.1|, gi|871245144|ref|XP_012940301.1|, gi|524870473|ref|XP_005092021.1|, gi|524876030|ref|XP_005094735.1|, gi|871256539|ref|XP_012942309.1|, gi|871278782|ref|XP_012946627.1|, gi|524916982|ref|XP_005113258.1|, gi|871265328|ref|XP_012943960.1|, gi|871262284|ref|XP_01294…
GO:0005509	calcium ion binding	F	0.00452	0.000155	35	306	922	16733	gi|2706558|emb|CAA78757.1|, gi|871237008|ref|XP_012938778.1|, gi|524892156|ref|XP_005102608.1|, gi|325296993|ref|NP_001191509.1|, gi|871265711|ref|XP_012944021.1|, gi|871266295|ref|XP_012944122.1|, gi|5572|emb|CAA40207.1|, gi|871213963|ref|XP_012934570.1|, gi|524894684|ref|XP_005103834.1|, gi|871255816|ref|XP_005105935.2|, gi|871239233|ref|XP_012939159.1|, gi|871260273|ref|XP_012943057.1|, gi|213…	gi|524908327|ref|XP_005109265.1|, gi|871274705|ref|XP_012945788.1|, gi|871236956|ref|XP_012938765.1|, gi|871273596|ref|XP_012945574.1|, gi|871226227|ref|XP_012936772.1|, gi|524916821|ref|XP_005113180.1|, gi|524914082|ref|XP_005111860.1|, gi|524915671|ref|XP_005112628.1|, gi|871278782|ref|XP_012946627.1|, gi|871239632|ref|XP_012939232.1|, gi|871243367|ref|XP_012939962.1|, gi|871227847|ref|XP_01293…
GO:0031014	troponin T binding	F	0.00519	0.000183	7	17	950	17022	gi|5572|emb|CAA40207.1|, gi|871237008|ref|XP_012938778.1|, gi|871236625|ref|XP_012938699.1|, gi|325296993|ref|NP_001191509.1|, gi|871265711|ref|XP_012944021.1|, gi|871236028|ref|XP_005099501.2|, gi|21307641|gb|AAK61380.1|	gi|524871258|ref|XP_005092404.1|, gi|526117333|ref|NP_001267741.1|, gi|524892711|ref|XP_005102881.1|, gi|524908881|ref|XP_005109530.1|, gi|524868131|ref|XP_005090872.1|, gi|871249428|ref|XP_012941025.1|, gi|871244696|ref|XP_012940222.1|, gi|524873944|ref|XP_005093714.1|, gi|524900392|ref|XP_005106616.1|, gi|524897756|ref|XP_005105335.1|, gi|524866641|ref|XP_005090139.1|, gi|871266214|ref|XP_01294…
GO:0008201	heparin binding	F	0.00593	0.000213	10	39	947	17000	gi|871273104|ref|XP_012945486.1|, gi|524894644|ref|XP_005103817.1|, gi|871227246|ref|XP_012936954.1|, gi|524892156|ref|XP_005102608.1|, gi|46981374|gb|AAT07665.1|, gi|325301280|ref|NP_001191568.1|, gi|871214992|ref|XP_012934792.1|, gi|453657|gb|AAA51405.1|, gi|325296817|ref|NP_001191650.1|, gi|524901215|ref|XP_005107019.1|	gi|871278307|ref|XP_005113398.2|, gi|526117333|ref|NP_001267741.1|, gi|524892711|ref|XP_005102881.1|, gi|524878763|ref|XP_005096063.1|, gi|871209239|ref|XP_012941697.1|, gi|524873444|ref|XP_005093469.1|, gi|871275547|ref|XP_012945963.1|, gi|871254195|ref|XP_012941870.1|, gi|871217814|ref|XP_012935293.1|, gi|871249827|ref|XP_012941091.1|, gi|871265751|ref|XP_012944030.1|, gi|871236956|ref|XP_01293…
GO:0004016	adenylate cyclase activity	F	0.00657	0.000243	7	18	950	17021	gi|871258646|ref|XP_012942668.1|, gi|325297158|ref|NP_001191588.1|, gi|295983986|gb|ADG63465.1|, gi|304653867|gb|AAW30401.2|, gi|325297062|ref|NP_001191535.1|, gi|325296841|ref|NP_001191662.1|, gi|56791768|gb|AAW30400.1|	gi|871245186|ref|XP_012940306.1|, gi|524881636|ref|XP_005097468.1|, gi|524876337|ref|XP_005094886.1|, gi|871278596|ref|XP_012946589.1|, gi|524917049|ref|XP_005113289.1|, gi|871207119|ref|XP_012937845.1|, gi|871250697|ref|XP_012941246.1|, gi|524884463|ref|XP_005098851.1|, gi|524884578|ref|XP_005098908.1|, gi|871215027|ref|XP_012934801.1|, gi|871271229|ref|XP_012945112.1|, gi|871260098|ref|XP_01294…
GO:0016849	phosphorus-oxygen lyase activity	F	0.00784	0.000301	10	41	947	16998	gi|871258646|ref|XP_012942668.1|, gi|524907687|ref|XP_005108959.1|, gi|325297158|ref|NP_001191588.1|, gi|295983986|gb|ADG63465.1|, gi|524917149|ref|XP_005113337.1|, gi|304653867|gb|AAW30401.2|, gi|325297062|ref|NP_001191535.1|, gi|871273094|ref|XP_012945485.1|, gi|325296841|ref|NP_001191662.1|, gi|56791768|gb|AAW30400.1|	gi|871220148|ref|XP_012935696.1|, gi|524895278|ref|XP_005104124.1|, gi|524896377|ref|XP_005104663.1|, gi|524874627|ref|XP_005094048.1|, gi|524886927|ref|XP_005100054.1|, gi|871235275|ref|XP_012938464.1|, gi|871222992|ref|XP_012936196.1|, gi|871208213|ref|XP_012939782.1|, gi|871216731|ref|XP_012935127.1|, gi|871213260|ref|XP_012946910.1|, gi|524871410|ref|XP_005092478.1|, gi|871269123|ref|XP_00511…
GO:0009975	cyclase activity	F	0.00784	0.000301	10	41	947	16998	gi|871258646|ref|XP_012942668.1|, gi|524907687|ref|XP_005108959.1|, gi|325297158|ref|NP_001191588.1|, gi|295983986|gb|ADG63465.1|, gi|524917149|ref|XP_005113337.1|, gi|304653867|gb|AAW30401.2|, gi|325297062|ref|NP_001191535.1|, gi|871273094|ref|XP_012945485.1|, gi|325296841|ref|NP_001191662.1|, gi|56791768|gb|AAW30400.1|	gi|524908327|ref|XP_005109265.1|, gi|871209180|ref|XP_012941538.1|, gi|871274705|ref|XP_012945788.1|, gi|871277604|ref|XP_012946373.1|, gi|524884189|ref|XP_005098717.1|, gi|871254195|ref|XP_012941870.1|, gi|871236956|ref|XP_012938765.1|, gi|871273596|ref|XP_012945574.1|, gi|524866272|ref|XP_005089958.1|, gi|871226227|ref|XP_012936772.1|, gi|871275941|ref|XP_012946043.1|, gi|524916821|ref|XP_00511…
GO:0048306	calcium-dependent protein binding	F	0.00786	0.000302	20	139	937	16900	gi|871237008|ref|XP_012938778.1|, gi|871270683|ref|XP_012944996.1|, gi|871210387|ref|XP_012943703.1|, gi|325296993|ref|NP_001191509.1|, gi|871265711|ref|XP_012944021.1|, gi|524914287|ref|XP_005111960.1|, gi|524897404|ref|XP_005105163.1|, gi|524873152|ref|XP_005093328.1|, gi|524873532|ref|XP_005093511.1|, gi|5572|emb|CAA40207.1|, gi|524879388|ref|XP_005096370.1|, gi|871236625|ref|XP_012938699.1|, …	gi|524882844|ref|XP_005098058.1|, gi|524868131|ref|XP_005090872.1|, gi|325297054|ref|NP_001191531.1|, gi|524871467|ref|XP_005092506.1|, gi|524895935|ref|XP_005104447.1|, gi|871228459|ref|XP_012937203.1|, gi|325297084|ref|NP_001191547.1|, gi|524894510|ref|XP_005103752.1|, gi|524876858|ref|XP_005095138.1|, gi|871245092|ref|XP_012940291.1|, gi|524871308|ref|XP_005092427.1|, gi|524871465|ref|XP_00509…
GO:0015278	calcium-release channel activity	F	0.00817	0.000317	7	19	950	17020	gi|524901491|ref|XP_005107152.1|, gi|871261571|ref|XP_012943292.1|, gi|871205278|ref|XP_005089220.2|, gi|871274702|ref|XP_012945787.1|, gi|871230575|ref|XP_012937590.1|, gi|871261598|ref|XP_005108012.2|, gi|871252182|ref|XP_012941504.1|	gi|871238191|ref|XP_012938975.1|, gi|524892410|ref|XP_005102733.1|, gi|524892428|ref|XP_005102742.1|, gi|524887262|ref|XP_005100219.1|, gi|524887278|ref|XP_005100227.1|, gi|524892408|ref|XP_005102732.1|, gi|524892430|ref|XP_005102743.1|, gi|524892432|ref|XP_005102744.1|
GO:0016247	channel regulator activity	F	0.00851	0.000335	23	174	934	16865	gi|166079862|gb|ABY81651.1|, gi|325296901|ref|NP_001191484.1|, gi|871241769|ref|XP_012939649.1|, gi|871255392|ref|XP_012942097.1|, gi|871274342|ref|XP_012945723.1|, gi|524885108|ref|XP_005099165.1|, gi|37964177|gb|AAR06171.1|, gi|871235031|ref|XP_012938423.1|, gi|524873227|ref|XP_005093364.1|, gi|871271683|ref|XP_005111335.2|, gi|871217249|ref|XP_005093398.2|, gi|524909004|ref|XP_005109589.1|, gi…	gi|524908327|ref|XP_005109265.1|, gi|871209180|ref|XP_012941538.1|, gi|871274705|ref|XP_012945788.1|, gi|524884189|ref|XP_005098717.1|, gi|871254195|ref|XP_012941870.1|, gi|871236956|ref|XP_012938765.1|, gi|871273596|ref|XP_012945574.1|, gi|524866272|ref|XP_005089958.1|, gi|871226227|ref|XP_012936772.1|, gi|871275941|ref|XP_012946043.1|, gi|524916821|ref|XP_005113180.1|, gi|524914082|ref|XP_00511…
GO:0022891	substrate-specific transmembrane transporter activity	F	0.00863	0.00034	95	1167	862	15872	gi|871261474|ref|XP_012943268.1|, gi|524885108|ref|XP_005099165.1|, gi|524886028|ref|XP_005099614.1|, gi|871261571|ref|XP_012943292.1|, gi|871215353|ref|XP_012934865.1|, gi|524880237|ref|XP_005096785.1|, gi|871246848|ref|XP_012940577.1|, gi|524872932|ref|XP_005093221.1|, gi|524884321|ref|XP_005098782.1|, gi|871252182|ref|XP_012941504.1|, gi|871276661|ref|XP_005112911.2|, gi|871274790|ref|XP_01294…	gi|524908327|ref|XP_005109265.1|, gi|871209180|ref|XP_012941538.1|, gi|871274705|ref|XP_012945788.1|, gi|524884189|ref|XP_005098717.1|, gi|871254195|ref|XP_012941870.1|, gi|871236956|ref|XP_012938765.1|, gi|871273596|ref|XP_012945574.1|, gi|524866272|ref|XP_005089958.1|, gi|871226227|ref|XP_012936772.1|, gi|871275941|ref|XP_012946043.1|, gi|524916821|ref|XP_005113180.1|, gi|524914082|ref|XP_00511…
GO:0030414	peptidase inhibitor activity	F	0.00896	0.000355	19	130	938	16909	gi|871224694|ref|XP_012936515.1|, gi|871252766|ref|XP_012941601.1|, gi|871274499|ref|XP_012945752.1|, gi|871207189|ref|XP_012937990.1|, gi|871262432|ref|XP_005108255.2|, gi|871209185|ref|XP_012941542.1|, gi|871262436|ref|XP_005108256.2|, gi|871266176|ref|XP_012944100.1|, gi|871250849|ref|XP_012941272.1|, gi|524893098|ref|XP_005103069.1|, gi|524867627|ref|XP_005090622.1|, gi|325301280|ref|NP_00119…	gi|524866180|ref|XP_005089914.1|, gi|871221143|ref|XP_012935884.1|, gi|524913070|ref|XP_005111369.1|, gi|871231514|ref|XP_012937774.1|, gi|524885207|ref|XP_005099214.1|, gi|871266966|ref|XP_012944243.1|, gi|871268319|ref|XP_012944513.1|, gi|871278782|ref|XP_012946627.1|, gi|524880240|ref|XP_005096786.1|, gi|871259803|ref|XP_012942963.1|, gi|524882778|ref|XP_005098025.1|, gi|524916849|ref|XP_00511…
GO:0004560	alpha-L-fucosidase activity	F	0.00934	0.000378	5	8	952	17031	gi|871244098|ref|XP_012940107.1|, gi|524892143|ref|XP_005102602.1|, gi|524906379|ref|XP_005108503.1|, gi|524892406|ref|XP_005102731.1|, gi|871230611|ref|XP_005097744.2|	gi|524908327|ref|XP_005109265.1|, gi|871209180|ref|XP_012941538.1|, gi|871274705|ref|XP_012945788.1|, gi|524884189|ref|XP_005098717.1|, gi|871254195|ref|XP_012941870.1|, gi|871236956|ref|XP_012938765.1|, gi|871273596|ref|XP_012945574.1|, gi|524866272|ref|XP_005089958.1|, gi|871226227|ref|XP_012936772.1|, gi|871275941|ref|XP_012946043.1|, gi|524916821|ref|XP_005113180.1|, gi|524914082|ref|XP_00511…
GO:0015928	fucosidase activity	F	0.00934	0.000378	5	8	952	17031	gi|871244098|ref|XP_012940107.1|, gi|524892143|ref|XP_005102602.1|, gi|524906379|ref|XP_005108503.1|, gi|524892406|ref|XP_005102731.1|, gi|871230611|ref|XP_005097744.2|	gi|871244825|ref|XP_005102311.2|, gi|524899970|ref|XP_005106410.1|, gi|524871987|ref|XP_005092762.1|, gi|871251774|ref|XP_012941437.1|, gi|524896203|ref|XP_005104579.1|, gi|524913048|ref|XP_005111358.1|, gi|871227781|ref|XP_012937064.1|, gi|871271742|ref|XP_012945221.1|, gi|871224807|ref|XP_012936535.1|, gi|524913046|ref|XP_005111357.1|, gi|524866300|ref|XP_005089972.1|, gi|871262358|ref|XP_00510…
GO:0005215	transporter activity	F	0.0103	0.000433	117	1511	840	15528	gi|871261474|ref|XP_012943268.1|, gi|871215353|ref|XP_012934865.1|, gi|524880237|ref|XP_005096785.1|, gi|871246848|ref|XP_012940577.1|, gi|524872932|ref|XP_005093221.1|, gi|871252182|ref|XP_012941504.1|, gi|524867872|ref|XP_005090743.1|, gi|524879858|ref|XP_005096600.1|, gi|524901491|ref|XP_005107152.1|, gi|524870310|ref|XP_005091940.1|, gi|871224975|ref|XP_012936558.1|, gi|524875825|ref|XP_00509…	gi|524866180|ref|XP_005089914.1|, gi|524872785|ref|XP_005093149.1|, gi|871221143|ref|XP_012935884.1|, gi|871240144|ref|XP_012939342.1|, gi|871236956|ref|XP_012938765.1|, gi|871270030|ref|XP_012944855.1|, gi|524914999|ref|XP_005112308.1|, gi|871205446|ref|XP_012934977.1|, gi|871228429|ref|XP_012937199.1|, gi|871226310|ref|XP_012936793.1|, gi|524896754|ref|XP_005104848.1|, gi|524879404|ref|XP_00509…
GO:0061134	peptidase regulator activity	F	0.0106	0.000447	23	178	934	16861	gi|871224694|ref|XP_012936515.1|, gi|871252766|ref|XP_012941601.1|, gi|871274499|ref|XP_012945752.1|, gi|871207189|ref|XP_012937990.1|, gi|871262432|ref|XP_005108255.2|, gi|871209185|ref|XP_012941542.1|, gi|871262436|ref|XP_005108256.2|, gi|871266176|ref|XP_012944100.1|, gi|871250849|ref|XP_012941272.1|, gi|524893098|ref|XP_005103069.1|, gi|524867627|ref|XP_005090622.1|, gi|524912717|ref|XP_00511…	gi|524908327|ref|XP_005109265.1|, gi|871218593|ref|XP_012935419.1|, gi|871257858|ref|XP_012942535.1|, gi|871245186|ref|XP_012940306.1|, gi|524881636|ref|XP_005097468.1|, gi|871224606|ref|XP_012936493.1|, gi|871219770|ref|XP_012935620.1|, gi|524899477|ref|XP_005106169.1|, gi|871250588|ref|XP_012941229.1|, gi|524912564|ref|XP_005111128.1|, gi|871227925|ref|XP_012937099.1|, gi|871254195|ref|XP_01294…
GO:0086087	voltage-gated potassium channel activity involved in bundle of His cell action potential repolarization	F	0.0109	0.000468	4	4	953	17035	gi|871243981|ref|XP_012940084.1|, gi|524866178|ref|XP_005089913.1|, gi|325296791|ref|NP_001191634.1|, gi|155764|gb|AAA27756.1|	gi|524910660|ref|XP_005110205.1|
GO:0086090	voltage-gated potassium channel activity involved in SA node cell action potential repolarization	F	0.0109	0.000468	4	4	953	17035	gi|871243981|ref|XP_012940084.1|, gi|524866178|ref|XP_005089913.1|, gi|325296791|ref|NP_001191634.1|, gi|155764|gb|AAA27756.1|	gi|524910660|ref|XP_005110205.1|
GO:0005109	frizzled binding	F	0.0115	0.000496	8	28	949	17011	gi|871264836|ref|XP_012943880.1|, gi|871227246|ref|XP_012936954.1|, gi|871223576|ref|XP_012936308.1|, gi|46981374|gb|AAT07665.1|, gi|871236807|ref|XP_012938731.1|, gi|871264839|ref|XP_012943881.1|, gi|325296817|ref|NP_001191650.1|, gi|524873532|ref|XP_005093511.1|	gi|524871848|ref|XP_005092695.1|, gi|871211781|ref|XP_012946091.1|, gi|524909153|ref|XP_005109627.1|, gi|871233474|ref|XP_012938123.1|, gi|871260847|ref|XP_012943144.1|, gi|524891353|ref|XP_005102211.1|, gi|524877608|ref|XP_005095503.1|, gi|871233470|ref|XP_012938122.1|, gi|524880542|ref|XP_005096933.1|, gi|871215215|ref|XP_012934838.1|, gi|871260642|ref|XP_005107679.2|, gi|524882912|ref|XP_00509…
GO:0099604	ligand-gated calcium channel activity	F	0.012	0.00052	7	21	950	17018	gi|524901491|ref|XP_005107152.1|, gi|871261571|ref|XP_012943292.1|, gi|871205278|ref|XP_005089220.2|, gi|871274702|ref|XP_012945787.1|, gi|871230575|ref|XP_012937590.1|, gi|871261598|ref|XP_005108012.2|, gi|871252182|ref|XP_012941504.1|	gi|524908780|ref|XP_005109480.1|, gi|871216201|ref|XP_005093090.2|, gi|871254392|ref|XP_012941906.1|, gi|325120973|ref|NP_001191392.1|, gi|871254385|ref|XP_012941903.1|, gi|524882968|ref|XP_005098119.1|, gi|524887537|ref|XP_005100353.1|, gi|871216204|ref|XP_012935030.1|, gi|325296783|ref|NP_001191630.1|, gi|871204450|ref|XP_005088980.2|, gi|325297144|ref|NP_001191581.1|, gi|524887539|ref|XP_00510…
GO:0001618	virus receptor activity	F	0.0129	0.000563	5	9	952	17030	gi|524869477|ref|XP_005091531.1|, gi|2706558|emb|CAA78757.1|, gi|524882748|ref|XP_005098012.1|, gi|524894684|ref|XP_005103834.1|, gi|871262807|ref|XP_005108388.2|	gi|871256495|ref|XP_012942304.1|, gi|871275478|ref|XP_012945945.1|, gi|524869407|ref|XP_005091498.1|, gi|871221143|ref|XP_012935884.1|, gi|871277174|ref|XP_005113086.2|, gi|871268319|ref|XP_012944513.1|, gi|871259176|ref|XP_012942751.1|, gi|524876030|ref|XP_005094735.1|, gi|871256539|ref|XP_012942309.1|, gi|524891969|ref|XP_005102516.1|, gi|871207395|ref|XP_005089888.2|, gi|871239632|ref|XP_01293…
GO:0042802	identical protein binding	F	0.013	0.00057	130	1725	827	15314	gi|871234687|ref|XP_005099041.2|, gi|524884737|ref|XP_005098987.1|, gi|524888491|ref|XP_005100816.1|, gi|37964177|gb|AAR06171.1|, gi|871222689|ref|XP_012936132.1|, gi|871221419|ref|XP_012935928.1|, gi|325296839|ref|NP_001191661.1|, gi|5572|emb|CAA40207.1|, gi|871228413|ref|XP_012937195.1|, gi|524901491|ref|XP_005107152.1|, gi|871271522|ref|XP_012945182.1|, gi|871215906|ref|XP_005092977.2|, gi|524…	gi|871232222|ref|XP_005098240.2|, gi|524909153|ref|XP_005109627.1|, gi|524897756|ref|XP_005105335.1|, gi|524895487|ref|XP_005104226.1|, gi|871273950|ref|XP_012945635.1|, gi|524879404|ref|XP_005096378.1|, gi|871266716|ref|XP_012944194.1|, gi|871233818|ref|XP_012938193.1|, gi|524885593|ref|XP_005099402.1|, gi|871233708|ref|XP_012938173.1|, gi|524879402|ref|XP_005096377.1|, gi|524909345|ref|XP_00510…
GO:0043027	cysteine-type endopeptidase inhibitor activity involved in apoptotic process	F	0.0135	0.000604	8	29	949	17010	gi|871224694|ref|XP_012936515.1|, gi|524893098|ref|XP_005103069.1|, gi|871252766|ref|XP_012941601.1|, gi|871274499|ref|XP_012945752.1|, gi|524895296|ref|XP_005104133.1|, gi|524878447|ref|XP_005095910.1|, gi|871262439|ref|XP_012943457.1|, gi|871266176|ref|XP_012944100.1|	gi|524866180|ref|XP_005089914.1|, gi|871221143|ref|XP_012935884.1|, gi|871236956|ref|XP_012938765.1|, gi|871266716|ref|XP_012944194.1|, gi|524879057|ref|XP_005096208.1|, gi|871278782|ref|XP_012946627.1|, gi|524896646|ref|XP_005104795.1|, gi|524880240|ref|XP_005096786.1|, gi|871239632|ref|XP_012939232.1|, gi|871259803|ref|XP_012942963.1|, gi|871255739|ref|XP_012942175.1|, gi|871275894|ref|XP_01294…
GO:0019904	protein domain specific binding	F	0.0138	0.00062	74	877	883	16162	gi|524913358|ref|XP_005111510.1|, gi|524885108|ref|XP_005099165.1|, gi|524888344|ref|XP_005100743.1|, gi|325296993|ref|NP_001191509.1|, gi|871265711|ref|XP_012944021.1|, gi|524884321|ref|XP_005098782.1|, gi|524895977|ref|XP_005104468.1|, gi|5572|emb|CAA40207.1|, gi|871228413|ref|XP_012937195.1|, gi|325296787|ref|NP_001191632.1|, gi|21307641|gb|AAK61380.1|, gi|524885023|ref|XP_005099123.1|, gi|871…	gi|325296869|ref|NP_001191466.1|, gi|871204222|ref|XP_012946861.1|, gi|871251436|ref|XP_012941382.1|, gi|871235551|ref|XP_012938508.1|, gi|524905704|ref|XP_005108216.1|, gi|524880628|ref|XP_005096976.1|, gi|871218629|ref|XP_012935429.1|, gi|524885438|ref|XP_005099327.1|, gi|524880630|ref|XP_005096977.1|, gi|325296905|ref|NP_001191486.1|, gi|871230423|ref|XP_012937564.1|, gi|871273049|ref|XP_01294…
GO:0034236	protein kinase A catalytic subunit binding	F	0.0144	0.000655	7	22	950	17017	gi|5588|emb|CAA44246.1|, gi|38678736|gb|AAR26367.1|, gi|325297146|ref|NP_001191582.1|, gi|871276748|ref|XP_012946205.1|, gi|325297094|ref|NP_001191555.1|, gi|871274702|ref|XP_012945787.1|, gi|871230575|ref|XP_012937590.1|	gi|871208599|ref|XP_012940462.1|, gi|871255684|ref|XP_012942165.1|, gi|871235551|ref|XP_012938508.1|, gi|524908881|ref|XP_005109530.1|, gi|524884331|ref|XP_005098787.1|, gi|871261768|ref|XP_012943323.1|, gi|871208579|ref|XP_012940445.1|, gi|871274705|ref|XP_012945788.1|, gi|524912604|ref|XP_005111147.1|, gi|524905937|ref|XP_005108326.1|, gi|524896461|ref|XP_005104705.1|, gi|871266214|ref|XP_01294…
GO:0050998	nitric-oxide synthase binding	F	0.0144	0.000663	11	55	946	16984	gi|5572|emb|CAA40207.1|, gi|5568|emb|CAA37049.1|, gi|871236625|ref|XP_012938699.1|, gi|871271525|ref|XP_012945183.1|, gi|325296795|ref|NP_001191637.1|, gi|871221794|ref|XP_012935978.1|, gi|325296993|ref|NP_001191509.1|, gi|871271522|ref|XP_012945182.1|, gi|1842249|gb|AAC47457.1|, gi|21307641|gb|AAK61380.1|, gi|325297142|ref|NP_001191580.1|	gi|524866180|ref|XP_005089914.1|, gi|871249428|ref|XP_012941025.1|, gi|524868195|ref|XP_005090902.1|, gi|871224807|ref|XP_012936535.1|, gi|524871467|ref|XP_005092506.1|, gi|524884189|ref|XP_005098717.1|, gi|524883766|ref|XP_005098509.1|, gi|524873878|ref|XP_005093681.1|, gi|871242536|ref|XP_012939801.1|, gi|524881443|ref|XP_005097373.1|, gi|871218701|ref|XP_012935444.1|, gi|524879489|ref|XP_00509…
GO:0031997	N-terminal myristoylation domain binding	F	0.0162	0.000762	10	47	947	16992	gi|5572|emb|CAA40207.1|, gi|871237008|ref|XP_012938778.1|, gi|871270683|ref|XP_012944996.1|, gi|871236625|ref|XP_012938699.1|, gi|325296993|ref|NP_001191509.1|, gi|524885520|ref|XP_005099366.1|, gi|871265711|ref|XP_012944021.1|, gi|21307641|gb|AAK61380.1|, gi|524864620|ref|XP_005089145.1|, gi|524870886|ref|XP_005092223.1|	gi|871256135|ref|XP_012942241.1|, gi|871214104|ref|XP_005092244.2|, gi|524916943|ref|XP_005113239.1|, gi|524884578|ref|XP_005098908.1|, gi|524870473|ref|XP_005092021.1|, gi|524879489|ref|XP_005096419.1|, gi|871239236|ref|XP_012939160.1|, gi|871255739|ref|XP_012942175.1|, gi|524871408|ref|XP_005092477.1|, gi|524879871|ref|XP_005096606.1|, gi|871262455|ref|XP_005108271.2|, gi|524887537|ref|XP_00510…
GO:0019905	syntaxin binding	F	0.0169	0.000813	14	86	943	16953	gi|524875562|ref|XP_005094507.1|, gi|871223513|ref|XP_012936293.1|, gi|871266295|ref|XP_012944122.1|, gi|871239397|ref|XP_012939191.1|, gi|871273537|ref|XP_012945559.1|, gi|871204376|ref|XP_012935434.1|, gi|871213963|ref|XP_012934570.1|, gi|871255816|ref|XP_005105935.2|, gi|524886713|ref|XP_005099949.1|, gi|524886715|ref|XP_005099950.1|, gi|871270562|ref|XP_012944970.1|, gi|871276917|ref|XP_00511…	gi|871248792|ref|XP_012940909.1|, gi|871221143|ref|XP_012935884.1|, gi|524911396|ref|XP_005110562.1|, gi|871262358|ref|XP_005108248.2|, gi|871249827|ref|XP_012941091.1|, gi|524897756|ref|XP_005105335.1|, gi|871236956|ref|XP_012938765.1|, gi|524893878|ref|XP_005103447.1|, gi|524914999|ref|XP_005112308.1|, gi|871228429|ref|XP_012937199.1|, gi|524892271|ref|XP_005102665.1|, gi|871242605|ref|XP_01293…
GO:0030553	cGMP binding	F	0.0202	0.00101	7	24	950	17015	gi|325297092|ref|NP_001191554.1|, gi|871211350|ref|XP_012945290.1|, gi|37964177|gb|AAR06171.1|, gi|871272609|ref|XP_005111653.2|, gi|583073456|emb|CDM55516.1|, gi|871271683|ref|XP_005111335.2|, gi|871255039|ref|XP_005105678.2|	gi|871274705|ref|XP_012945788.1|, gi|871244696|ref|XP_012940222.1|, gi|524903205|ref|XP_005107812.1|, gi|524884189|ref|XP_005098717.1|, gi|871236956|ref|XP_012938765.1|, gi|871226227|ref|XP_012936772.1|, gi|524894596|ref|XP_005103794.1|, gi|524896457|ref|XP_005104703.1|, gi|871244693|ref|XP_012940221.1|, gi|524871911|ref|XP_005092726.1|, gi|871268564|ref|XP_012944556.1|, gi|524899697|ref|XP_00510…
GO:0008374	O-acyltransferase activity	F	0.0202	0.00101	7	24	950	17015	gi|524893874|ref|XP_005103445.1|, gi|871256044|ref|XP_012942228.1|, gi|871244836|ref|XP_012940247.1|, gi|871270513|ref|XP_012944956.1|, gi|871244828|ref|XP_012940245.1|, gi|871244833|ref|XP_012940246.1|, gi|524891520|ref|XP_005102293.1|	gi|524880713|ref|XP_005097017.1|, gi|871236956|ref|XP_012938765.1|, gi|524889259|ref|XP_005101190.1|, gi|325296867|ref|NP_001191465.1|, gi|524898567|ref|XP_005105731.1|, gi|871259803|ref|XP_012942963.1|, gi|871262284|ref|XP_012943428.1|, gi|524887586|ref|XP_005100377.1|, gi|871241252|ref|XP_012939547.1|, gi|524899699|ref|XP_005106278.1|, gi|524883624|ref|XP_005098439.1|, gi|871242892|ref|XP_01293…
GO:0015276	ligand-gated ion channel activity	F	0.022	0.0011	25	216	932	16823	gi|524884323|ref|XP_005098783.1|, gi|871261571|ref|XP_012943292.1|, gi|871215353|ref|XP_012934865.1|, gi|871230575|ref|XP_012937590.1|, gi|871261598|ref|XP_005108012.2|, gi|524884321|ref|XP_005098782.1|, gi|871252182|ref|XP_012941504.1|, gi|524901491|ref|XP_005107152.1|, gi|871272609|ref|XP_005111653.2|, gi|871205278|ref|XP_005089220.2|, gi|871270800|ref|XP_005111060.2|, gi|871270804|ref|XP_00511…	gi|871236553|ref|XP_012938686.1|, gi|871276558|ref|XP_012946163.1|, gi|871236616|ref|XP_005099687.2|, gi|871236550|ref|XP_012938685.1|, gi|871236622|ref|XP_012938698.1|, gi|871236619|ref|XP_012938697.1|
GO:0022834	ligand-gated channel activity	F	0.022	0.0011	25	216	932	16823	gi|524884323|ref|XP_005098783.1|, gi|871261571|ref|XP_012943292.1|, gi|871215353|ref|XP_012934865.1|, gi|871230575|ref|XP_012937590.1|, gi|871261598|ref|XP_005108012.2|, gi|524884321|ref|XP_005098782.1|, gi|871252182|ref|XP_012941504.1|, gi|524901491|ref|XP_005107152.1|, gi|871272609|ref|XP_005111653.2|, gi|871205278|ref|XP_005089220.2|, gi|871270800|ref|XP_005111060.2|, gi|871270804|ref|XP_00511…	gi|871263795|ref|XP_005108712.2|, gi|871246225|ref|XP_012940472.1|, gi|871246222|ref|XP_012940471.1|, gi|871246213|ref|XP_005102754.2|, gi|871246228|ref|XP_012940473.1|, gi|871246218|ref|XP_012940470.1|
GO:0005539	glycosaminoglycan binding	F	0.0247	0.00127	12	70	945	16969	gi|871273104|ref|XP_012945486.1|, gi|871240123|ref|XP_012939340.1|, gi|524894644|ref|XP_005103817.1|, gi|871227246|ref|XP_012936954.1|, gi|524892156|ref|XP_005102608.1|, gi|46981374|gb|AAT07665.1|, gi|325301280|ref|NP_001191568.1|, gi|871269418|ref|XP_012944726.1|, gi|871214992|ref|XP_012934792.1|, gi|453657|gb|AAA51405.1|, gi|325296817|ref|NP_001191650.1|, gi|524901215|ref|XP_005107019.1|	gi|524892572|ref|XP_005102813.1|, gi|524868195|ref|XP_005090902.1|, gi|871244696|ref|XP_012940222.1|, gi|524903205|ref|XP_005107812.1|, gi|524871467|ref|XP_005092506.1|, gi|871277135|ref|XP_012946267.1|, gi|871262358|ref|XP_005108248.2|, gi|524873878|ref|XP_005093681.1|, gi|524897756|ref|XP_005105335.1|, gi|325296827|ref|NP_001191655.1|, gi|871218450|ref|XP_012935400.1|, gi|871244693|ref|XP_01294…
GO:0004862	cAMP-dependent protein kinase inhibitor activity	F	0.0248	0.00129	4	6	953	17033	gi|5588|emb|CAA44246.1|, gi|38678736|gb|AAR26367.1|, gi|325297146|ref|NP_001191582.1|, gi|325297094|ref|NP_001191555.1|	gi|524889429|ref|XP_005101272.1|, gi|524871535|ref|XP_005092540.1|, gi|524908327|ref|XP_005109265.1|, gi|871235551|ref|XP_012938508.1|, gi|871253263|ref|XP_012941704.1|, gi|524871918|ref|XP_005092729.1|, gi|524895895|ref|XP_005104428.1|, gi|524885963|ref|XP_005099582.1|, gi|871261263|ref|XP_012943229.1|, gi|524876875|ref|XP_005095146.1|, gi|871220753|ref|XP_012935804.1|, gi|871268319|ref|XP_01294…
GO:0086089	voltage-gated potassium channel activity involved in atrial cardiac muscle cell action potential repolarization	F	0.0248	0.00129	4	6	953	17033	gi|871243981|ref|XP_012940084.1|, gi|524866178|ref|XP_005089913.1|, gi|325296791|ref|NP_001191634.1|, gi|155764|gb|AAA27756.1|	gi|524867987|ref|XP_005090800.1|, gi|524867989|ref|XP_005090801.1|
GO:0008603	cAMP-dependent protein kinase regulator activity	F	0.0248	0.00129	4	6	953	17033	gi|5588|emb|CAA44246.1|, gi|38678736|gb|AAR26367.1|, gi|325297146|ref|NP_001191582.1|, gi|325297094|ref|NP_001191555.1|	gi|871226715|ref|XP_012936869.1|, gi|524865981|ref|XP_005089815.1|, gi|871246225|ref|XP_012940472.1|, gi|325296845|ref|NP_001191664.1|, gi|524894584|ref|XP_005103788.1|, gi|524899216|ref|XP_005106046.1|, gi|524891934|ref|XP_005102499.1|, gi|871234013|ref|XP_012938224.1|, gi|871275671|ref|XP_012945986.1|, gi|871266716|ref|XP_012944194.1|, gi|524899210|ref|XP_005106043.1|, gi|524911300|ref|XP_00511…
GO:0072542	protein phosphatase activator activity	F	0.0251	0.00131	10	51	947	16988	gi|5572|emb|CAA40207.1|, gi|871237008|ref|XP_012938778.1|, gi|871270683|ref|XP_012944996.1|, gi|871236625|ref|XP_012938699.1|, gi|325296993|ref|NP_001191509.1|, gi|524885520|ref|XP_005099366.1|, gi|871265711|ref|XP_012944021.1|, gi|21307641|gb|AAK61380.1|, gi|524864620|ref|XP_005089145.1|, gi|524870886|ref|XP_005092223.1|	gi|524914782|ref|XP_005112201.1|, gi|871245186|ref|XP_012940306.1|, gi|871224606|ref|XP_012936493.1|, gi|871275282|ref|XP_012945898.1|, gi|871253429|ref|XP_012941734.1|, gi|871219770|ref|XP_012935620.1|, gi|871250588|ref|XP_012941229.1|, gi|871278818|ref|XP_005113534.2|, gi|524916821|ref|XP_005113180.1|, gi|871222577|ref|XP_012936117.1|, gi|524893211|ref|XP_005103124.1|, gi|871229265|ref|XP_01293…
GO:0002020	protease binding	F	0.0257	0.00135	15	102	942	16937	gi|524884884|ref|XP_005099056.1|, gi|871238755|ref|XP_005100407.2|, gi|871264839|ref|XP_012943881.1|, gi|871262807|ref|XP_005108388.2|, gi|524880146|ref|XP_005096740.1|, gi|524891904|ref|XP_005102484.1|, gi|871264836|ref|XP_012943880.1|, gi|871272284|ref|XP_012945316.1|, gi|524867627|ref|XP_005090622.1|, gi|524912717|ref|XP_005111199.1|, gi|325301280|ref|NP_001191568.1|, gi|871259612|ref|XP_01294…	gi|871205154|ref|XP_005089014.2|, gi|871249127|ref|XP_012940977.1|, gi|524896294|ref|XP_005104623.1|, gi|871277111|ref|XP_005113064.2|, gi|524915526|ref|XP_005112560.1|, gi|871205151|ref|XP_012946939.1|, gi|524894354|ref|XP_005103676.1|, gi|871205158|ref|XP_005089015.2|, gi|524915528|ref|XP_005112561.1|, gi|871250563|ref|XP_005104177.2|, gi|871205161|ref|XP_005089016.2|, gi|871267408|ref|XP_00510…
GO:0019210	kinase inhibitor activity	F	0.0262	0.0014	11	61	946	16978	gi|5588|emb|CAA44246.1|, gi|38678736|gb|AAR26367.1|, gi|524887498|ref|XP_005100334.1|, gi|325297146|ref|NP_001191582.1|, gi|325297094|ref|NP_001191555.1|, gi|871256395|ref|XP_005106123.2|, gi|524909004|ref|XP_005109589.1|, gi|524873532|ref|XP_005093511.1|, gi|524864620|ref|XP_005089145.1|, gi|524889889|ref|XP_005101496.1|, gi|524896401|ref|XP_005104675.1|	gi|871278307|ref|XP_005113398.2|, gi|524881457|ref|XP_005097380.1|, gi|524866180|ref|XP_005089914.1|, gi|871228596|ref|XP_012937230.1|, gi|871257908|ref|XP_012942545.1|, gi|871244544|ref|XP_012940195.1|, gi|871221143|ref|XP_012935884.1|, gi|871248701|ref|XP_012940898.1|, gi|871278894|ref|XP_005113554.2|, gi|871276079|ref|XP_012946069.1|, gi|871272966|ref|XP_012945462.1|, gi|871249827|ref|XP_01294…
GO:0030234	enzyme regulator activity	F	0.0265	0.00142	76	936	881	16103	gi|871220482|ref|XP_012935760.1|, gi|5588|emb|CAA44246.1|, gi|325297094|ref|NP_001191555.1|, gi|524913078|ref|XP_005111373.1|, gi|325296993|ref|NP_001191509.1|, gi|871207189|ref|XP_012937990.1|, gi|871265711|ref|XP_012944021.1|, gi|871204871|ref|XP_012944028.1|, gi|871252182|ref|XP_012941504.1|, gi|5572|emb|CAA40207.1|, gi|524887498|ref|XP_005100334.1|, gi|524907253|ref|XP_005108749.1|, gi|325296…	gi|524881457|ref|XP_005097380.1|, gi|524866180|ref|XP_005089914.1|, gi|871257858|ref|XP_012942535.1|, gi|871221143|ref|XP_012935884.1|, gi|871275282|ref|XP_012945898.1|, gi|524888169|ref|XP_005100660.1|, gi|871272966|ref|XP_012945462.1|, gi|871227925|ref|XP_012937099.1|, gi|524884189|ref|XP_005098717.1|, gi|871236956|ref|XP_012938765.1|, gi|871238447|ref|XP_012939021.1|, gi|325296813|ref|NP_00119…
GO:0019206	nucleoside kinase activity	F	0.0276	0.00149	7	26	950	17013	gi|871230329|ref|XP_012937550.1|, gi|524882011|ref|XP_005097651.1|, gi|524882001|ref|XP_005097646.1|, gi|524882003|ref|XP_005097647.1|, gi|524882009|ref|XP_005097650.1|, gi|524882005|ref|XP_005097648.1|, gi|524882007|ref|XP_005097649.1|	gi|871221143|ref|XP_012935884.1|, gi|325296905|ref|NP_001191486.1|, gi|871236956|ref|XP_012938765.1|, gi|871226227|ref|XP_012936772.1|, gi|524914999|ref|XP_005112308.1|, gi|871226310|ref|XP_012936793.1|, gi|871242605|ref|XP_012939818.1|, gi|524879404|ref|XP_005096378.1|, gi|871266716|ref|XP_012944194.1|, gi|871258872|ref|XP_005106983.2|, gi|871230738|ref|XP_012937627.1|, gi|524896646|ref|XP_00510…
GO:0030235	nitric-oxide synthase regulator activity	F	0.0302	0.00165	6	19	951	17020	gi|5572|emb|CAA40207.1|, gi|871274342|ref|XP_012945723.1|, gi|871236625|ref|XP_012938699.1|, gi|325296993|ref|NP_001191509.1|, gi|21307641|gb|AAK61380.1|, gi|871246307|ref|XP_012940482.1|	gi|524889429|ref|XP_005101272.1|, gi|871218593|ref|XP_012935419.1|, gi|524871987|ref|XP_005092762.1|, gi|325296837|ref|NP_001191660.1|, gi|871241466|ref|XP_012939589.1|, gi|871277604|ref|XP_012946373.1|, gi|871271822|ref|XP_012945231.1|, gi|871257375|ref|XP_005106480.2|, gi|871205846|ref|XP_012935675.1|, gi|524869593|ref|XP_005091588.1|, gi|871218599|ref|XP_012935421.1|, gi|524902853|ref|XP_00510…
GO:0043178	alcohol binding	F	0.0309	0.00169	17	127	940	16912	gi|871277255|ref|XP_012946296.1|, gi|871249439|ref|XP_012941029.1|, gi|871266295|ref|XP_012944122.1|, gi|524891520|ref|XP_005102293.1|, gi|871215882|ref|XP_012934963.1|, gi|871276768|ref|XP_005112947.2|, gi|871273537|ref|XP_012945559.1|, gi|871204376|ref|XP_012935434.1|, gi|524879388|ref|XP_005096370.1|, gi|871255816|ref|XP_005105935.2|, gi|871244836|ref|XP_012940247.1|, gi|524881653|ref|XP_00509…	gi|524882267|ref|XP_005097778.1|, gi|524865981|ref|XP_005089815.1|, gi|524892572|ref|XP_005102813.1|, gi|871277320|ref|XP_012946311.1|, gi|524895935|ref|XP_005104447.1|, gi|524897756|ref|XP_005105335.1|, gi|325296813|ref|NP_001191648.1|, gi|871244693|ref|XP_012940221.1|, gi|871204845|ref|XP_012943544.1|, gi|524916821|ref|XP_005113180.1|, gi|524879404|ref|XP_005096378.1|, gi|524876078|ref|XP_00509…
GO:0099600	transmembrane receptor activity	F	0.0341	0.00193	64	769	893	16270	gi|524907687|ref|XP_005108959.1|, gi|871261571|ref|XP_012943292.1|, gi|871215353|ref|XP_012934865.1|, gi|524884321|ref|XP_005098782.1|, gi|871252182|ref|XP_012941504.1|, gi|871228413|ref|XP_012937195.1|, gi|325296787|ref|NP_001191632.1|, gi|524901491|ref|XP_005107152.1|, gi|871205278|ref|XP_005089220.2|, gi|325296791|ref|NP_001191634.1|, gi|871273104|ref|XP_012945486.1|, gi|871240123|ref|XP_01293…	gi|524866180|ref|XP_005089914.1|, gi|871245186|ref|XP_012940306.1|, gi|871209239|ref|XP_012941697.1|, gi|871240144|ref|XP_012939342.1|, gi|524883996|ref|XP_005098623.1|, gi|871236956|ref|XP_012938765.1|, gi|524914999|ref|XP_005112308.1|, gi|871205446|ref|XP_012934977.1|, gi|524896754|ref|XP_005104848.1|, gi|524879404|ref|XP_005096378.1|, gi|871215131|ref|XP_012934819.1|, gi|524879057|ref|XP_00509…
GO:0015174	basic amino acid transmembrane transporter activity	F	0.0341	0.00194	4	7	953	17032	gi|871215624|ref|XP_012934914.1|, gi|871265151|ref|XP_012943929.1|, gi|524880237|ref|XP_005096785.1|, gi|524889185|ref|XP_005101153.1|	gi|871220144|ref|XP_012935695.1|, gi|871220128|ref|XP_012935691.1|, gi|524881767|ref|XP_005097533.1|, gi|524913046|ref|XP_005111357.1|, gi|524916821|ref|XP_005113180.1|, gi|524879489|ref|XP_005096419.1|, gi|871227177|ref|XP_012936948.1|, gi|871220141|ref|XP_012935694.1|, gi|871264013|ref|XP_012943726.1|, gi|871230029|ref|XP_012937489.1|, gi|871275424|ref|XP_012945931.1|, gi|871275871|ref|XP_01294…
GO:0016405	CoA-ligase activity	F	0.0351	0.00202	5	13	952	17026	gi|871266886|ref|XP_012944225.1|, gi|524909457|ref|XP_005109775.1|, gi|524909459|ref|XP_005109776.1|, gi|524885370|ref|XP_005099293.1|, gi|524912055|ref|XP_005110881.1|	gi|524878763|ref|XP_005096063.1|, gi|871274705|ref|XP_012945788.1|, gi|524873444|ref|XP_005093469.1|, gi|325296905|ref|NP_001191486.1|, gi|871240144|ref|XP_012939342.1|, gi|871275547|ref|XP_012945963.1|, gi|871225799|ref|XP_012936705.1|, gi|871217814|ref|XP_012935293.1|, gi|871247008|ref|XP_012940605.1|, gi|871220753|ref|XP_012935804.1|, gi|871245144|ref|XP_012940301.1|, gi|871247004|ref|XP_01294…
GO:0043121	neurotrophin binding	F	0.0351	0.00202	5	13	952	17026	gi|871228413|ref|XP_012937195.1|, gi|325301280|ref|NP_001191568.1|, gi|871271207|ref|XP_012945105.1|, gi|453657|gb|AAA51405.1|, gi|524901215|ref|XP_005107019.1|	gi|871233956|ref|XP_012938216.1|, gi|524891755|ref|XP_005102410.1|, gi|524892572|ref|XP_005102813.1|, gi|871246225|ref|XP_012940472.1|, gi|871272966|ref|XP_012945462.1|, gi|524893878|ref|XP_005103447.1|, gi|871238520|ref|XP_012939034.1|, gi|524891753|ref|XP_005102409.1|, gi|524890098|ref|XP_005101598.1|, gi|871242605|ref|XP_012939818.1|, gi|524890106|ref|XP_005101602.1|, gi|524913990|ref|XP_00511…
GO:0051087	chaperone binding	F	0.0358	0.00207	15	107	942	16932	gi|2706558|emb|CAA78757.1|, gi|871223700|ref|XP_012936333.1|, gi|871229017|ref|XP_012937301.1|, gi|871270627|ref|XP_012944984.1|, gi|524880146|ref|XP_005096740.1|, gi|524882748|ref|XP_005098012.1|, gi|524898666|ref|XP_005105779.1|, gi|871272284|ref|XP_012945316.1|, gi|524887498|ref|XP_005100334.1|, gi|524894684|ref|XP_005103834.1|, gi|524907253|ref|XP_005108749.1|, gi|524882884|ref|XP_005098078.1…	gi|524880713|ref|XP_005097017.1|, gi|871220753|ref|XP_012935804.1|, gi|871268319|ref|XP_012944513.1|, gi|871245144|ref|XP_012940301.1|, gi|871266343|ref|XP_012944132.1|, gi|871275941|ref|XP_012946043.1|, gi|524870473|ref|XP_005092021.1|, gi|871271901|ref|XP_012945244.1|, gi|871214752|ref|XP_012934749.1|, gi|524898567|ref|XP_005105731.1|, gi|871278782|ref|XP_012946627.1|, gi|524880240|ref|XP_00509…
GO:0004872	receptor activity	F	0.0361	0.00208	88	1133	869	15906	gi|524907687|ref|XP_005108959.1|, gi|524917149|ref|XP_005113337.1|, gi|871252574|ref|XP_012941571.1|, gi|871261571|ref|XP_012943292.1|, gi|871215353|ref|XP_012934865.1|, gi|524884321|ref|XP_005098782.1|, gi|871252182|ref|XP_012941504.1|, gi|871230924|ref|XP_012937669.1|, gi|871276768|ref|XP_005112947.2|, gi|871228413|ref|XP_012937195.1|, gi|325296787|ref|NP_001191632.1|, gi|524901491|ref|XP_00510…	gi|871238303|ref|XP_012938994.1|, gi|871274705|ref|XP_012945788.1|, gi|871257577|ref|XP_012942490.1|, gi|871236956|ref|XP_012938765.1|, gi|871226227|ref|XP_012936772.1|, gi|524883685|ref|XP_005098469.1|, gi|524914999|ref|XP_005112308.1|, gi|871218599|ref|XP_012935421.1|, gi|871244693|ref|XP_012940221.1|, gi|524879057|ref|XP_005096208.1|, gi|871258872|ref|XP_005106983.2|, gi|871239632|ref|XP_01293…
GO:0015459	potassium channel regulator activity	F	0.037	0.00215	10	55	947	16984	gi|871243981|ref|XP_012940084.1|, gi|166079862|gb|ABY81651.1|, gi|325296901|ref|NP_001191484.1|, gi|871255392|ref|XP_012942097.1|, gi|871274342|ref|XP_012945723.1|, gi|871217249|ref|XP_005093398.2|, gi|325296791|ref|NP_001191634.1|, gi|524909004|ref|XP_005109589.1|, gi|155764|gb|AAA27756.1|, gi|871233167|ref|XP_012938075.1|	gi|524872604|ref|XP_005093063.1|, gi|524892711|ref|XP_005102881.1|, gi|871235551|ref|XP_012938508.1|, gi|325297029|ref|NP_001191519.1|, gi|524874309|ref|XP_005093891.1|, gi|871219770|ref|XP_012935620.1|, gi|524913156|ref|XP_005111411.1|, gi|871262358|ref|XP_005108248.2|, gi|871237521|ref|XP_012938863.1|, gi|524911924|ref|XP_005110820.1|, gi|524895487|ref|XP_005104226.1|, gi|524892271|ref|XP_00510…
GO:0060089	molecular transducer activity	F	0.0374	0.00218	88	1135	869	15904	gi|524907687|ref|XP_005108959.1|, gi|524917149|ref|XP_005113337.1|, gi|871252574|ref|XP_012941571.1|, gi|871261571|ref|XP_012943292.1|, gi|871215353|ref|XP_012934865.1|, gi|524884321|ref|XP_005098782.1|, gi|871252182|ref|XP_012941504.1|, gi|871230924|ref|XP_012937669.1|, gi|871276768|ref|XP_005112947.2|, gi|871228413|ref|XP_012937195.1|, gi|325296787|ref|NP_001191632.1|, gi|524901491|ref|XP_00510…	gi|524872604|ref|XP_005093063.1|, gi|524892711|ref|XP_005102881.1|, gi|871235551|ref|XP_012938508.1|, gi|325297029|ref|NP_001191519.1|, gi|524874309|ref|XP_005093891.1|, gi|871219770|ref|XP_012935620.1|, gi|524913156|ref|XP_005111411.1|, gi|871212061|ref|XP_012946641.1|, gi|871262358|ref|XP_005108248.2|, gi|871237521|ref|XP_012938863.1|, gi|524911924|ref|XP_005110820.1|, gi|871204679|ref|XP_01294…
GO:0008324	cation transmembrane transporter activity	F	0.0413	0.00245	66	807	891	16232	gi|524885108|ref|XP_005099165.1|, gi|524886028|ref|XP_005099614.1|, gi|871261571|ref|XP_012943292.1|, gi|524880237|ref|XP_005096785.1|, gi|524884321|ref|XP_005098782.1|, gi|871252182|ref|XP_012941504.1|, gi|871248863|ref|XP_005103592.2|, gi|871225014|ref|XP_012936566.1|, gi|524901491|ref|XP_005107152.1|, gi|871224975|ref|XP_012936558.1|, gi|871205278|ref|XP_005089220.2|, gi|871278040|ref|XP_01294…	gi|871226715|ref|XP_012936869.1|, gi|524865981|ref|XP_005089815.1|, gi|871246225|ref|XP_012940472.1|, gi|325296845|ref|NP_001191664.1|, gi|524894584|ref|XP_005103788.1|, gi|524899216|ref|XP_005106046.1|, gi|524891934|ref|XP_005102499.1|, gi|871234013|ref|XP_012938224.1|, gi|871275671|ref|XP_012945986.1|, gi|871266716|ref|XP_012944194.1|, gi|524899210|ref|XP_005106043.1|, gi|871221923|ref|XP_01293…
GO:0005102	receptor binding	F	0.043	0.00257	114	1547	843	15492	gi|524897671|ref|XP_005105294.1|, gi|871222689|ref|XP_012936132.1|, gi|524873152|ref|XP_005093328.1|, gi|5572|emb|CAA40207.1|, gi|524887498|ref|XP_005100334.1|, gi|871228413|ref|XP_012937195.1|, gi|524901491|ref|XP_005107152.1|, gi|524875825|ref|XP_005094635.1|, gi|325296791|ref|NP_001191634.1|, gi|871236198|ref|XP_012938619.1|, gi|871273579|ref|XP_012945569.1|, gi|524900618|ref|XP_005106728.1|, …	gi|871276386|ref|XP_012946125.1|, gi|524875827|ref|XP_005094636.1|, gi|871248669|ref|XP_012940893.1|, gi|871255855|ref|XP_012942192.1|, gi|524897563|ref|XP_005105242.1|, gi|524875829|ref|XP_005094637.1|, gi|524877831|ref|XP_005095612.1|, gi|524895123|ref|XP_005104049.1|
GO:0004322	ferroxidase activity	F	0.0437	0.00266	3	3	954	17036	gi|325296839|ref|NP_001191661.1|, gi|871223700|ref|XP_012936333.1|, gi|94471616|gb|ABF21074.1|	gi|524907618|ref|XP_005108925.1|, gi|325297144|ref|NP_001191581.1|, gi|524868131|ref|XP_005090872.1|, gi|524882968|ref|XP_005098119.1|, gi|524887539|ref|XP_005100354.1|, gi|524887537|ref|XP_005100353.1|, gi|871204948|ref|XP_012945295.1|, gi|524887543|ref|XP_005100356.1|
GO:0016972	thiol oxidase activity	F	0.0437	0.00266	3	3	954	17036	gi|871264594|ref|XP_005108979.2|, gi|524907610|ref|XP_005108921.1|, gi|524874629|ref|XP_005094049.1|	gi|871260242|ref|XP_012943048.1|, gi|871269840|ref|XP_012944811.1|, gi|325296979|ref|NP_001191505.1|, gi|524902581|ref|XP_005107533.1|, gi|871272712|ref|XP_012945411.1|, gi|325296877|ref|NP_001191470.1|, gi|871249624|ref|XP_012941060.1|, gi|871232012|ref|XP_012937860.1|
GO:0016724	oxidoreductase activity, oxidizing metal ions, oxygen as acceptor	F	0.0437	0.00266	3	3	954	17036	gi|325296839|ref|NP_001191661.1|, gi|871223700|ref|XP_012936333.1|, gi|94471616|gb|ABF21074.1|	gi|871240193|ref|XP_012939352.1|, gi|871256194|ref|XP_012942251.1|, gi|325296729|ref|NP_001191600.1|, gi|871229433|ref|XP_012937378.1|, gi|524878281|ref|XP_005095829.1|, gi|524878283|ref|XP_005095830.1|, gi|871227004|ref|XP_012936913.1|, gi|524878598|ref|XP_005095982.1|
GO:0005253	anion channel activity	F	0.0437	0.00269	11	67	946	16972	gi|524880473|ref|XP_005096900.1|, gi|871258338|ref|XP_012942626.1|, gi|871214310|ref|XP_012934671.1|, gi|524879858|ref|XP_005096600.1|, gi|871215353|ref|XP_012934865.1|, gi|871270800|ref|XP_005111060.2|, gi|871270804|ref|XP_005111061.2|, gi|871204657|ref|XP_012940114.1|, gi|871252069|ref|XP_012941487.1|, gi|871233778|ref|XP_012938184.1|, gi|871270807|ref|XP_005111062.2|	gi|524883622|ref|XP_005098438.1|, gi|871233956|ref|XP_012938216.1|, gi|871215973|ref|XP_012934978.1|, gi|871245186|ref|XP_012940306.1|, gi|524874175|ref|XP_005093827.1|, gi|524896585|ref|XP_005104765.1|, gi|524884189|ref|XP_005098717.1|, gi|524895935|ref|XP_005104447.1|, gi|871237521|ref|XP_012938863.1|, gi|871219668|ref|XP_012935597.1|, gi|524872440|ref|XP_005092982.1|, gi|871227177|ref|XP_01293…
GO:0004860	protein kinase inhibitor activity	F	0.0437	0.00271	10	57	947	16982	gi|5588|emb|CAA44246.1|, gi|38678736|gb|AAR26367.1|, gi|524887498|ref|XP_005100334.1|, gi|325297146|ref|NP_001191582.1|, gi|325297094|ref|NP_001191555.1|, gi|871256395|ref|XP_005106123.2|, gi|524909004|ref|XP_005109589.1|, gi|524864620|ref|XP_005089145.1|, gi|524889889|ref|XP_005101496.1|, gi|524896401|ref|XP_005104675.1|	gi|871273137|ref|XP_012945489.1|, gi|871251606|ref|XP_012941407.1|, gi|524868908|ref|XP_005091252.1|, gi|524898048|ref|XP_005105478.1|, gi|524914007|ref|XP_005111824.1|, gi|871236956|ref|XP_012938765.1|, gi|871226227|ref|XP_012936772.1|, gi|524914616|ref|XP_005112120.1|, gi|871261829|ref|XP_012943337.1|, gi|871236553|ref|XP_012938686.1|, gi|524894596|ref|XP_005103794.1|, gi|524868914|ref|XP_00509…
GO:0031800	type 3 metabotropic glutamate receptor binding	F	0.0437	0.00279	4	8	953	17031	gi|5572|emb|CAA40207.1|, gi|871236625|ref|XP_012938699.1|, gi|325296993|ref|NP_001191509.1|, gi|21307641|gb|AAK61380.1|	gi|524914782|ref|XP_005112201.1|, gi|871257858|ref|XP_012942535.1|, gi|871209239|ref|XP_012941697.1|, gi|524905712|ref|XP_005108220.1|, gi|524912375|ref|XP_005111037.1|, gi|871218612|ref|XP_012935424.1|, gi|871277135|ref|XP_012946267.1|, gi|871256815|ref|XP_005106268.2|, gi|524895055|ref|XP_005104015.1|, gi|524916821|ref|XP_005113180.1|, gi|524893160|ref|XP_005103100.1|, gi|524901169|ref|XP_00510…
GO:0004869	cysteine-type endopeptidase inhibitor activity	F	0.0457	0.00298	11	68	946	16971	gi|871224694|ref|XP_012936515.1|, gi|524893098|ref|XP_005103069.1|, gi|524867627|ref|XP_005090622.1|, gi|871252766|ref|XP_012941601.1|, gi|871274499|ref|XP_012945752.1|, gi|524895296|ref|XP_005104133.1|, gi|871207189|ref|XP_012937990.1|, gi|524869323|ref|XP_005091456.1|, gi|524878447|ref|XP_005095910.1|, gi|871262439|ref|XP_012943457.1|, gi|871266176|ref|XP_012944100.1|
GO:0034199	activation of protein kinase A activity	P	1.84e-12	2.2e-16	15	24	942	17035	gi|5588|emb|CAA44246.1|, gi|325297158|ref|NP_001191588.1|, gi|325297146|ref|NP_001191582.1|, gi|37964177|gb|AAR06171.1|, gi|325297094|ref|NP_001191555.1|, gi|325297062|ref|NP_001191535.1|, gi|871271683|ref|XP_005111335.2|, gi|5579|emb|CAA45015.1|, gi|56791768|gb|AAW30400.1|, gi|325297092|ref|NP_001191554.1|, gi|38678736|gb|AAR26367.1|, gi|304653867|gb|AAW30401.2|, gi|583073456|emb|CDM55516.1|, gi…	gi|871263795|ref|XP_005108712.2|, gi|325296885|ref|NP_001191474.1|, gi|871262358|ref|XP_005108248.2|, gi|871255672|ref|XP_012942161.1|
GO:0009117	nucleotide metabolic process	P	1.09e-10	4.54e-14	105	811	852	16228	gi|524897671|ref|XP_005105294.1|, gi|524907687|ref|XP_005108959.1|, gi|524917149|ref|XP_005113337.1|, gi|524889944|ref|XP_005101522.1|, gi|871263708|ref|XP_012943678.1|, gi|3043929|gb|AAC13267.1|, gi|5572|emb|CAA40207.1|, gi|871228413|ref|XP_012937195.1|, gi|524882003|ref|XP_005097647.1|, gi|871225758|ref|XP_012936693.1|, gi|524865955|ref|XP_005089803.1|, gi|871227246|ref|XP_012936954.1|, gi|5248…	gi|524866180|ref|XP_005089914.1|, gi|871239192|ref|XP_012939148.1|, gi|524878763|ref|XP_005096063.1|, gi|524873444|ref|XP_005093469.1|, gi|871214873|ref|XP_012934772.1|, gi|871236956|ref|XP_012938765.1|, gi|871226227|ref|XP_012936772.1|, gi|524878971|ref|XP_005096165.1|, gi|524913990|ref|XP_005111816.1|, gi|871239632|ref|XP_012939232.1|, gi|871242852|ref|XP_012939865.1|, gi|871275871|ref|XP_01294…
GO:0006753	nucleoside phosphate metabolic process	P	3.36e-10	1.61e-13	106	841	851	16198	gi|524897671|ref|XP_005105294.1|, gi|524907687|ref|XP_005108959.1|, gi|524917149|ref|XP_005113337.1|, gi|524889944|ref|XP_005101522.1|, gi|871263708|ref|XP_012943678.1|, gi|3043929|gb|AAC13267.1|, gi|5572|emb|CAA40207.1|, gi|871228413|ref|XP_012937195.1|, gi|524881731|ref|XP_005097515.1|, gi|524882003|ref|XP_005097647.1|, gi|871225758|ref|XP_012936693.1|, gi|524865955|ref|XP_005089803.1|, gi|8712…	gi|524866180|ref|XP_005089914.1|, gi|871239192|ref|XP_012939148.1|, gi|524878763|ref|XP_005096063.1|, gi|524873444|ref|XP_005093469.1|, gi|871214873|ref|XP_012934772.1|, gi|871236956|ref|XP_012938765.1|, gi|871226227|ref|XP_012936772.1|, gi|524878971|ref|XP_005096165.1|, gi|524913990|ref|XP_005111816.1|, gi|871239632|ref|XP_012939232.1|, gi|871242852|ref|XP_012939865.1|, gi|871275871|ref|XP_01294…
GO:0055086	nucleobase-containing small molecule metabolic process	P	4.23e-10	2.53e-13	114	945	843	16094	gi|524897671|ref|XP_005105294.1|, gi|524907687|ref|XP_005108959.1|, gi|524917149|ref|XP_005113337.1|, gi|524889944|ref|XP_005101522.1|, gi|871263708|ref|XP_012943678.1|, gi|3043929|gb|AAC13267.1|, gi|5572|emb|CAA40207.1|, gi|871228413|ref|XP_012937195.1|, gi|524881731|ref|XP_005097515.1|, gi|524882003|ref|XP_005097647.1|, gi|871225758|ref|XP_012936693.1|, gi|524865955|ref|XP_005089803.1|, gi|8712…	gi|524866180|ref|XP_005089914.1|, gi|871239192|ref|XP_012939148.1|, gi|524878763|ref|XP_005096063.1|, gi|524873444|ref|XP_005093469.1|, gi|871214873|ref|XP_012934772.1|, gi|871236956|ref|XP_012938765.1|, gi|871226227|ref|XP_012936772.1|, gi|524878971|ref|XP_005096165.1|, gi|524913990|ref|XP_005111816.1|, gi|871239632|ref|XP_012939232.1|, gi|871242852|ref|XP_012939865.1|, gi|871275871|ref|XP_01294…
GO:1901135	carbohydrate derivative metabolic process	P	1.1e-09	7.9e-13	185	1907	772	15132	gi|524897671|ref|XP_005105294.1|, gi|524908080|ref|XP_005109147.1|, gi|524907687|ref|XP_005108959.1|, gi|524889455|ref|XP_005101283.1|, gi|524917149|ref|XP_005113337.1|, gi|871216217|ref|XP_005093093.2|, gi|524892675|ref|XP_005102863.1|, gi|524875562|ref|XP_005094507.1|, gi|524889944|ref|XP_005101522.1|, gi|524896691|ref|XP_005104817.1|, gi|524880645|ref|XP_005096984.1|, gi|871263708|ref|XP_01294…	gi|524866180|ref|XP_005089914.1|, gi|524878763|ref|XP_005096063.1|, gi|871271229|ref|XP_012945112.1|, gi|524913990|ref|XP_005111816.1|, gi|871259803|ref|XP_012942963.1|, gi|871255739|ref|XP_012942175.1|, gi|524882778|ref|XP_005098025.1|, gi|871230248|ref|XP_012937533.1|, gi|871206074|ref|XP_005089467.2|, gi|871267349|ref|XP_012944326.1|, gi|524871580|ref|XP_005092562.1|, gi|871223599|ref|XP_01293…
GO:0009259	ribonucleotide metabolic process	P	1.98e-09	1.54e-12	82	592	875	16447	gi|524897671|ref|XP_005105294.1|, gi|524907687|ref|XP_005108959.1|, gi|524917149|ref|XP_005113337.1|, gi|524916025|ref|XP_005112795.1|, gi|325297062|ref|NP_001191535.1|, gi|325296993|ref|NP_001191509.1|, gi|871263708|ref|XP_012943678.1|, gi|3043929|gb|AAC13267.1|, gi|5572|emb|CAA40207.1|, gi|470012020|gb|AGI03862.1|, gi|524882011|ref|XP_005097651.1|, gi|871228413|ref|XP_012937195.1|, gi|325296787…	gi|524866180|ref|XP_005089914.1|, gi|871239192|ref|XP_012939148.1|, gi|524878763|ref|XP_005096063.1|, gi|524869993|ref|XP_005091783.1|, gi|524892572|ref|XP_005102813.1|, gi|524873444|ref|XP_005093469.1|, gi|871212061|ref|XP_012946641.1|, gi|871240650|ref|XP_012939434.1|, gi|524916821|ref|XP_005113180.1|, gi|524865616|ref|XP_005089636.1|, gi|524876237|ref|XP_005094837.1|, gi|871276740|ref|XP_01294…
GO:0019693	ribose phosphate metabolic process	P	2.56e-09	2.14e-12	84	619	873	16420	gi|524897671|ref|XP_005105294.1|, gi|524907687|ref|XP_005108959.1|, gi|524917149|ref|XP_005113337.1|, gi|524916025|ref|XP_005112795.1|, gi|325297062|ref|NP_001191535.1|, gi|325296993|ref|NP_001191509.1|, gi|871263708|ref|XP_012943678.1|, gi|3043929|gb|AAC13267.1|, gi|5572|emb|CAA40207.1|, gi|470012020|gb|AGI03862.1|, gi|524882011|ref|XP_005097651.1|, gi|871228413|ref|XP_012937195.1|, gi|325296787…	gi|524866180|ref|XP_005089914.1|, gi|871239192|ref|XP_012939148.1|, gi|524901462|ref|XP_005107138.1|, gi|524878763|ref|XP_005096063.1|, gi|524869993|ref|XP_005091783.1|, gi|524892572|ref|XP_005102813.1|, gi|524873444|ref|XP_005093469.1|, gi|871212061|ref|XP_012946641.1|, gi|871240650|ref|XP_012939434.1|, gi|524916821|ref|XP_005113180.1|, gi|524865616|ref|XP_005089636.1|, gi|524876237|ref|XP_00509…
GO:0007202	activation of phospholipase C activity	P	7.18e-09	7.28e-12	27	80	930	16959	gi|5588|emb|CAA44246.1|, gi|871237008|ref|XP_012938778.1|, gi|325297158|ref|NP_001191588.1|, gi|37964177|gb|AAR06171.1|, gi|325297094|ref|NP_001191555.1|, gi|325297062|ref|NP_001191535.1|, gi|325296993|ref|NP_001191509.1|, gi|871271683|ref|XP_005111335.2|, gi|871265711|ref|XP_012944021.1|, gi|5572|emb|CAA40207.1|, gi|325296787|ref|NP_001191632.1|, gi|871268756|ref|XP_012944600.1|, gi|21307641|gb|…	gi|871240193|ref|XP_012939352.1|, gi|871271822|ref|XP_012945231.1|, gi|871212871|ref|XP_012946848.1|, gi|325296885|ref|NP_001191474.1|, gi|871262358|ref|XP_005108248.2|, gi|871236956|ref|XP_012938765.1|, gi|871226607|ref|XP_012936847.1|, gi|524914616|ref|XP_005112120.1|, gi|871208219|ref|XP_012939791.1|, gi|871261829|ref|XP_012943337.1|, gi|871236553|ref|XP_012938686.1|, gi|524894596|ref|XP_00510…
GO:0019637	organophosphate metabolic process	P	1.39e-08	1.57e-11	138	1328	819	15711	gi|524897671|ref|XP_005105294.1|, gi|524907687|ref|XP_005108959.1|, gi|524917149|ref|XP_005113337.1|, gi|524892675|ref|XP_005102863.1|, gi|524889944|ref|XP_005101522.1|, gi|871263708|ref|XP_012943678.1|, gi|3043929|gb|AAC13267.1|, gi|524876666|ref|XP_005095044.1|, gi|871254045|ref|XP_005105343.2|, gi|5572|emb|CAA40207.1|, gi|871228413|ref|XP_012937195.1|, gi|524881731|ref|XP_005097515.1|, gi|5248…	gi|871212581|ref|XP_012946792.1|, gi|524866180|ref|XP_005089914.1|, gi|871256495|ref|XP_012942304.1|, gi|871239192|ref|XP_012939148.1|, gi|524878763|ref|XP_005096063.1|, gi|871221143|ref|XP_012935884.1|, gi|524873444|ref|XP_005093469.1|, gi|524874175|ref|XP_005093827.1|, gi|871214873|ref|XP_012934772.1|, gi|871236956|ref|XP_012938765.1|, gi|871226227|ref|XP_012936772.1|, gi|871270030|ref|XP_01294…
GO:0033762	response to glucagon	P	5.75e-08	8.23e-11	15	20	942	17019	gi|5588|emb|CAA44246.1|, gi|325297158|ref|NP_001191588.1|, gi|325297146|ref|NP_001191582.1|, gi|37964177|gb|AAR06171.1|, gi|325297094|ref|NP_001191555.1|, gi|325297062|ref|NP_001191535.1|, gi|871271683|ref|XP_005111335.2|, gi|5579|emb|CAA45015.1|, gi|56791768|gb|AAW30400.1|, gi|325297092|ref|NP_001191554.1|, gi|38678736|gb|AAR26367.1|, gi|304653867|gb|AAW30401.2|, gi|583073456|emb|CDM55516.1|, gi…	gi|871244825|ref|XP_005102311.2|, gi|524871987|ref|XP_005092762.1|, gi|871236304|ref|XP_012938637.1|, gi|524913048|ref|XP_005111358.1|, gi|524885963|ref|XP_005099582.1|, gi|871271742|ref|XP_012945221.1|, gi|325296885|ref|NP_001191474.1|, gi|524913046|ref|XP_005111357.1|, gi|871263798|ref|XP_012943688.1|, gi|871262358|ref|XP_005108248.2|, gi|325296789|ref|NP_001191633.1|, gi|871263795|ref|XP_00510…
GO:0002027	regulation of heart rate	P	7.22e-08	1.08e-10	37	173	920	16866	gi|871237008|ref|XP_012938778.1|, gi|871241769|ref|XP_012939649.1|, gi|524884323|ref|XP_005098783.1|, gi|37964177|gb|AAR06171.1|, gi|325296993|ref|NP_001191509.1|, gi|871271683|ref|XP_005111335.2|, gi|871230575|ref|XP_012937590.1|, gi|871265711|ref|XP_012944021.1|, gi|524884321|ref|XP_005098782.1|, gi|5572|emb|CAA40207.1|, gi|871251011|ref|XP_012941300.1|, gi|524901491|ref|XP_005107152.1|, gi|871…	gi|524908327|ref|XP_005109265.1|, gi|871235551|ref|XP_012938508.1|, gi|524908881|ref|XP_005109530.1|, gi|871261768|ref|XP_012943323.1|, gi|871245186|ref|XP_012940306.1|, gi|871274705|ref|XP_012945788.1|, gi|524912604|ref|XP_005111147.1|, gi|524905937|ref|XP_005108326.1|, gi|871254195|ref|XP_012941870.1|, gi|871205996|ref|XP_005089416.2|, gi|871205846|ref|XP_012935675.1|, gi|871236956|ref|XP_01293…
GO:0010959	regulation of metal ion transport	P	9.46e-08	1.64e-10	74	562	883	16477	gi|524885108|ref|XP_005099165.1|, gi|37964177|gb|AAR06171.1|, gi|325296993|ref|NP_001191509.1|, gi|871265711|ref|XP_012944021.1|, gi|524884321|ref|XP_005098782.1|, gi|524912051|ref|XP_005110879.1|, gi|5572|emb|CAA40207.1|, gi|871278974|ref|XP_012946658.1|, gi|871225014|ref|XP_012936566.1|, gi|325296787|ref|NP_001191632.1|, gi|524901491|ref|XP_005107152.1|, gi|325296791|ref|NP_001191634.1|, gi|213…	gi|871274705|ref|XP_012945788.1|, gi|524888169|ref|XP_005100660.1|, gi|871254195|ref|XP_012941870.1|, gi|524895935|ref|XP_005104447.1|, gi|871236956|ref|XP_012938765.1|, gi|524866272|ref|XP_005089958.1|, gi|871226227|ref|XP_012936772.1|, gi|871270030|ref|XP_012944855.1|, gi|871218599|ref|XP_012935421.1|, gi|524916694|ref|XP_005113118.1|, gi|871275941|ref|XP_012946043.1|, gi|524916821|ref|XP_00511…
GO:0006833	water transport	P	9.88e-08	1.83e-10	19	42	938	16997	gi|5588|emb|CAA44246.1|, gi|325297158|ref|NP_001191588.1|, gi|325297146|ref|NP_001191582.1|, gi|37964177|gb|AAR06171.1|, gi|325297094|ref|NP_001191555.1|, gi|325297062|ref|NP_001191535.1|, gi|871271683|ref|XP_005111335.2|, gi|5579|emb|CAA45015.1|, gi|524890839|ref|XP_005101961.1|, gi|56791768|gb|AAW30400.1|, gi|871270807|ref|XP_005111062.2|, gi|325297092|ref|NP_001191554.1|, gi|38678736|gb|AAR263…	gi|871276731|ref|XP_012946201.1|, gi|524871987|ref|XP_005092762.1|, gi|871255241|ref|XP_012942063.1|, gi|524891346|ref|XP_005102208.1|, gi|871219770|ref|XP_012935620.1|, gi|325296885|ref|NP_001191474.1|, gi|871275188|ref|XP_012945878.1|, gi|871277135|ref|XP_012946267.1|, gi|524884949|ref|XP_005099086.1|, gi|871262358|ref|XP_005108248.2|, gi|871219776|ref|XP_012935622.1|, gi|524905979|ref|XP_00510…
GO:0009150	purine ribonucleotide metabolic process	P	1.23e-07	2.4e-10	75	579	882	16460	gi|524897671|ref|XP_005105294.1|, gi|524907687|ref|XP_005108959.1|, gi|524917149|ref|XP_005113337.1|, gi|524916025|ref|XP_005112795.1|, gi|325297062|ref|NP_001191535.1|, gi|325296993|ref|NP_001191509.1|, gi|871263708|ref|XP_012943678.1|, gi|3043929|gb|AAC13267.1|, gi|5572|emb|CAA40207.1|, gi|470012020|gb|AGI03862.1|, gi|871228413|ref|XP_012937195.1|, gi|325296787|ref|NP_001191632.1|, gi|871236807…	gi|524866180|ref|XP_005089914.1|, gi|871239192|ref|XP_012939148.1|, gi|524878763|ref|XP_005096063.1|, gi|524869993|ref|XP_005091783.1|, gi|524892572|ref|XP_005102813.1|, gi|524873444|ref|XP_005093469.1|, gi|871212061|ref|XP_012946641.1|, gi|871240650|ref|XP_012939434.1|, gi|524916821|ref|XP_005113180.1|, gi|524865616|ref|XP_005089636.1|, gi|524876237|ref|XP_005094837.1|, gi|871276740|ref|XP_01294…
GO:0065008	regulation of biological quality	P	1.23e-07	2.43e-10	396	5365	561	11674	gi|524917149|ref|XP_005113337.1|, gi|871205724|ref|XP_012935457.1|, gi|871215353|ref|XP_012934865.1|, gi|871222689|ref|XP_012936132.1|, gi|524873152|ref|XP_005093328.1|, gi|871263708|ref|XP_012943678.1|, gi|524887498|ref|XP_005100334.1|, gi|524901491|ref|XP_005107152.1|, gi|524870310|ref|XP_005091940.1|, gi|524896986|ref|XP_005104962.1|, gi|871273400|ref|XP_012945537.1|, gi|871262439|ref|XP_01294…	gi|871256495|ref|XP_012942304.1|, gi|871221143|ref|XP_012935884.1|, gi|871274705|ref|XP_012945788.1|, gi|524865861|ref|XP_005089756.1|, gi|524885207|ref|XP_005099214.1|, gi|871247008|ref|XP_012940605.1|, gi|871220753|ref|XP_012935804.1|, gi|871268319|ref|XP_012944513.1|, gi|871245144|ref|XP_012940301.1|, gi|871275941|ref|XP_012946043.1|, gi|524870473|ref|XP_005092021.1|, gi|871223116|ref|XP_01293…
GO:0051336	regulation of hydrolase activity	P	1.28e-07	2.74e-10	143	1458	814	15581	gi|524897671|ref|XP_005105294.1|, gi|37964177|gb|AAR06171.1|, gi|871207189|ref|XP_012937990.1|, gi|871204871|ref|XP_012944028.1|, gi|871252182|ref|XP_012941504.1|, gi|871274225|ref|XP_012945697.1|, gi|5572|emb|CAA40207.1|, gi|524887498|ref|XP_005100334.1|, gi|524901491|ref|XP_005107152.1|, gi|524875825|ref|XP_005094635.1|, gi|524869323|ref|XP_005091456.1|, gi|871273579|ref|XP_012945569.1|, gi|871…	gi|524866180|ref|XP_005089914.1|, gi|871274705|ref|XP_012945788.1|, gi|871277320|ref|XP_012946311.1|, gi|871266966|ref|XP_012944243.1|, gi|871236956|ref|XP_012938765.1|, gi|871226227|ref|XP_012936772.1|, gi|524883685|ref|XP_005098469.1|, gi|524914212|ref|XP_005111924.1|, gi|871226310|ref|XP_012936793.1|, gi|871204845|ref|XP_012943544.1|, gi|524879404|ref|XP_005096378.1|, gi|524898567|ref|XP_00510…
GO:0060048	cardiac muscle contraction	P	1.29e-07	2.86e-10	47	275	910	16764	gi|871237008|ref|XP_012938778.1|, gi|871241769|ref|XP_012939649.1|, gi|5568|emb|CAA37049.1|, gi|524884323|ref|XP_005098783.1|, gi|37964177|gb|AAR06171.1|, gi|325296993|ref|NP_001191509.1|, gi|871271683|ref|XP_005111335.2|, gi|871230575|ref|XP_012937590.1|, gi|871265711|ref|XP_012944021.1|, gi|524884321|ref|XP_005098782.1|, gi|524912051|ref|XP_005110879.1|, gi|325297142|ref|NP_001191580.1|, gi|557…	gi|524908327|ref|XP_005109265.1|, gi|871274705|ref|XP_012945788.1|, gi|871254195|ref|XP_012941870.1|, gi|871236956|ref|XP_012938765.1|, gi|871273596|ref|XP_012945574.1|, gi|871226227|ref|XP_012936772.1|, gi|871275941|ref|XP_012946043.1|, gi|524916821|ref|XP_005113180.1|, gi|524914082|ref|XP_005111860.1|, gi|524915671|ref|XP_005112628.1|, gi|871278782|ref|XP_012946627.1|, gi|871239632|ref|XP_01293…
GO:0042044	fluid transport	P	1.5e-07	3.41e-10	19	44	938	16995	gi|5588|emb|CAA44246.1|, gi|325297158|ref|NP_001191588.1|, gi|325297146|ref|NP_001191582.1|, gi|37964177|gb|AAR06171.1|, gi|325297094|ref|NP_001191555.1|, gi|325297062|ref|NP_001191535.1|, gi|871271683|ref|XP_005111335.2|, gi|5579|emb|CAA45015.1|, gi|524890839|ref|XP_005101961.1|, gi|56791768|gb|AAW30400.1|, gi|871270807|ref|XP_005111062.2|, gi|325297092|ref|NP_001191554.1|, gi|38678736|gb|AAR263…	gi|871276731|ref|XP_012946201.1|, gi|524871987|ref|XP_005092762.1|, gi|871255241|ref|XP_012942063.1|, gi|524891346|ref|XP_005102208.1|, gi|871219770|ref|XP_012935620.1|, gi|325296885|ref|NP_001191474.1|, gi|871275188|ref|XP_012945878.1|, gi|871277135|ref|XP_012946267.1|, gi|524884949|ref|XP_005099086.1|, gi|871262358|ref|XP_005108248.2|, gi|871219776|ref|XP_012935622.1|, gi|524905979|ref|XP_00510…
GO:0010863	positive regulation of phospholipase C activity	P	1.76e-07	4.09e-10	27	99	930	16940	gi|5588|emb|CAA44246.1|, gi|871237008|ref|XP_012938778.1|, gi|325297158|ref|NP_001191588.1|, gi|37964177|gb|AAR06171.1|, gi|325297094|ref|NP_001191555.1|, gi|325297062|ref|NP_001191535.1|, gi|325296993|ref|NP_001191509.1|, gi|871271683|ref|XP_005111335.2|, gi|871265711|ref|XP_012944021.1|, gi|5572|emb|CAA40207.1|, gi|325296787|ref|NP_001191632.1|, gi|871268756|ref|XP_012944600.1|, gi|21307641|gb|…	gi|871240193|ref|XP_012939352.1|, gi|871212871|ref|XP_012946848.1|, gi|871262358|ref|XP_005108248.2|, gi|871236956|ref|XP_012938765.1|, gi|524894596|ref|XP_005103794.1|, gi|871268564|ref|XP_012944556.1|, gi|524865120|ref|XP_005089392.1|, gi|871259568|ref|XP_012942892.1|, gi|524892211|ref|XP_005102635.1|, gi|871212779|ref|XP_012946825.1|, gi|524909136|ref|XP_005109619.1|, gi|871240406|ref|XP_01293…
GO:0044765	single-organism transport	P	1.79e-07	4.27e-10	382	5155	575	11884	gi|524884737|ref|XP_005098987.1|, gi|871215353|ref|XP_012934865.1|, gi|524880237|ref|XP_005096785.1|, gi|871246848|ref|XP_012940577.1|, gi|524872932|ref|XP_005093221.1|, gi|871222689|ref|XP_012936132.1|, gi|524865140|ref|XP_005089402.1|, gi|524873152|ref|XP_005093328.1|, gi|871252182|ref|XP_012941504.1|, gi|524868205|ref|XP_005090907.1|, gi|325296839|ref|NP_001191661.1|, gi|5572|emb|CAA40207.1|, …	gi|524880713|ref|XP_005097017.1|, gi|871221143|ref|XP_012935884.1|, gi|871274705|ref|XP_012945788.1|, gi|524885207|ref|XP_005099214.1|, gi|871266966|ref|XP_012944243.1|, gi|871247008|ref|XP_012940605.1|, gi|871220753|ref|XP_012935804.1|, gi|871268319|ref|XP_012944513.1|, gi|871245144|ref|XP_012940301.1|, gi|871275941|ref|XP_012946043.1|, gi|524870473|ref|XP_005092021.1|, gi|871223116|ref|XP_01293…
GO:0051179	localization	P	1.8e-07	4.41e-10	500	7167	457	9872	gi|524884737|ref|XP_005098987.1|, gi|871215353|ref|XP_012934865.1|, gi|871246848|ref|XP_012940577.1|, gi|524872932|ref|XP_005093221.1|, gi|871222689|ref|XP_012936132.1|, gi|524873152|ref|XP_005093328.1|, gi|871252182|ref|XP_012941504.1|, gi|524887498|ref|XP_005100334.1|, gi|524901491|ref|XP_005107152.1|, gi|524870310|ref|XP_005091940.1|, gi|871224975|ref|XP_012936558.1|, gi|871270423|ref|XP_01294…	gi|871244544|ref|XP_012940195.1|, gi|524880713|ref|XP_005097017.1|, gi|871221143|ref|XP_012935884.1|, gi|871274705|ref|XP_012945788.1|, gi|871276899|ref|XP_012946227.1|, gi|871266966|ref|XP_012944243.1|, gi|871220753|ref|XP_012935804.1|, gi|871268319|ref|XP_012944513.1|, gi|524870473|ref|XP_005092021.1|, gi|871223116|ref|XP_012936223.1|, gi|524876030|ref|XP_005094735.1|, gi|871239632|ref|XP_01293…
GO:0010644	cell communication by electrical coupling	P	1.91e-07	4.79e-10	22	64	935	16975	gi|871237008|ref|XP_012938778.1|, gi|871270683|ref|XP_012944996.1|, gi|37964177|gb|AAR06171.1|, gi|325296993|ref|NP_001191509.1|, gi|871271683|ref|XP_005111335.2|, gi|5579|emb|CAA45015.1|, gi|871230575|ref|XP_012937590.1|, gi|871265711|ref|XP_012944021.1|, gi|871228378|ref|XP_012937185.1|, gi|871243981|ref|XP_012940084.1|, gi|5572|emb|CAA40207.1|, gi|325297092|ref|NP_001191554.1|, gi|871236625|re…	gi|871235551|ref|XP_012938508.1|, gi|871274705|ref|XP_012945788.1|, gi|325296885|ref|NP_001191474.1|, gi|871236956|ref|XP_012938765.1|, gi|871273596|ref|XP_012945574.1|, gi|524914616|ref|XP_005112120.1|, gi|524868528|ref|XP_005091066.1|, gi|871261829|ref|XP_012943337.1|, gi|524881407|ref|XP_005097355.1|, gi|871236553|ref|XP_012938686.1|, gi|524894596|ref|XP_005103794.1|, gi|871268564|ref|XP_01294…
GO:0006091	generation of precursor metabolites and energy	P	2.4e-07	6.17e-10	73	569	884	16470	gi|524897671|ref|XP_005105294.1|, gi|5588|emb|CAA44246.1|, gi|524883990|ref|XP_005098620.1|, gi|37964177|gb|AAR06171.1|, gi|325297094|ref|NP_001191555.1|, gi|524916025|ref|XP_005112795.1|, gi|325297062|ref|NP_001191535.1|, gi|325296993|ref|NP_001191509.1|, gi|871254336|ref|XP_012941896.1|, gi|871265711|ref|XP_012944021.1|, gi|524884321|ref|XP_005098782.1|, gi|871263708|ref|XP_012943678.1|, gi|304…	gi|524875771|ref|XP_005094609.1|, gi|871233956|ref|XP_012938216.1|, gi|871254346|ref|XP_012941897.1|, gi|871239192|ref|XP_012939148.1|, gi|524901249|ref|XP_005107035.1|, gi|524892572|ref|XP_005102813.1|, gi|871245186|ref|XP_012940306.1|, gi|871235637|ref|XP_012938522.1|, gi|871272966|ref|XP_012945462.1|, gi|524905682|ref|XP_005108206.1|, gi|524897756|ref|XP_005105335.1|, gi|871236956|ref|XP_01293…
GO:0061337	cardiac conduction	P	2.75e-07	7.23e-10	43	244	914	16795	gi|871237008|ref|XP_012938778.1|, gi|524907687|ref|XP_005108959.1|, gi|524884323|ref|XP_005098783.1|, gi|524885108|ref|XP_005099165.1|, gi|37964177|gb|AAR06171.1|, gi|325296993|ref|NP_001191509.1|, gi|871271683|ref|XP_005111335.2|, gi|871230575|ref|XP_012937590.1|, gi|871265711|ref|XP_012944021.1|, gi|524884321|ref|XP_005098782.1|, gi|524912051|ref|XP_005110879.1|, gi|5572|emb|CAA40207.1|, gi|871…	gi|871274705|ref|XP_012945788.1|, gi|871236956|ref|XP_012938765.1|, gi|871273596|ref|XP_012945574.1|, gi|524875587|ref|XP_005094519.1|, gi|524916821|ref|XP_005113180.1|, gi|524875113|ref|XP_005094287.1|, gi|524914082|ref|XP_005111860.1|, gi|524915671|ref|XP_005112628.1|, gi|871245587|ref|XP_005102539.2|, gi|871278782|ref|XP_012946627.1|, gi|871243367|ref|XP_012939962.1|, gi|871227847|ref|XP_01293…
GO:1900274	regulation of phospholipase C activity	P	3.82e-07	1.03e-09	27	104	930	16935	gi|5588|emb|CAA44246.1|, gi|871237008|ref|XP_012938778.1|, gi|325297158|ref|NP_001191588.1|, gi|37964177|gb|AAR06171.1|, gi|325297094|ref|NP_001191555.1|, gi|325297062|ref|NP_001191535.1|, gi|325296993|ref|NP_001191509.1|, gi|871271683|ref|XP_005111335.2|, gi|871265711|ref|XP_012944021.1|, gi|5572|emb|CAA40207.1|, gi|325296787|ref|NP_001191632.1|, gi|871268756|ref|XP_012944600.1|, gi|21307641|gb|…	gi|871240193|ref|XP_012939352.1|, gi|871212871|ref|XP_012946848.1|, gi|871262358|ref|XP_005108248.2|, gi|871236956|ref|XP_012938765.1|, gi|524894596|ref|XP_005103794.1|, gi|871268564|ref|XP_012944556.1|, gi|524865120|ref|XP_005089392.1|, gi|871259568|ref|XP_012942892.1|, gi|524892211|ref|XP_005102635.1|, gi|871212779|ref|XP_012946825.1|, gi|524909136|ref|XP_005109619.1|, gi|871240406|ref|XP_01293…
GO:0034765	regulation of ion transmembrane transport	P	4.01e-07	1.2e-09	71	555	886	16484	gi|524885108|ref|XP_005099165.1|, gi|37964177|gb|AAR06171.1|, gi|325296993|ref|NP_001191509.1|, gi|871265711|ref|XP_012944021.1|, gi|524884321|ref|XP_005098782.1|, gi|524912051|ref|XP_005110879.1|, gi|5572|emb|CAA40207.1|, gi|871278974|ref|XP_012946658.1|, gi|524901491|ref|XP_005107152.1|, gi|325296791|ref|NP_001191634.1|, gi|21307641|gb|AAK61380.1|, gi|871255858|ref|XP_012942193.1|, gi|871222100…	gi|524866180|ref|XP_005089914.1|, gi|871221143|ref|XP_012935884.1|, gi|871274705|ref|XP_012945788.1|, gi|524872956|ref|XP_005093233.1|, gi|871236956|ref|XP_012938765.1|, gi|871226227|ref|XP_012936772.1|, gi|871270030|ref|XP_012944855.1|, gi|871228429|ref|XP_012937199.1|, gi|871242605|ref|XP_012939818.1|, gi|524879404|ref|XP_005096378.1|, gi|871266716|ref|XP_012944194.1|, gi|325296867|ref|NP_00119…
GO:1902578	single-organism localization	P	4.04e-07	1.25e-09	395	5416	562	11623	gi|524884737|ref|XP_005098987.1|, gi|871215353|ref|XP_012934865.1|, gi|871246848|ref|XP_012940577.1|, gi|524872932|ref|XP_005093221.1|, gi|871222689|ref|XP_012936132.1|, gi|524873152|ref|XP_005093328.1|, gi|871252182|ref|XP_012941504.1|, gi|524901491|ref|XP_005107152.1|, gi|524870310|ref|XP_005091940.1|, gi|871224975|ref|XP_012936558.1|, gi|871270423|ref|XP_012944938.1|, gi|524896986|ref|XP_00510…	gi|871230898|ref|XP_012937663.1|, gi|524885693|ref|XP_005099451.1|, gi|871205956|ref|XP_012935881.1|, gi|524889611|ref|XP_005101360.1|, gi|524872785|ref|XP_005093149.1|, gi|871220144|ref|XP_012935695.1|, gi|871237335|ref|XP_012938835.1|, gi|871278894|ref|XP_005113554.2|, gi|524897756|ref|XP_005105335.1|, gi|524887046|ref|XP_005100112.1|, gi|524914999|ref|XP_005112308.1|, gi|871223116|ref|XP_01293…
GO:0009161	ribonucleoside monophosphate metabolic process	P	4.71e-07	1.55e-09	44	261	913	16778	gi|524897671|ref|XP_005105294.1|, gi|2706558|emb|CAA78757.1|, gi|524884884|ref|XP_005099056.1|, gi|524916025|ref|XP_005112795.1|, gi|524897471|ref|XP_005105196.1|, gi|524907257|ref|XP_005108750.1|, gi|871263708|ref|XP_012943678.1|, gi|524889207|ref|XP_005101164.1|, gi|526117385|ref|NP_001267755.1|, gi|3043929|gb|AAC13267.1|, gi|871251011|ref|XP_012941300.1|, gi|470012020|gb|AGI03862.1|, gi|524894…	gi|871240193|ref|XP_012939352.1|, gi|871212871|ref|XP_012946848.1|, gi|524901309|ref|XP_005107065.1|, gi|871227925|ref|XP_012937099.1|, gi|871262358|ref|XP_005108248.2|, gi|524883105|ref|XP_005098186.1|, gi|871236956|ref|XP_012938765.1|, gi|524894596|ref|XP_005103794.1|, gi|871268564|ref|XP_012944556.1|, gi|524865120|ref|XP_005089392.1|, gi|871259568|ref|XP_012942892.1|, gi|524887970|ref|XP_00510…
GO:0006810	transport	P	7.92e-07	2.74e-09	418	5837	539	11202	gi|524884737|ref|XP_005098987.1|, gi|871215353|ref|XP_012934865.1|, gi|871246848|ref|XP_012940577.1|, gi|524872932|ref|XP_005093221.1|, gi|871222689|ref|XP_012936132.1|, gi|524873152|ref|XP_005093328.1|, gi|871252182|ref|XP_012941504.1|, gi|524901491|ref|XP_005107152.1|, gi|524870310|ref|XP_005091940.1|, gi|871224975|ref|XP_012936558.1|, gi|871270423|ref|XP_012944938.1|, gi|524896986|ref|XP_00510…	gi|871274705|ref|XP_012945788.1|, gi|871209239|ref|XP_012941697.1|, gi|325296905|ref|NP_001191486.1|, gi|524888169|ref|XP_005100660.1|, gi|871236956|ref|XP_012938765.1|, gi|871247008|ref|XP_012940605.1|, gi|871226227|ref|XP_012936772.1|, gi|871270030|ref|XP_012944855.1|, gi|871268319|ref|XP_012944513.1|, gi|871247004|ref|XP_012940604.1|, gi|871275941|ref|XP_012946043.1|, gi|871278782|ref|XP_01294…
GO:0010517	regulation of phospholipase activity	P	7.92e-07	2.78e-09	33	161	924	16878	gi|5588|emb|CAA44246.1|, gi|871237008|ref|XP_012938778.1|, gi|325297158|ref|NP_001191588.1|, gi|37964177|gb|AAR06171.1|, gi|325297094|ref|NP_001191555.1|, gi|325297062|ref|NP_001191535.1|, gi|325296993|ref|NP_001191509.1|, gi|871271683|ref|XP_005111335.2|, gi|871265711|ref|XP_012944021.1|, gi|5572|emb|CAA40207.1|, gi|325296787|ref|NP_001191632.1|, gi|871268756|ref|XP_012944600.1|, gi|21307641|gb|…	gi|871274705|ref|XP_012945788.1|, gi|871254195|ref|XP_012941870.1|, gi|871236956|ref|XP_012938765.1|, gi|524866272|ref|XP_005089958.1|, gi|871226227|ref|XP_012936772.1|, gi|871257222|ref|XP_005106414.2|, gi|871270030|ref|XP_012944855.1|, gi|871218599|ref|XP_012935421.1|, gi|871275941|ref|XP_012946043.1|, gi|524916821|ref|XP_005113180.1|, gi|871276740|ref|XP_012946203.1|, gi|524914082|ref|XP_00511…
GO:0030001	metal ion transport	P	7.92e-07	2.79e-09	107	1022	850	16017	gi|37964177|gb|AAR06171.1|, gi|871252182|ref|XP_012941504.1|, gi|325296839|ref|NP_001191661.1|, gi|5572|emb|CAA40207.1|, gi|524901491|ref|XP_005107152.1|, gi|871224975|ref|XP_012936558.1|, gi|325296791|ref|NP_001191634.1|, gi|871214216|ref|XP_012934652.1|, gi|871224971|ref|XP_012936557.1|, gi|871217121|ref|XP_012935184.1|, gi|871261991|ref|XP_012943366.1|, gi|871233167|ref|XP_012938075.1|, gi|871…	gi|524883622|ref|XP_005098438.1|, gi|524881651|ref|XP_005097475.1|, gi|871239192|ref|XP_012939148.1|, gi|524892572|ref|XP_005102813.1|, gi|871246225|ref|XP_012940472.1|, gi|871211359|ref|XP_012945305.1|, gi|45655858|ref|YP_003692.1|, gi|524916821|ref|XP_005113180.1|, gi|524865616|ref|XP_005089636.1|, gi|524876237|ref|XP_005094837.1|, gi|524913990|ref|XP_005111816.1|, gi|871253597|ref|XP_012941763…
GO:0043269	regulation of ion transport	P	8.09e-07	2.9e-09	97	892	860	16147	gi|37964177|gb|AAR06171.1|, gi|5572|emb|CAA40207.1|, gi|524879858|ref|XP_005096600.1|, gi|524901491|ref|XP_005107152.1|, gi|325296791|ref|NP_001191634.1|, gi|871217121|ref|XP_012935184.1|, gi|871261991|ref|XP_012943366.1|, gi|871233167|ref|XP_012938075.1|, gi|524885337|ref|XP_005099277.1|, gi|688438|gb|AAA62590.1|, gi|524901515|ref|XP_005107164.1|, gi|524909004|ref|XP_005109589.1|, gi|524895986|r…	gi|524866180|ref|XP_005089914.1|, gi|871239192|ref|XP_012939148.1|, gi|524878763|ref|XP_005096063.1|, gi|524869993|ref|XP_005091783.1|, gi|524892572|ref|XP_005102813.1|, gi|524873444|ref|XP_005093469.1|, gi|871212061|ref|XP_012946641.1|, gi|871240650|ref|XP_012939434.1|, gi|524916821|ref|XP_005113180.1|, gi|524865616|ref|XP_005089636.1|, gi|524876237|ref|XP_005094837.1|, gi|871276740|ref|XP_01294…
GO:0034762	regulation of transmembrane transport	P	9.69e-07	3.53e-09	71	571	886	16468	gi|524885108|ref|XP_005099165.1|, gi|37964177|gb|AAR06171.1|, gi|325296993|ref|NP_001191509.1|, gi|871265711|ref|XP_012944021.1|, gi|524884321|ref|XP_005098782.1|, gi|524912051|ref|XP_005110879.1|, gi|5572|emb|CAA40207.1|, gi|871278974|ref|XP_012946658.1|, gi|524901491|ref|XP_005107152.1|, gi|325296791|ref|NP_001191634.1|, gi|21307641|gb|AAK61380.1|, gi|871255858|ref|XP_012942193.1|, gi|871222100…	gi|524910887|ref|XP_005110317.1|, gi|871235551|ref|XP_012938508.1|, gi|524908881|ref|XP_005109530.1|, gi|871261768|ref|XP_012943323.1|, gi|871271803|ref|XP_012945227.1|, gi|524895895|ref|XP_005104428.1|, gi|524884189|ref|XP_005098717.1|, gi|871254195|ref|XP_012941870.1|, gi|871266182|ref|XP_012944102.1|, gi|871236956|ref|XP_012938765.1|, gi|871226227|ref|XP_012936772.1|, gi|871266214|ref|XP_01294…
GO:0009123	nucleoside monophosphate metabolic process	P	1.02e-06	3.76e-09	45	280	912	16759	gi|524897671|ref|XP_005105294.1|, gi|2706558|emb|CAA78757.1|, gi|524884884|ref|XP_005099056.1|, gi|524916025|ref|XP_005112795.1|, gi|524897471|ref|XP_005105196.1|, gi|524907257|ref|XP_005108750.1|, gi|871263708|ref|XP_012943678.1|, gi|524889207|ref|XP_005101164.1|, gi|526117385|ref|NP_001267755.1|, gi|3043929|gb|AAC13267.1|, gi|871251011|ref|XP_012941300.1|, gi|470012020|gb|AGI03862.1|, gi|524894…	gi|871212581|ref|XP_012946792.1|, gi|871276731|ref|XP_012946201.1|, gi|871205699|ref|XP_012935416.1|, gi|871274705|ref|XP_012945788.1|, gi|871209239|ref|XP_012941697.1|, gi|524873444|ref|XP_005093469.1|, gi|325296905|ref|NP_001191486.1|, gi|871240144|ref|XP_012939342.1|, gi|524872956|ref|XP_005093233.1|, gi|871236956|ref|XP_012938765.1|, gi|871247008|ref|XP_012940605.1|, gi|871226227|ref|XP_01293…
GO:0006163	purine nucleotide metabolic process	P	1.11e-06	4.16e-09	76	634	881	16405	gi|524897671|ref|XP_005105294.1|, gi|524907687|ref|XP_005108959.1|, gi|524917149|ref|XP_005113337.1|, gi|524916025|ref|XP_005112795.1|, gi|325297062|ref|NP_001191535.1|, gi|325296993|ref|NP_001191509.1|, gi|871263708|ref|XP_012943678.1|, gi|3043929|gb|AAC13267.1|, gi|5572|emb|CAA40207.1|, gi|470012020|gb|AGI03862.1|, gi|871228413|ref|XP_012937195.1|, gi|325296787|ref|NP_001191632.1|, gi|871236807…	gi|524866631|ref|XP_005090134.1|
GO:0048878	chemical homeostasis	P	1.12e-06	4.34e-09	131	1357	826	15682	gi|524907687|ref|XP_005108959.1|, gi|871205724|ref|XP_012935457.1|, gi|37964177|gb|AAR06171.1|, gi|524880237|ref|XP_005096785.1|, gi|871263708|ref|XP_012943678.1|, gi|325296839|ref|NP_001191661.1|, gi|5572|emb|CAA40207.1|, gi|871228413|ref|XP_012937195.1|, gi|524901491|ref|XP_005107152.1|, gi|871208683|ref|XP_005090312.2|, gi|325296791|ref|NP_001191634.1|, gi|871214216|ref|XP_012934652.1|, gi|871…	gi|524866631|ref|XP_005090134.1|
GO:0051234	establishment of localization	P	2.15e-06	9.1e-09	425	6010	532	11029	gi|524884737|ref|XP_005098987.1|, gi|871215353|ref|XP_012934865.1|, gi|871246848|ref|XP_012940577.1|, gi|524872932|ref|XP_005093221.1|, gi|871222689|ref|XP_012936132.1|, gi|524873152|ref|XP_005093328.1|, gi|871252182|ref|XP_012941504.1|, gi|524901491|ref|XP_005107152.1|, gi|524870310|ref|XP_005091940.1|, gi|871224975|ref|XP_012936558.1|, gi|871270423|ref|XP_012944938.1|, gi|524896986|ref|XP_00510…	gi|871268732|ref|XP_012944594.1|, gi|871233956|ref|XP_012938216.1|, gi|524892572|ref|XP_005102813.1|, gi|871234586|ref|XP_012938340.1|, gi|871240144|ref|XP_012939342.1|, gi|524874175|ref|XP_005093827.1|, gi|524899188|ref|XP_005106032.1|, gi|524883766|ref|XP_005098509.1|, gi|524888531|ref|XP_005100835.1|, gi|871236956|ref|XP_012938765.1|, gi|524893878|ref|XP_005103447.1|, gi|524914999|ref|XP_00511…
GO:1901700	response to oxygen-containing compound	P	2.45e-06	1.08e-08	193	2279	764	14760	gi|524884737|ref|XP_005098987.1|, gi|871270920|ref|XP_005111093.2|, gi|871215353|ref|XP_012934865.1|, gi|871246848|ref|XP_012940577.1|, gi|524873152|ref|XP_005093328.1|, gi|871252182|ref|XP_012941504.1|, gi|5572|emb|CAA40207.1|, gi|524901491|ref|XP_005107152.1|, gi|871214216|ref|XP_012934652.1|, gi|871261991|ref|XP_012943366.1|, gi|524894644|ref|XP_005103817.1|, gi|871227246|ref|XP_012936954.1|, …	gi|871274705|ref|XP_012945788.1|, gi|871254195|ref|XP_012941870.1|, gi|871236956|ref|XP_012938765.1|, gi|524866272|ref|XP_005089958.1|, gi|871226227|ref|XP_012936772.1|, gi|871270030|ref|XP_012944855.1|, gi|871218599|ref|XP_012935421.1|, gi|871275941|ref|XP_012946043.1|, gi|524916821|ref|XP_005113180.1|, gi|871276740|ref|XP_012946203.1|, gi|524914082|ref|XP_005111860.1|, gi|871278782|ref|XP_01294…
GO:0019318	hexose metabolic process	P	2.45e-06	1.09e-08	50	345	907	16694	gi|524897671|ref|XP_005105294.1|, gi|524884737|ref|XP_005098987.1|, gi|524883990|ref|XP_005098620.1|, gi|871244098|ref|XP_012940107.1|, gi|37964177|gb|AAR06171.1|, gi|524916025|ref|XP_005112795.1|, gi|325296993|ref|NP_001191509.1|, gi|871254336|ref|XP_012941896.1|, gi|871265711|ref|XP_012944021.1|, gi|524906379|ref|XP_005108503.1|, gi|524884321|ref|XP_005098782.1|, gi|3043929|gb|AAC13267.1|, gi|8…	gi|524880525|ref|XP_005096925.1|, gi|524893089|ref|XP_005103065.1|, gi|524901249|ref|XP_005107035.1|, gi|871246225|ref|XP_012940472.1|, gi|871246222|ref|XP_012940471.1|, gi|325296885|ref|NP_001191474.1|, gi|871246213|ref|XP_005102754.2|, gi|871263795|ref|XP_005108712.2|, gi|524893087|ref|XP_005103064.1|, gi|524893085|ref|XP_005103063.1|, gi|871246228|ref|XP_012940473.1|, gi|871255672|ref|XP_01294…
GO:1904062	regulation of cation transmembrane transport	P	2.45e-06	1.11e-08	58	435	899	16604	gi|524885108|ref|XP_005099165.1|, gi|37964177|gb|AAR06171.1|, gi|325296993|ref|NP_001191509.1|, gi|871265711|ref|XP_012944021.1|, gi|524884321|ref|XP_005098782.1|, gi|524912051|ref|XP_005110879.1|, gi|5572|emb|CAA40207.1|, gi|871278974|ref|XP_012946658.1|, gi|524901491|ref|XP_005107152.1|, gi|21307641|gb|AAK61380.1|, gi|871255858|ref|XP_012942193.1|, gi|871222100|ref|XP_012936025.1|, gi|871217121…	gi|524866180|ref|XP_005089914.1|, gi|524881651|ref|XP_005097475.1|, gi|524869993|ref|XP_005091783.1|, gi|524892572|ref|XP_005102813.1|, gi|871246225|ref|XP_012940472.1|, gi|45655858|ref|YP_003692.1|, gi|524881443|ref|XP_005097373.1|, gi|524916821|ref|XP_005113180.1|, gi|524865616|ref|XP_005089636.1|, gi|524876237|ref|XP_005094837.1|, gi|524913990|ref|XP_005111816.1|, gi|871274052|ref|XP_012945661…
GO:0009199	ribonucleoside triphosphate metabolic process	P	2.59e-06	1.21e-08	42	261	915	16778	gi|524897671|ref|XP_005105294.1|, gi|2706558|emb|CAA78757.1|, gi|524884884|ref|XP_005099056.1|, gi|524916025|ref|XP_005112795.1|, gi|524907257|ref|XP_005108750.1|, gi|871263708|ref|XP_012943678.1|, gi|524889207|ref|XP_005101164.1|, gi|526117385|ref|NP_001267755.1|, gi|3043929|gb|AAC13267.1|, gi|871251011|ref|XP_012941300.1|, gi|470012020|gb|AGI03862.1|, gi|524894684|ref|XP_005103834.1|, gi|524882…	gi|871274705|ref|XP_012945788.1|, gi|325296885|ref|NP_001191474.1|, gi|871236956|ref|XP_012938765.1|, gi|871273596|ref|XP_012945574.1|, gi|524914616|ref|XP_005112120.1|, gi|524868528|ref|XP_005091066.1|, gi|871261829|ref|XP_012943337.1|, gi|524881407|ref|XP_005097355.1|, gi|871236553|ref|XP_012938686.1|, gi|524894596|ref|XP_005103794.1|, gi|871268564|ref|XP_012944556.1|, gi|524916821|ref|XP_00511…
GO:0009141	nucleoside triphosphate metabolic process	P	2.61e-06	1.23e-08	44	282	913	16757	gi|524897671|ref|XP_005105294.1|, gi|2706558|emb|CAA78757.1|, gi|524884884|ref|XP_005099056.1|, gi|524916025|ref|XP_005112795.1|, gi|524889944|ref|XP_005101522.1|, gi|524907257|ref|XP_005108750.1|, gi|871263708|ref|XP_012943678.1|, gi|524889207|ref|XP_005101164.1|, gi|526117385|ref|NP_001267755.1|, gi|3043929|gb|AAC13267.1|, gi|871251011|ref|XP_012941300.1|, gi|470012020|gb|AGI03862.1|, gi|524894…	gi|524914782|ref|XP_005112201.1|, gi|871276731|ref|XP_012946201.1|, gi|524871987|ref|XP_005092762.1|, gi|871255241|ref|XP_012942063.1|, gi|524891846|ref|XP_005102455.1|, gi|871219770|ref|XP_012935620.1|, gi|325296885|ref|NP_001191474.1|, gi|871275188|ref|XP_012945878.1|, gi|871277135|ref|XP_012946267.1|, gi|871262358|ref|XP_005108248.2|, gi|871274322|ref|XP_012945719.1|, gi|871247349|ref|XP_01294…
GO:0060191	regulation of lipase activity	P	2.74e-06	1.31e-08	35	192	922	16847	gi|5588|emb|CAA44246.1|, gi|871237008|ref|XP_012938778.1|, gi|325297158|ref|NP_001191588.1|, gi|37964177|gb|AAR06171.1|, gi|325297094|ref|NP_001191555.1|, gi|325297062|ref|NP_001191535.1|, gi|871277255|ref|XP_012946296.1|, gi|325296993|ref|NP_001191509.1|, gi|871271207|ref|XP_012945105.1|, gi|871271683|ref|XP_005111335.2|, gi|871265711|ref|XP_012944021.1|, gi|5572|emb|CAA40207.1|, gi|325296787|re…	gi|524866180|ref|XP_005089914.1|, gi|871219405|ref|XP_012935549.1|, gi|871221143|ref|XP_012935884.1|, gi|524896571|ref|XP_005104758.1|, gi|871236956|ref|XP_012938765.1|, gi|871271229|ref|XP_012945112.1|, gi|524874781|ref|XP_005094125.1|, gi|524896754|ref|XP_005104848.1|, gi|871226623|ref|XP_012936850.1|, gi|871262719|ref|XP_012943500.1|, gi|524879057|ref|XP_005096208.1|, gi|871278782|ref|XP_01294…
GO:0086064	cell communication by electrical coupling involved in cardiac conduction	P	2.86e-06	1.39e-08	19	58	938	16981	gi|871237008|ref|XP_012938778.1|, gi|871270683|ref|XP_012944996.1|, gi|37964177|gb|AAR06171.1|, gi|325296993|ref|NP_001191509.1|, gi|871271683|ref|XP_005111335.2|, gi|5579|emb|CAA45015.1|, gi|871230575|ref|XP_012937590.1|, gi|871265711|ref|XP_012944021.1|, gi|871228378|ref|XP_012937185.1|, gi|5572|emb|CAA40207.1|, gi|325297092|ref|NP_001191554.1|, gi|871236625|ref|XP_012938699.1|, gi|524901491|re…	gi|871245186|ref|XP_012940306.1|, gi|871274705|ref|XP_012945788.1|, gi|524888169|ref|XP_005100660.1|, gi|871254195|ref|XP_012941870.1|, gi|871212061|ref|XP_012946641.1|, gi|871236956|ref|XP_012938765.1|, gi|871226227|ref|XP_012936772.1|, gi|871275941|ref|XP_012946043.1|, gi|524875587|ref|XP_005094519.1|, gi|524916821|ref|XP_005113180.1|, gi|871271901|ref|XP_012945244.1|, gi|524914082|ref|XP_00511…
GO:0050891	multicellular organismal water homeostasis	P	2.86e-06	1.4e-08	20	65	937	16974	gi|5588|emb|CAA44246.1|, gi|325297158|ref|NP_001191588.1|, gi|325297146|ref|NP_001191582.1|, gi|37964177|gb|AAR06171.1|, gi|325297094|ref|NP_001191555.1|, gi|325297062|ref|NP_001191535.1|, gi|871271683|ref|XP_005111335.2|, gi|5579|emb|CAA45015.1|, gi|524909004|ref|XP_005109589.1|, gi|524890839|ref|XP_005101961.1|, gi|56791768|gb|AAW30400.1|, gi|871270807|ref|XP_005111062.2|, gi|325297092|ref|NP_0…	gi|871226414|ref|XP_005096412.2|, gi|871218593|ref|XP_012935419.1|, gi|871275130|ref|XP_012945872.1|, gi|871235551|ref|XP_012938508.1|, gi|524884331|ref|XP_005098787.1|, gi|871257858|ref|XP_012942535.1|, gi|871245111|ref|XP_005102376.2|, gi|325296793|ref|NP_001191636.1|, gi|524884189|ref|XP_005098717.1|, gi|871257375|ref|XP_005106480.2|, gi|871205846|ref|XP_012935675.1|, gi|871273596|ref|XP_01294…
GO:0006955	immune response	P	2.95e-06	1.46e-08	158	1772	799	15267	gi|524897671|ref|XP_005105294.1|, gi|871261724|ref|XP_012943317.1|, gi|524888491|ref|XP_005100816.1|, gi|37964177|gb|AAR06171.1|, gi|524873152|ref|XP_005093328.1|, gi|871252182|ref|XP_012941504.1|, gi|524876666|ref|XP_005095044.1|, gi|325296839|ref|NP_001191661.1|, gi|5572|emb|CAA40207.1|, gi|524887498|ref|XP_005100334.1|, gi|871228413|ref|XP_012937195.1|, gi|524901491|ref|XP_005107152.1|, gi|871…	gi|524914782|ref|XP_005112201.1|, gi|871276731|ref|XP_012946201.1|, gi|524871987|ref|XP_005092762.1|, gi|871255241|ref|XP_012942063.1|, gi|524891846|ref|XP_005102455.1|, gi|871219770|ref|XP_012935620.1|, gi|325296885|ref|NP_001191474.1|, gi|871275188|ref|XP_012945878.1|, gi|871277135|ref|XP_012946267.1|, gi|871262358|ref|XP_005108248.2|, gi|871274322|ref|XP_012945719.1|, gi|871247349|ref|XP_01294…
GO:0060047	heart contraction	P	3.12e-06	1.58e-08	67	546	890	16493	gi|524907687|ref|XP_005108959.1|, gi|524885108|ref|XP_005099165.1|, gi|37964177|gb|AAR06171.1|, gi|325296993|ref|NP_001191509.1|, gi|871265711|ref|XP_012944021.1|, gi|524884321|ref|XP_005098782.1|, gi|524912051|ref|XP_005110879.1|, gi|5572|emb|CAA40207.1|, gi|871278974|ref|XP_012946658.1|, gi|871225014|ref|XP_012936566.1|, gi|325296787|ref|NP_001191632.1|, gi|524901491|ref|XP_005107152.1|, gi|871…	gi|524899439|ref|XP_005106151.1|, gi|524892572|ref|XP_005102813.1|, gi|871244980|ref|XP_012940275.1|, gi|871240144|ref|XP_012939342.1|, gi|871242667|ref|XP_005101628.2|, gi|524888531|ref|XP_005100835.1|, gi|524878971|ref|XP_005096165.1|, gi|524868305|ref|XP_005090956.1|, gi|871259176|ref|XP_012942751.1|, gi|871258872|ref|XP_005106983.2|, gi|524900298|ref|XP_005106570.1|, gi|871275777|ref|XP_01294…
GO:0030104	water homeostasis	P	3.38e-06	1.73e-08	20	66	937	16973	gi|5588|emb|CAA44246.1|, gi|325297158|ref|NP_001191588.1|, gi|325297146|ref|NP_001191582.1|, gi|37964177|gb|AAR06171.1|, gi|325297094|ref|NP_001191555.1|, gi|325297062|ref|NP_001191535.1|, gi|871271683|ref|XP_005111335.2|, gi|5579|emb|CAA45015.1|, gi|524909004|ref|XP_005109589.1|, gi|524890839|ref|XP_005101961.1|, gi|56791768|gb|AAW30400.1|, gi|871270807|ref|XP_005111062.2|, gi|325297092|ref|NP_0…	gi|871244544|ref|XP_012940195.1|, gi|871221143|ref|XP_012935884.1|, gi|871274705|ref|XP_012945788.1|, gi|871256270|ref|XP_012942267.1|, gi|871220753|ref|XP_012935804.1|, gi|871268319|ref|XP_012944513.1|, gi|524870473|ref|XP_005092021.1|, gi|524896754|ref|XP_005104848.1|, gi|524891969|ref|XP_005102516.1|, gi|871239632|ref|XP_012939232.1|, gi|524916982|ref|XP_005113258.1|, gi|871265328|ref|XP_01294…
GO:0006094	gluconeogenesis	P	3.65e-06	1.91e-08	24	97	933	16942	gi|524897671|ref|XP_005105294.1|, gi|524865955|ref|XP_005089803.1|, gi|524884737|ref|XP_005098987.1|, gi|524883990|ref|XP_005098620.1|, gi|37964177|gb|AAR06171.1|, gi|524916025|ref|XP_005112795.1|, gi|871271683|ref|XP_005111335.2|, gi|5579|emb|CAA45015.1|, gi|524868832|ref|XP_005091215.1|, gi|524886817|ref|XP_005100000.1|, gi|526117385|ref|NP_001267755.1|, gi|3043929|gb|AAC13267.1|, gi|871243433|…	gi|871219405|ref|XP_012935549.1|, gi|871256495|ref|XP_012942304.1|, gi|871221143|ref|XP_012935884.1|, gi|871274705|ref|XP_012945788.1|, gi|871247008|ref|XP_012940605.1|, gi|871268319|ref|XP_012944513.1|, gi|871245144|ref|XP_012940301.1|, gi|871275941|ref|XP_012946043.1|, gi|524870473|ref|XP_005092021.1|, gi|871223116|ref|XP_012936223.1|, gi|871259176|ref|XP_012942751.1|, gi|524891969|ref|XP_00510…
GO:0003015	heart process	P	3.65e-06	1.92e-08	67	549	890	16490	gi|524907687|ref|XP_005108959.1|, gi|524885108|ref|XP_005099165.1|, gi|37964177|gb|AAR06171.1|, gi|325296993|ref|NP_001191509.1|, gi|871265711|ref|XP_012944021.1|, gi|524884321|ref|XP_005098782.1|, gi|524912051|ref|XP_005110879.1|, gi|5572|emb|CAA40207.1|, gi|871278974|ref|XP_012946658.1|, gi|871225014|ref|XP_012936566.1|, gi|325296787|ref|NP_001191632.1|, gi|524901491|ref|XP_005107152.1|, gi|871…	gi|871219405|ref|XP_012935549.1|, gi|871221143|ref|XP_012935884.1|, gi|871274705|ref|XP_012945788.1|, gi|871247008|ref|XP_012940605.1|, gi|871268319|ref|XP_012944513.1|, gi|871245144|ref|XP_012940301.1|, gi|871275941|ref|XP_012946043.1|, gi|871223116|ref|XP_012936223.1|, gi|524876030|ref|XP_005094735.1|, gi|524891969|ref|XP_005102516.1|, gi|871278782|ref|XP_012946627.1|, gi|524880240|ref|XP_00509…
GO:0007154	cell communication	P	3.78e-06	2.01e-08	443	6355	514	10684	gi|871237162|ref|XP_012938802.1|, gi|524917149|ref|XP_005113337.1|, gi|871215353|ref|XP_012934865.1|, gi|871246848|ref|XP_012940577.1|, gi|524896691|ref|XP_005104817.1|, gi|871222689|ref|XP_012936132.1|, gi|524873152|ref|XP_005093328.1|, gi|871252182|ref|XP_012941504.1|, gi|524887498|ref|XP_005100334.1|, gi|524901491|ref|XP_005107152.1|, gi|524896986|ref|XP_005104962.1|, gi|871262439|ref|XP_01294…	gi|524914782|ref|XP_005112201.1|, gi|871276731|ref|XP_012946201.1|, gi|524871987|ref|XP_005092762.1|, gi|871255241|ref|XP_012942063.1|, gi|524891846|ref|XP_005102455.1|, gi|871219770|ref|XP_012935620.1|, gi|325296885|ref|NP_001191474.1|, gi|871275188|ref|XP_012945878.1|, gi|871277135|ref|XP_012946267.1|, gi|871262358|ref|XP_005108248.2|, gi|871274322|ref|XP_012945719.1|, gi|871247349|ref|XP_01294…
GO:0010033	response to organic substance	P	3.81e-06	2.05e-08	332	4492	625	12547	gi|524884737|ref|XP_005098987.1|, gi|871270920|ref|XP_005111093.2|, gi|871237162|ref|XP_012938802.1|, gi|871215353|ref|XP_012934865.1|, gi|871246848|ref|XP_012940577.1|, gi|871268622|ref|XP_012944568.1|, gi|524896691|ref|XP_005104817.1|, gi|871279147|ref|XP_012946689.1|, gi|871222689|ref|XP_012936132.1|, gi|524873152|ref|XP_005093328.1|, gi|871252182|ref|XP_012941504.1|, gi|524905750|ref|XP_00510…	gi|871226414|ref|XP_005096412.2|, gi|871218593|ref|XP_012935419.1|, gi|871235551|ref|XP_012938508.1|, gi|524884331|ref|XP_005098787.1|, gi|871245111|ref|XP_005102376.2|, gi|871255241|ref|XP_012942063.1|, gi|871219770|ref|XP_012935620.1|, gi|325296793|ref|NP_001191636.1|, gi|524884189|ref|XP_005098717.1|, gi|871257375|ref|XP_005106480.2|, gi|871205846|ref|XP_012935675.1|, gi|871222392|ref|XP_01293…
GO:0070887	cellular response to chemical stimulus	P	3.97e-06	2.15e-08	302	4006	655	13033	gi|524884737|ref|XP_005098987.1|, gi|871237162|ref|XP_012938802.1|, gi|871215353|ref|XP_012934865.1|, gi|871246848|ref|XP_012940577.1|, gi|524885226|ref|XP_005099222.1|, gi|871268622|ref|XP_012944568.1|, gi|524896691|ref|XP_005104817.1|, gi|871279147|ref|XP_012946689.1|, gi|871222689|ref|XP_012936132.1|, gi|871252182|ref|XP_012941504.1|, gi|871221419|ref|XP_012935928.1|, gi|5572|emb|CAA40207.1|, …	gi|871245186|ref|XP_012940306.1|, gi|871274705|ref|XP_012945788.1|, gi|524888169|ref|XP_005100660.1|, gi|871239702|ref|XP_012939247.1|, gi|871254195|ref|XP_012941870.1|, gi|871212061|ref|XP_012946641.1|, gi|871236956|ref|XP_012938765.1|, gi|871247008|ref|XP_012940605.1|, gi|871226227|ref|XP_012936772.1|, gi|871247004|ref|XP_012940604.1|, gi|871275941|ref|XP_012946043.1|, gi|524875587|ref|XP_00509…
GO:0003091	renal water homeostasis	P	3.99e-06	2.19e-08	19	60	938	16979	gi|5588|emb|CAA44246.1|, gi|325297158|ref|NP_001191588.1|, gi|325297146|ref|NP_001191582.1|, gi|37964177|gb|AAR06171.1|, gi|325297094|ref|NP_001191555.1|, gi|325297062|ref|NP_001191535.1|, gi|871271683|ref|XP_005111335.2|, gi|5579|emb|CAA45015.1|, gi|524890839|ref|XP_005101961.1|, gi|56791768|gb|AAW30400.1|, gi|871270807|ref|XP_005111062.2|, gi|325297092|ref|NP_001191554.1|, gi|38678736|gb|AAR263…	gi|871244544|ref|XP_012940195.1|, gi|871221143|ref|XP_012935884.1|, gi|524885207|ref|XP_005099214.1|, gi|871220753|ref|XP_012935804.1|, gi|871268319|ref|XP_012944513.1|, gi|871275941|ref|XP_012946043.1|, gi|871223116|ref|XP_012936223.1|, gi|524899722|ref|XP_005106289.1|, gi|871248810|ref|XP_012940914.1|, gi|871211308|ref|XP_012945212.1|, gi|524891969|ref|XP_005102516.1|, gi|524898567|ref|XP_00510…
GO:1903522	regulation of blood circulation	P	4.09e-06	2.32e-08	67	552	890	16487	gi|524907687|ref|XP_005108959.1|, gi|524917149|ref|XP_005113337.1|, gi|524885108|ref|XP_005099165.1|, gi|37964177|gb|AAR06171.1|, gi|325297062|ref|NP_001191535.1|, gi|325296993|ref|NP_001191509.1|, gi|871265711|ref|XP_012944021.1|, gi|524884321|ref|XP_005098782.1|, gi|524912051|ref|XP_005110879.1|, gi|5572|emb|CAA40207.1|, gi|871278974|ref|XP_012946658.1|, gi|871225014|ref|XP_012936566.1|, gi|325…	gi|524866180|ref|XP_005089914.1|, gi|871239192|ref|XP_012939148.1|, gi|524878763|ref|XP_005096063.1|, gi|524869993|ref|XP_005091783.1|, gi|524892572|ref|XP_005102813.1|, gi|524873444|ref|XP_005093469.1|, gi|871212061|ref|XP_012946641.1|, gi|871240650|ref|XP_012939434.1|, gi|524899114|ref|XP_005105997.1|, gi|524916821|ref|XP_005113180.1|, gi|524865616|ref|XP_005089636.1|, gi|524876237|ref|XP_00509…
GO:0010518	positive regulation of phospholipase activity	P	4.1e-06	2.35e-08	30	150	927	16889	gi|5588|emb|CAA44246.1|, gi|871237008|ref|XP_012938778.1|, gi|325297158|ref|NP_001191588.1|, gi|37964177|gb|AAR06171.1|, gi|325297094|ref|NP_001191555.1|, gi|325297062|ref|NP_001191535.1|, gi|325296993|ref|NP_001191509.1|, gi|871271683|ref|XP_005111335.2|, gi|871265711|ref|XP_012944021.1|, gi|5572|emb|CAA40207.1|, gi|325296787|ref|NP_001191632.1|, gi|871268756|ref|XP_012944600.1|, gi|21307641|gb|…	gi|524866180|ref|XP_005089914.1|, gi|524872785|ref|XP_005093149.1|, gi|871221143|ref|XP_012935884.1|, gi|871237335|ref|XP_012938835.1|, gi|871274705|ref|XP_012945788.1|, gi|524872956|ref|XP_005093233.1|, gi|871236956|ref|XP_012938765.1|, gi|871226227|ref|XP_012936772.1|, gi|871270030|ref|XP_012944855.1|, gi|871228429|ref|XP_012937199.1|, gi|871242605|ref|XP_012939818.1|, gi|524879404|ref|XP_00509…
GO:0072521	purine-containing compound metabolic process	P	4.1e-06	2.38e-08	82	739	875	16300	gi|524897671|ref|XP_005105294.1|, gi|524907687|ref|XP_005108959.1|, gi|524917149|ref|XP_005113337.1|, gi|524916025|ref|XP_005112795.1|, gi|325297062|ref|NP_001191535.1|, gi|325296993|ref|NP_001191509.1|, gi|871263708|ref|XP_012943678.1|, gi|3043929|gb|AAC13267.1|, gi|5572|emb|CAA40207.1|, gi|470012020|gb|AGI03862.1|, gi|871228413|ref|XP_012937195.1|, gi|325296787|ref|NP_001191632.1|, gi|871236807…	gi|871275282|ref|XP_012945898.1|, gi|871274705|ref|XP_012945788.1|, gi|871278818|ref|XP_005113534.2|, gi|524893763|ref|XP_005103390.1|, gi|871236956|ref|XP_012938765.1|, gi|524866272|ref|XP_005089958.1|, gi|871247008|ref|XP_012940605.1|, gi|871226227|ref|XP_012936772.1|, gi|871270030|ref|XP_012944855.1|, gi|871247004|ref|XP_012940604.1|, gi|871276740|ref|XP_012946203.1|, gi|871239632|ref|XP_01293…
GO:0070252	actin-mediated cell contraction	P	4.47e-06	2.61e-08	31	160	926	16879	gi|871237008|ref|XP_012938778.1|, gi|871241769|ref|XP_012939649.1|, gi|871241803|ref|XP_012939657.1|, gi|5568|emb|CAA37049.1|, gi|524884323|ref|XP_005098783.1|, gi|325296993|ref|NP_001191509.1|, gi|871230575|ref|XP_012937590.1|, gi|871265711|ref|XP_012944021.1|, gi|524884321|ref|XP_005098782.1|, gi|325297142|ref|NP_001191580.1|, gi|5572|emb|CAA40207.1|, gi|871251011|ref|XP_012941300.1|, gi|325296…	gi|871240193|ref|XP_012939352.1|, gi|524891424|ref|XP_005102245.1|, gi|524885654|ref|XP_005099432.1|, gi|871278894|ref|XP_005113554.2|, gi|524913046|ref|XP_005111357.1|, gi|524883105|ref|XP_005098186.1|, gi|524897756|ref|XP_005105335.1|, gi|524896457|ref|XP_005104703.1|, gi|524911473|ref|XP_005110599.1|, gi|524878971|ref|XP_005096165.1|, gi|871223116|ref|XP_012936223.1|, gi|524916821|ref|XP_00511…
GO:0043270	positive regulation of ion transport	P	4.66e-06	2.78e-08	55	413	902	16626	gi|524885108|ref|XP_005099165.1|, gi|325296993|ref|NP_001191509.1|, gi|871265711|ref|XP_012944021.1|, gi|524884321|ref|XP_005098782.1|, gi|524912051|ref|XP_005110879.1|, gi|871274790|ref|XP_012945805.1|, gi|5572|emb|CAA40207.1|, gi|871278974|ref|XP_012946658.1|, gi|871257264|ref|XP_005106429.2|, gi|21307641|gb|AAK61380.1|, gi|871227221|ref|XP_012936952.1|, gi|871217121|ref|XP_012935184.1|, gi|524…	gi|871266997|ref|XP_012944248.1|, gi|871209180|ref|XP_012941538.1|, gi|871274705|ref|XP_012945788.1|, gi|871277604|ref|XP_012946373.1|, gi|871205151|ref|XP_012946939.1|, gi|524884189|ref|XP_005098717.1|, gi|871236956|ref|XP_012938765.1|, gi|524866272|ref|XP_005089958.1|, gi|871226227|ref|XP_012936772.1|, gi|871270030|ref|XP_012944855.1|, gi|524894596|ref|XP_005103794.1|, gi|871216123|ref|XP_01293…
GO:0055085	transmembrane transport	P	5.73e-06	3.49e-08	164	1885	793	15154	gi|871261474|ref|XP_012943268.1|, gi|37964177|gb|AAR06171.1|, gi|871215353|ref|XP_012934865.1|, gi|524880237|ref|XP_005096785.1|, gi|871246848|ref|XP_012940577.1|, gi|524872932|ref|XP_005093221.1|, gi|871252182|ref|XP_012941504.1|, gi|325296839|ref|NP_001191661.1|, gi|5572|emb|CAA40207.1|, gi|524867872|ref|XP_005090743.1|, gi|524879858|ref|XP_005096600.1|, gi|524901491|ref|XP_005107152.1|, gi|524…	gi|871219405|ref|XP_012935549.1|, gi|871244544|ref|XP_012940195.1|, gi|871256495|ref|XP_012942304.1|, gi|871221143|ref|XP_012935884.1|, gi|871274705|ref|XP_012945788.1|, gi|871247008|ref|XP_012940605.1|, gi|871268319|ref|XP_012944513.1|, gi|871245144|ref|XP_012940301.1|, gi|871271229|ref|XP_012945112.1|, gi|871275941|ref|XP_012946043.1|, gi|524870473|ref|XP_005092021.1|, gi|871223116|ref|XP_01293…
GO:0051928	positive regulation of calcium ion transport	P	5.73e-06	3.53e-08	29	144	928	16895	gi|2706558|emb|CAA78757.1|, gi|871237008|ref|XP_012938778.1|, gi|524885108|ref|XP_005099165.1|, gi|871274499|ref|XP_012945752.1|, gi|325296993|ref|NP_001191509.1|, gi|871230575|ref|XP_012937590.1|, gi|871265711|ref|XP_012944021.1|, gi|5572|emb|CAA40207.1|, gi|524894684|ref|XP_005103834.1|, gi|524880469|ref|XP_005096898.1|, gi|21307641|gb|AAK61380.1|, gi|871227221|ref|XP_012936952.1|, gi|871217121…	gi|524906436|ref|XP_005108524.1|, gi|524887319|ref|XP_005100247.1|, gi|871224881|ref|XP_012936547.1|, gi|871264987|ref|XP_005109110.2|, gi|524882968|ref|XP_005098119.1|, gi|524887537|ref|XP_005100353.1|, gi|524888360|ref|XP_005100751.1|, gi|325297040|ref|NP_001191523.1|, gi|871238720|ref|XP_012939070.1|, gi|524911650|ref|XP_005110685.1|, gi|325297144|ref|NP_001191581.1|, gi|871238270|ref|XP_01293…
GO:0006941	striated muscle contraction	P	5.95e-06	3.69e-08	50	360	907	16679	gi|37964177|gb|AAR06171.1|, gi|325296993|ref|NP_001191509.1|, gi|871265711|ref|XP_012944021.1|, gi|524884321|ref|XP_005098782.1|, gi|524912051|ref|XP_005110879.1|, gi|5572|emb|CAA40207.1|, gi|871278974|ref|XP_012946658.1|, gi|524901491|ref|XP_005107152.1|, gi|871271522|ref|XP_012945182.1|, gi|325296791|ref|NP_001191634.1|, gi|21307641|gb|AAK61380.1|, gi|871255858|ref|XP_012942193.1|, gi|524864620…	gi|524901249|ref|XP_005107035.1|, gi|871274705|ref|XP_012945788.1|, gi|871270888|ref|XP_012945034.1|, gi|524872956|ref|XP_005093233.1|, gi|871236956|ref|XP_012938765.1|, gi|871226227|ref|XP_012936772.1|, gi|871270030|ref|XP_012944855.1|, gi|871275941|ref|XP_012946043.1|, gi|524875587|ref|XP_005094519.1|, gi|871278782|ref|XP_012946627.1|, gi|871239632|ref|XP_012939232.1|, gi|871265328|ref|XP_01294…
GO:0042221	response to chemical	P	5.95e-06	3.73e-08	418	5957	539	11082	gi|524884737|ref|XP_005098987.1|, gi|871237162|ref|XP_012938802.1|, gi|871215353|ref|XP_012934865.1|, gi|871246848|ref|XP_012940577.1|, gi|524872932|ref|XP_005093221.1|, gi|524896691|ref|XP_005104817.1|, gi|871222689|ref|XP_012936132.1|, gi|524873152|ref|XP_005093328.1|, gi|871252182|ref|XP_012941504.1|, gi|524905750|ref|XP_005108238.1|, gi|524887498|ref|XP_005100334.1|, gi|524901491|ref|XP_00510…	gi|524878763|ref|XP_005096063.1|, gi|871245186|ref|XP_012940306.1|, gi|871274705|ref|XP_012945788.1|, gi|524888169|ref|XP_005100660.1|, gi|871239702|ref|XP_012939247.1|, gi|871236956|ref|XP_012938765.1|, gi|871247008|ref|XP_012940605.1|, gi|871226227|ref|XP_012936772.1|, gi|871242536|ref|XP_012939801.1|, gi|871247004|ref|XP_012940604.1|, gi|871275941|ref|XP_012946043.1|, gi|524875587|ref|XP_00509…
GO:0034975	protein folding in endoplasmic reticulum	P	6.34e-06	4.01e-08	12	20	945	17019	gi|2706558|emb|CAA78757.1|, gi|524882748|ref|XP_005098012.1|, gi|1000369|gb|AAC46883.1|, gi|524894684|ref|XP_005103834.1|, gi|524882884|ref|XP_005098078.1|, gi|871216758|ref|XP_012935132.1|, gi|524886850|ref|XP_005100016.1|, gi|871270627|ref|XP_012944984.1|, gi|524907610|ref|XP_005108921.1|, gi|871246307|ref|XP_012940482.1|, gi|871230036|ref|XP_005097559.2|, gi|325209004|ref|NP_001191451.1|	gi|871226414|ref|XP_005096412.2|, gi|524901249|ref|XP_005107035.1|, gi|871274705|ref|XP_012945788.1|, gi|871270888|ref|XP_012945034.1|, gi|871278818|ref|XP_005113534.2|, gi|871254195|ref|XP_012941870.1|, gi|524872956|ref|XP_005093233.1|, gi|871236956|ref|XP_012938765.1|, gi|524866272|ref|XP_005089958.1|, gi|871226227|ref|XP_012936772.1|, gi|871270030|ref|XP_012944855.1|, gi|871218599|ref|XP_01293…
GO:0098660	inorganic ion transmembrane transport	P	6.81e-06	4.35e-08	87	815	870	16224	gi|524885108|ref|XP_005099165.1|, gi|524886028|ref|XP_005099614.1|, gi|37964177|gb|AAR06171.1|, gi|325296993|ref|NP_001191509.1|, gi|871215353|ref|XP_012934865.1|, gi|871265711|ref|XP_012944021.1|, gi|524884321|ref|XP_005098782.1|, gi|524912051|ref|XP_005110879.1|, gi|871252182|ref|XP_012941504.1|, gi|5572|emb|CAA40207.1|, gi|871278974|ref|XP_012946658.1|, gi|871225014|ref|XP_012936566.1|, gi|524…	gi|871244544|ref|XP_012940195.1|, gi|871256495|ref|XP_012942304.1|, gi|871209086|ref|XP_012941377.1|, gi|524869407|ref|XP_005091498.1|, gi|871221143|ref|XP_012935884.1|, gi|871274705|ref|XP_012945788.1|, gi|871234856|ref|XP_012938389.1|, gi|871256270|ref|XP_012942267.1|, gi|871220753|ref|XP_012935804.1|, gi|871268319|ref|XP_012944513.1|, gi|524870473|ref|XP_005092021.1|, gi|871223116|ref|XP_01293…
GO:0044057	regulation of system process	P	7.07e-06	4.56e-08	88	829	869	16210	gi|524907687|ref|XP_005108959.1|, gi|524917149|ref|XP_005113337.1|, gi|524885108|ref|XP_005099165.1|, gi|37964177|gb|AAR06171.1|, gi|524913078|ref|XP_005111373.1|, gi|325297062|ref|NP_001191535.1|, gi|325296993|ref|NP_001191509.1|, gi|871215353|ref|XP_012934865.1|, gi|871265711|ref|XP_012944021.1|, gi|524884321|ref|XP_005098782.1|, gi|524912051|ref|XP_005110879.1|, gi|5572|emb|CAA40207.1|, gi|871…	gi|871268732|ref|XP_012944594.1|, gi|871233956|ref|XP_012938216.1|, gi|524892572|ref|XP_005102813.1|, gi|871234586|ref|XP_012938340.1|, gi|871240144|ref|XP_012939342.1|, gi|524874175|ref|XP_005093827.1|, gi|524899188|ref|XP_005106032.1|, gi|524883766|ref|XP_005098509.1|, gi|524888531|ref|XP_005100835.1|, gi|871236956|ref|XP_012938765.1|, gi|524893878|ref|XP_005103447.1|, gi|524914999|ref|XP_00511…
GO:0098662	inorganic cation transmembrane transport	P	7.24e-06	4.71e-08	81	739	876	16300	gi|524885108|ref|XP_005099165.1|, gi|524886028|ref|XP_005099614.1|, gi|37964177|gb|AAR06171.1|, gi|325296993|ref|NP_001191509.1|, gi|871265711|ref|XP_012944021.1|, gi|524884321|ref|XP_005098782.1|, gi|524912051|ref|XP_005110879.1|, gi|871252182|ref|XP_012941504.1|, gi|5572|emb|CAA40207.1|, gi|871278974|ref|XP_012946658.1|, gi|871225014|ref|XP_012936566.1|, gi|524901491|ref|XP_005107152.1|, gi|871…	gi|871219405|ref|XP_012935549.1|, gi|871221143|ref|XP_012935884.1|, gi|871274705|ref|XP_012945788.1|, gi|871247008|ref|XP_012940605.1|, gi|871268319|ref|XP_012944513.1|, gi|871245144|ref|XP_012940301.1|, gi|871275941|ref|XP_012946043.1|, gi|871223116|ref|XP_012936223.1|, gi|524891969|ref|XP_005102516.1|, gi|871278782|ref|XP_012946627.1|, gi|524880240|ref|XP_005096786.1|, gi|871239632|ref|XP_01293…
GO:0050896	response to stimulus	P	8.05e-06	5.28e-08	623	9606	334	7433	gi|524884737|ref|XP_005098987.1|, gi|871237162|ref|XP_012938802.1|, gi|524917149|ref|XP_005113337.1|, gi|871205724|ref|XP_012935457.1|, gi|871215353|ref|XP_012934865.1|, gi|871246848|ref|XP_012940577.1|, gi|524872932|ref|XP_005093221.1|, gi|524896691|ref|XP_005104817.1|, gi|871222689|ref|XP_012936132.1|, gi|524873152|ref|XP_005093328.1|, gi|871263708|ref|XP_012943678.1|, gi|871252182|ref|XP_01294…	gi|871244544|ref|XP_012940195.1|, gi|871221143|ref|XP_012935884.1|, gi|871274705|ref|XP_012945788.1|, gi|871256270|ref|XP_012942267.1|, gi|871220753|ref|XP_012935804.1|, gi|871268319|ref|XP_012944513.1|, gi|524870473|ref|XP_005092021.1|, gi|524896754|ref|XP_005104848.1|, gi|524891969|ref|XP_005102516.1|, gi|871239632|ref|XP_012939232.1|, gi|524916982|ref|XP_005113258.1|, gi|871265328|ref|XP_01294…
GO:0006006	glucose metabolic process	P	8.44e-06	5.64e-08	44	299	913	16740	gi|524897671|ref|XP_005105294.1|, gi|524884737|ref|XP_005098987.1|, gi|871237008|ref|XP_012938778.1|, gi|524883990|ref|XP_005098620.1|, gi|524884323|ref|XP_005098783.1|, gi|37964177|gb|AAR06171.1|, gi|524916025|ref|XP_005112795.1|, gi|325296993|ref|NP_001191509.1|, gi|871271683|ref|XP_005111335.2|, gi|871254336|ref|XP_012941896.1|, gi|871265711|ref|XP_012944021.1|, gi|524884321|ref|XP_005098782.1…	gi|871274705|ref|XP_012945788.1|, gi|524909153|ref|XP_005109627.1|, gi|871236956|ref|XP_012938765.1|, gi|871273596|ref|XP_012945574.1|, gi|871237521|ref|XP_012938863.1|, gi|871210876|ref|XP_012944409.1|, gi|871220835|ref|XP_012935825.1|, gi|524875587|ref|XP_005094519.1|, gi|871226697|ref|XP_012936866.1|, gi|524916821|ref|XP_005113180.1|, gi|524875113|ref|XP_005094287.1|, gi|524914082|ref|XP_00511…
GO:0071310	cellular response to organic substance	P	8.44e-06	5.64e-08	249	3199	708	13840	gi|524884737|ref|XP_005098987.1|, gi|871237162|ref|XP_012938802.1|, gi|871215353|ref|XP_012934865.1|, gi|871246848|ref|XP_012940577.1|, gi|871268622|ref|XP_012944568.1|, gi|524896691|ref|XP_005104817.1|, gi|871279147|ref|XP_012946689.1|, gi|871222689|ref|XP_012936132.1|, gi|871252182|ref|XP_012941504.1|, gi|871221419|ref|XP_012935928.1|, gi|5572|emb|CAA40207.1|, gi|524887498|ref|XP_005100334.1|, …	gi|524871535|ref|XP_005092540.1|, gi|871235551|ref|XP_012938508.1|, gi|524884331|ref|XP_005098787.1|, gi|871245111|ref|XP_005102376.2|, gi|325296793|ref|NP_001191636.1|, gi|871222392|ref|XP_012936079.1|, gi|325297082|ref|NP_001191546.1|, gi|871275314|ref|XP_012945905.1|, gi|871267085|ref|XP_012944267.1|, gi|871240188|ref|XP_012939351.1|, gi|871207973|ref|XP_005090058.2|, gi|871245587|ref|XP_00510…
GO:0023052	signaling	P	8.94e-06	6.03e-08	435	6271	522	10768	gi|871237162|ref|XP_012938802.1|, gi|524917149|ref|XP_005113337.1|, gi|871215353|ref|XP_012934865.1|, gi|871246848|ref|XP_012940577.1|, gi|524896691|ref|XP_005104817.1|, gi|871222689|ref|XP_012936132.1|, gi|524873152|ref|XP_005093328.1|, gi|871252182|ref|XP_012941504.1|, gi|524887498|ref|XP_005100334.1|, gi|524901491|ref|XP_005107152.1|, gi|524896986|ref|XP_005104962.1|, gi|871262439|ref|XP_01294…	gi|871226414|ref|XP_005096412.2|, gi|871218593|ref|XP_012935419.1|, gi|871248792|ref|XP_012940909.1|, gi|871242737|ref|XP_012939844.1|, gi|871257858|ref|XP_012942535.1|, gi|871274705|ref|XP_012945788.1|, gi|871257577|ref|XP_012942490.1|, gi|325296905|ref|NP_001191486.1|, gi|871219770|ref|XP_012935620.1|, gi|871230423|ref|XP_012937564.1|, gi|524888287|ref|XP_005100718.1|, gi|524884189|ref|XP_00509…
GO:0035637	multicellular organismal signaling	P	9.03e-06	6.15e-08	44	300	913	16739	gi|871237008|ref|XP_012938778.1|, gi|524907687|ref|XP_005108959.1|, gi|524884323|ref|XP_005098783.1|, gi|524885108|ref|XP_005099165.1|, gi|37964177|gb|AAR06171.1|, gi|325296993|ref|NP_001191509.1|, gi|871271683|ref|XP_005111335.2|, gi|871230575|ref|XP_012937590.1|, gi|871265711|ref|XP_012944021.1|, gi|524884321|ref|XP_005098782.1|, gi|524912051|ref|XP_005110879.1|, gi|5572|emb|CAA40207.1|, gi|871…	gi|871226414|ref|XP_005096412.2|, gi|871274705|ref|XP_012945788.1|, gi|871257577|ref|XP_012942490.1|, gi|325296905|ref|NP_001191486.1|, gi|871230423|ref|XP_012937564.1|, gi|524877381|ref|XP_005095393.1|, gi|871237521|ref|XP_012938863.1|, gi|871245177|ref|XP_012940304.1|, gi|871218599|ref|XP_012935421.1|, gi|871226372|ref|XP_012936808.1|, gi|871220835|ref|XP_012935825.1|, gi|524875587|ref|XP_00509…
GO:0044723	single-organism carbohydrate metabolic process	P	1.07e-05	7.55e-08	113	1177	844	15862	gi|524897671|ref|XP_005105294.1|, gi|524884737|ref|XP_005098987.1|, gi|37964177|gb|AAR06171.1|, gi|871216217|ref|XP_005093093.2|, gi|524875562|ref|XP_005094507.1|, gi|524880645|ref|XP_005096984.1|, gi|524905750|ref|XP_005108238.1|, gi|3043929|gb|AAC13267.1|, gi|5572|emb|CAA40207.1|, gi|871228413|ref|XP_012937195.1|, gi|871209080|ref|XP_005090485.2|, gi|871273400|ref|XP_012945537.1|, gi|524889199|…	gi|871212581|ref|XP_012946792.1|, gi|871239192|ref|XP_012939148.1|, gi|524878763|ref|XP_005096063.1|, gi|524873444|ref|XP_005093469.1|, gi|524874175|ref|XP_005093827.1|, gi|871256059|ref|XP_005106020.2|, gi|871221018|ref|XP_012935857.1|, gi|871242605|ref|XP_012939818.1|, gi|871259803|ref|XP_012942963.1|, gi|871255739|ref|XP_012942175.1|, gi|524882778|ref|XP_005098025.1|, gi|871230248|ref|XP_01293…
GO:0044700	single organism signaling	P	1.14e-05	8.08e-08	432	6234	525	10805	gi|871237162|ref|XP_012938802.1|, gi|524917149|ref|XP_005113337.1|, gi|871215353|ref|XP_012934865.1|, gi|871246848|ref|XP_012940577.1|, gi|524896691|ref|XP_005104817.1|, gi|871222689|ref|XP_012936132.1|, gi|524873152|ref|XP_005093328.1|, gi|871252182|ref|XP_012941504.1|, gi|524887498|ref|XP_005100334.1|, gi|524901491|ref|XP_005107152.1|, gi|524896986|ref|XP_005104962.1|, gi|871262439|ref|XP_01294…	gi|871268127|ref|XP_012944476.1|, gi|871220144|ref|XP_012935695.1|, gi|871274705|ref|XP_012945788.1|, gi|524881358|ref|XP_005097331.1|, gi|871220128|ref|XP_012935691.1|, gi|524881767|ref|XP_005097533.1|, gi|871277135|ref|XP_012946267.1|, gi|871238319|ref|XP_012938998.1|, gi|524914212|ref|XP_005111924.1|, gi|871278516|ref|XP_005113454.2|, gi|871220141|ref|XP_012935694.1|, gi|871264013|ref|XP_01294…
GO:1901137	carbohydrate derivative biosynthetic process	P	1.23e-05	8.88e-08	113	1181	844	15858	gi|524907687|ref|XP_005108959.1|, gi|524917149|ref|XP_005113337.1|, gi|524892675|ref|XP_005102863.1|, gi|524875562|ref|XP_005094507.1|, gi|524889944|ref|XP_005101522.1|, gi|524880645|ref|XP_005096984.1|, gi|524905750|ref|XP_005108238.1|, gi|5572|emb|CAA40207.1|, gi|524882003|ref|XP_005097647.1|, gi|871209080|ref|XP_005090485.2|, gi|871273400|ref|XP_012945537.1|, gi|524889199|ref|XP_005101160.1|, …	gi|524908327|ref|XP_005109265.1|, gi|871209180|ref|XP_012941538.1|, gi|871274705|ref|XP_012945788.1|, gi|871277604|ref|XP_012946373.1|, gi|524884189|ref|XP_005098717.1|, gi|871254195|ref|XP_012941870.1|, gi|524895935|ref|XP_005104447.1|, gi|871236956|ref|XP_012938765.1|, gi|871273596|ref|XP_012945574.1|, gi|524866272|ref|XP_005089958.1|, gi|871226227|ref|XP_012936772.1|, gi|871270030|ref|XP_01294…
GO:0043462	regulation of ATPase activity	P	1.3e-05	9.43e-08	24	107	933	16932	gi|2706558|emb|CAA78757.1|, gi|871229017|ref|XP_012937301.1|, gi|325296993|ref|NP_001191509.1|, gi|524885520|ref|XP_005099366.1|, gi|871230575|ref|XP_012937590.1|, gi|524914287|ref|XP_005111960.1|, gi|871270627|ref|XP_012944984.1|, gi|524864518|ref|XP_005089094.1|, gi|5572|emb|CAA40207.1|, gi|524882748|ref|XP_005098012.1|, gi|871239397|ref|XP_012939191.1|, gi|871204376|ref|XP_012935434.1|, gi|871…	gi|871244544|ref|XP_012940195.1|, gi|871256495|ref|XP_012942304.1|, gi|524880713|ref|XP_005097017.1|, gi|871209086|ref|XP_012941377.1|, gi|871221143|ref|XP_012935884.1|, gi|871274705|ref|XP_012945788.1|, gi|871234856|ref|XP_012938389.1|, gi|871266966|ref|XP_012944243.1|, gi|871220753|ref|XP_012935804.1|, gi|871268319|ref|XP_012944513.1|, gi|871245144|ref|XP_012940301.1|, gi|524870473|ref|XP_00509…
GO:0051924	regulation of calcium ion transport	P	1.45e-05	1.07e-07	50	374	907	16665	gi|524885108|ref|XP_005099165.1|, gi|37964177|gb|AAR06171.1|, gi|325296993|ref|NP_001191509.1|, gi|871265711|ref|XP_012944021.1|, gi|524912051|ref|XP_005110879.1|, gi|5572|emb|CAA40207.1|, gi|871278974|ref|XP_012946658.1|, gi|871225014|ref|XP_012936566.1|, gi|325296787|ref|NP_001191632.1|, gi|524901491|ref|XP_005107152.1|, gi|21307641|gb|AAK61380.1|, gi|871227221|ref|XP_012936952.1|, gi|871255858…	gi|871226414|ref|XP_005096412.2|, gi|871274705|ref|XP_012945788.1|, gi|871257577|ref|XP_012942490.1|, gi|325296905|ref|NP_001191486.1|, gi|871230423|ref|XP_012937564.1|, gi|524877381|ref|XP_005095393.1|, gi|524895935|ref|XP_005104447.1|, gi|871237521|ref|XP_012938863.1|, gi|871245177|ref|XP_012940304.1|, gi|871218599|ref|XP_012935421.1|, gi|871226372|ref|XP_012936808.1|, gi|871220835|ref|XP_01293…
GO:0007267	cell-cell signaling	P	1.45e-05	1.07e-07	137	1525	820	15514	gi|871270920|ref|XP_005111093.2|, gi|871261724|ref|XP_012943317.1|, gi|37964177|gb|AAR06171.1|, gi|871215353|ref|XP_012934865.1|, gi|524873152|ref|XP_005093328.1|, gi|871209599|ref|XP_012942350.1|, gi|5572|emb|CAA40207.1|, gi|524901491|ref|XP_005107152.1|, gi|524875825|ref|XP_005094635.1|, gi|524869323|ref|XP_005091456.1|, gi|871212645|ref|XP_012946804.1|, gi|325296791|ref|NP_001191634.1|, gi|871…	gi|871212581|ref|XP_012946792.1|, gi|871276731|ref|XP_012946201.1|, gi|871237335|ref|XP_012938835.1|, gi|871205446|ref|XP_012934977.1|, gi|871259176|ref|XP_012942751.1|, gi|871204845|ref|XP_012943544.1|, gi|871271901|ref|XP_012945244.1|, gi|524879404|ref|XP_005096378.1|, gi|871266716|ref|XP_012944194.1|, gi|524911100|ref|XP_005110419.1|, gi|871229265|ref|XP_012937343.1|, gi|871205161|ref|XP_00508…
GO:0006811	ion transport	P	1.84e-05	1.41e-07	182	2198	775	14841	gi|524884737|ref|XP_005098987.1|, gi|871261474|ref|XP_012943268.1|, gi|37964177|gb|AAR06171.1|, gi|871215353|ref|XP_012934865.1|, gi|524880237|ref|XP_005096785.1|, gi|871246848|ref|XP_012940577.1|, gi|524872932|ref|XP_005093221.1|, gi|871252182|ref|XP_012941504.1|, gi|325296839|ref|NP_001191661.1|, gi|5572|emb|CAA40207.1|, gi|524867872|ref|XP_005090743.1|, gi|524879858|ref|XP_005096600.1|, gi|524…	gi|871212581|ref|XP_012946792.1|, gi|871276731|ref|XP_012946201.1|, gi|871237335|ref|XP_012938835.1|, gi|871205446|ref|XP_012934977.1|, gi|871259176|ref|XP_012942751.1|, gi|871204845|ref|XP_012943544.1|, gi|871271901|ref|XP_012945244.1|, gi|524879404|ref|XP_005096378.1|, gi|871266716|ref|XP_012944194.1|, gi|524911100|ref|XP_005110419.1|, gi|871229265|ref|XP_012937343.1|, gi|871205161|ref|XP_00508…
GO:1901657	glycosyl compound metabolic process	P	1.84e-05	1.43e-07	58	472	899	16567	gi|524897671|ref|XP_005105294.1|, gi|871244098|ref|XP_012940107.1|, gi|524916025|ref|XP_005112795.1|, gi|524906379|ref|XP_005108503.1|, gi|871263708|ref|XP_012943678.1|, gi|3043929|gb|AAC13267.1|, gi|470012020|gb|AGI03862.1|, gi|524882011|ref|XP_005097651.1|, gi|871228413|ref|XP_012937195.1|, gi|325296787|ref|NP_001191632.1|, gi|524882003|ref|XP_005097647.1|, gi|871225758|ref|XP_012936693.1|, gi|…	gi|524899439|ref|XP_005106151.1|, gi|524892572|ref|XP_005102813.1|, gi|871244980|ref|XP_012940275.1|, gi|871240144|ref|XP_012939342.1|, gi|871242667|ref|XP_005101628.2|, gi|524888531|ref|XP_005100835.1|, gi|524878971|ref|XP_005096165.1|, gi|524868305|ref|XP_005090956.1|, gi|871259176|ref|XP_012942751.1|, gi|524872836|ref|XP_005093174.1|, gi|871258872|ref|XP_005106983.2|, gi|524900298|ref|XP_00510…
GO:0019319	hexose biosynthetic process	P	1.85e-05	1.47e-07	24	110	933	16929	gi|524897671|ref|XP_005105294.1|, gi|524865955|ref|XP_005089803.1|, gi|524884737|ref|XP_005098987.1|, gi|524883990|ref|XP_005098620.1|, gi|37964177|gb|AAR06171.1|, gi|524916025|ref|XP_005112795.1|, gi|871271683|ref|XP_005111335.2|, gi|5579|emb|CAA45015.1|, gi|524868832|ref|XP_005091215.1|, gi|524886817|ref|XP_005100000.1|, gi|526117385|ref|NP_001267755.1|, gi|3043929|gb|AAC13267.1|, gi|871243433|…	gi|871244825|ref|XP_005102311.2|, gi|524871987|ref|XP_005092762.1|, gi|325296797|ref|NP_001191639.1|, gi|871255241|ref|XP_012942063.1|, gi|871219770|ref|XP_012935620.1|, gi|871271742|ref|XP_012945221.1|, gi|871271822|ref|XP_012945231.1|, gi|524913046|ref|XP_005111357.1|, gi|871205002|ref|XP_012946292.1|, gi|871255855|ref|XP_012942192.1|, gi|871263798|ref|XP_012943688.1|, gi|871262358|ref|XP_00510…
GO:0046390	ribose phosphate biosynthetic process	P	1.91e-05	1.54e-07	43	300	914	16739	gi|524907687|ref|XP_005108959.1|, gi|325297158|ref|NP_001191588.1|, gi|524917149|ref|XP_005113337.1|, gi|325297062|ref|NP_001191535.1|, gi|325296993|ref|NP_001191509.1|, gi|524881387|ref|XP_005097345.1|, gi|524897471|ref|XP_005105196.1|, gi|5572|emb|CAA40207.1|, gi|871239397|ref|XP_012939191.1|, gi|871204376|ref|XP_012935434.1|, gi|871258646|ref|XP_012942668.1|, gi|524882011|ref|XP_005097651.1|, …	gi|871244544|ref|XP_012940195.1|, gi|871256495|ref|XP_012942304.1|, gi|524869407|ref|XP_005091498.1|, gi|871221143|ref|XP_012935884.1|, gi|871274705|ref|XP_012945788.1|, gi|871266966|ref|XP_012944243.1|, gi|871220753|ref|XP_012935804.1|, gi|871268319|ref|XP_012944513.1|, gi|524896754|ref|XP_005104848.1|, gi|524891969|ref|XP_005102516.1|, gi|871239632|ref|XP_012939232.1|, gi|524916982|ref|XP_00511…
GO:1901655	cellular response to ketone	P	1.95e-05	1.58e-07	16	48	941	16991	gi|871227246|ref|XP_012936954.1|, gi|325297158|ref|NP_001191588.1|, gi|295983986|gb|ADG63465.1|, gi|524913078|ref|XP_005111373.1|, gi|325297062|ref|NP_001191535.1|, gi|325296817|ref|NP_001191650.1|, gi|325296841|ref|NP_001191662.1|, gi|56791768|gb|AAW30400.1|, gi|871266176|ref|XP_012944100.1|, gi|871270807|ref|XP_005111062.2|, gi|325296787|ref|NP_001191632.1|, gi|46981374|gb|AAT07665.1|, gi|30465…	gi|871226414|ref|XP_005096412.2|, gi|871218593|ref|XP_012935419.1|, gi|871248792|ref|XP_012940909.1|, gi|871242737|ref|XP_012939844.1|, gi|871255719|ref|XP_012942170.1|, gi|871257858|ref|XP_012942535.1|, gi|871274705|ref|XP_012945788.1|, gi|871257577|ref|XP_012942490.1|, gi|325296905|ref|NP_001191486.1|, gi|871219770|ref|XP_012935620.1|, gi|524903142|ref|XP_005107785.1|, gi|871230423|ref|XP_01293…
GO:0008016	regulation of heart contraction	P	1.97e-05	1.62e-07	59	486	898	16553	gi|524907687|ref|XP_005108959.1|, gi|524885108|ref|XP_005099165.1|, gi|37964177|gb|AAR06171.1|, gi|325296993|ref|NP_001191509.1|, gi|871265711|ref|XP_012944021.1|, gi|524884321|ref|XP_005098782.1|, gi|524912051|ref|XP_005110879.1|, gi|5572|emb|CAA40207.1|, gi|871278974|ref|XP_012946658.1|, gi|871225014|ref|XP_012936566.1|, gi|325296787|ref|NP_001191632.1|, gi|524901491|ref|XP_005107152.1|, gi|325…	gi|524899439|ref|XP_005106151.1|, gi|524892572|ref|XP_005102813.1|, gi|871244980|ref|XP_012940275.1|, gi|871240144|ref|XP_012939342.1|, gi|871242667|ref|XP_005101628.2|, gi|524888531|ref|XP_005100835.1|, gi|524882120|ref|XP_005097705.1|, gi|524878971|ref|XP_005096165.1|, gi|524868305|ref|XP_005090956.1|, gi|871259176|ref|XP_012942751.1|, gi|524872836|ref|XP_005093174.1|, gi|871258872|ref|XP_00510…
GO:0048518	positive regulation of biological process	P	1.97e-05	1.62e-07	467	6874	490	10165	gi|524917149|ref|XP_005113337.1|, gi|871246848|ref|XP_012940577.1|, gi|524896691|ref|XP_005104817.1|, gi|871222689|ref|XP_012936132.1|, gi|524873152|ref|XP_005093328.1|, gi|871263708|ref|XP_012943678.1|, gi|871252182|ref|XP_012941504.1|, gi|524887498|ref|XP_005100334.1|, gi|524901491|ref|XP_005107152.1|, gi|524896986|ref|XP_005104962.1|, gi|871225985|ref|XP_012936733.1|, gi|871262439|ref|XP_01294…	gi|524866180|ref|XP_005089914.1|, gi|871241216|ref|XP_012939538.1|, gi|871221143|ref|XP_012935884.1|, gi|871274705|ref|XP_012945788.1|, gi|871277320|ref|XP_012946311.1|, gi|871231514|ref|XP_012937774.1|, gi|871266966|ref|XP_012944243.1|, gi|871236956|ref|XP_012938765.1|, gi|524914212|ref|XP_005111924.1|, gi|871245144|ref|XP_012940301.1|, gi|871223116|ref|XP_012936223.1|, gi|871271901|ref|XP_01294…
GO:0046364	monosaccharide biosynthetic process	P	2.39e-05	2.01e-07	25	121	932	16918	gi|524897671|ref|XP_005105294.1|, gi|524884737|ref|XP_005098987.1|, gi|524883990|ref|XP_005098620.1|, gi|37964177|gb|AAR06171.1|, gi|524916025|ref|XP_005112795.1|, gi|871271683|ref|XP_005111335.2|, gi|526117385|ref|NP_001267755.1|, gi|3043929|gb|AAC13267.1|, gi|871249441|ref|XP_012941030.1|, gi|470012020|gb|AGI03862.1|, gi|871224933|ref|XP_005095909.2|, gi|871225758|ref|XP_012936693.1|, gi|524897…	gi|524915756|ref|XP_005112669.1|, gi|871226414|ref|XP_005096412.2|, gi|524871535|ref|XP_005092540.1|, gi|871235551|ref|XP_012938508.1|, gi|524884331|ref|XP_005098787.1|, gi|871245111|ref|XP_005102376.2|, gi|325296793|ref|NP_001191636.1|, gi|871222392|ref|XP_012936079.1|, gi|325297082|ref|NP_001191546.1|, gi|524915758|ref|XP_005112670.1|, gi|871275314|ref|XP_012945905.1|, gi|871267085|ref|XP_01294…
GO:0009187	cyclic nucleotide metabolic process	P	2.49e-05	2.11e-07	44	315	913	16724	gi|871237008|ref|XP_012938778.1|, gi|524907687|ref|XP_005108959.1|, gi|325297158|ref|NP_001191588.1|, gi|524917149|ref|XP_005113337.1|, gi|325297062|ref|NP_001191535.1|, gi|325296993|ref|NP_001191509.1|, gi|871265711|ref|XP_012944021.1|, gi|524881387|ref|XP_005097345.1|, gi|5572|emb|CAA40207.1|, gi|871239397|ref|XP_012939191.1|, gi|871204376|ref|XP_012935434.1|, gi|871258646|ref|XP_012942668.1|, …	gi|871214073|ref|XP_005092242.2|, gi|524866180|ref|XP_005089914.1|, gi|871231514|ref|XP_012937774.1|, gi|871239702|ref|XP_012939247.1|, gi|871220753|ref|XP_012935804.1|, gi|871268319|ref|XP_012944513.1|, gi|871245144|ref|XP_012940301.1|, gi|871275941|ref|XP_012946043.1|, gi|524879057|ref|XP_005096208.1|, gi|524890988|ref|XP_005102034.1|, gi|524916982|ref|XP_005113258.1|, gi|871265328|ref|XP_01294…
GO:0009260	ribonucleotide biosynthetic process	P	2.51e-05	2.14e-07	42	293	915	16746	gi|524907687|ref|XP_005108959.1|, gi|325297158|ref|NP_001191588.1|, gi|524917149|ref|XP_005113337.1|, gi|325297062|ref|NP_001191535.1|, gi|325296993|ref|NP_001191509.1|, gi|524881387|ref|XP_005097345.1|, gi|524897471|ref|XP_005105196.1|, gi|5572|emb|CAA40207.1|, gi|871239397|ref|XP_012939191.1|, gi|871204376|ref|XP_012935434.1|, gi|871258646|ref|XP_012942668.1|, gi|524882011|ref|XP_005097651.1|, …	gi|871214073|ref|XP_005092242.2|, gi|871245186|ref|XP_012940306.1|, gi|524873444|ref|XP_005093469.1|, gi|524885981|ref|XP_005099591.1|, gi|524912564|ref|XP_005111128.1|, gi|871220753|ref|XP_012935804.1|, gi|871228429|ref|XP_012937199.1|, gi|871268319|ref|XP_012944513.1|, gi|871245144|ref|XP_012940301.1|, gi|871275941|ref|XP_012946043.1|, gi|871221018|ref|XP_012935857.1|, gi|871215131|ref|XP_01293…
GO:0099537	trans-synaptic signaling	P	2.85e-05	2.53e-07	101	1041	856	15998	gi|871270920|ref|XP_005111093.2|, gi|871261724|ref|XP_012943317.1|, gi|37964177|gb|AAR06171.1|, gi|871215353|ref|XP_012934865.1|, gi|524873152|ref|XP_005093328.1|, gi|871209599|ref|XP_012942350.1|, gi|5572|emb|CAA40207.1|, gi|524875825|ref|XP_005094635.1|, gi|325296791|ref|NP_001191634.1|, gi|871259057|ref|XP_005107060.2|, gi|871233167|ref|XP_012938075.1|, gi|524882313|ref|XP_005097801.1|, gi|524…	gi|524878763|ref|XP_005096063.1|, gi|871245186|ref|XP_012940306.1|, gi|871230266|ref|XP_005097658.2|, gi|325296905|ref|NP_001191486.1|, gi|524884487|ref|XP_005098863.1|, gi|871236956|ref|XP_012938765.1|, gi|871220753|ref|XP_012935804.1|, gi|871268319|ref|XP_012944513.1|, gi|524875587|ref|XP_005094519.1|, gi|524879404|ref|XP_005096378.1|, gi|524896646|ref|XP_005104795.1|, gi|524869676|ref|XP_00509…
GO:0098916	anterograde trans-synaptic signaling	P	2.85e-05	2.53e-07	101	1041	856	15998	gi|871270920|ref|XP_005111093.2|, gi|871261724|ref|XP_012943317.1|, gi|37964177|gb|AAR06171.1|, gi|871215353|ref|XP_012934865.1|, gi|524873152|ref|XP_005093328.1|, gi|871209599|ref|XP_012942350.1|, gi|5572|emb|CAA40207.1|, gi|524875825|ref|XP_005094635.1|, gi|325296791|ref|NP_001191634.1|, gi|871259057|ref|XP_005107060.2|, gi|871233167|ref|XP_012938075.1|, gi|524882313|ref|XP_005097801.1|, gi|524…	gi|524892572|ref|XP_005102813.1|, gi|871274705|ref|XP_012945788.1|, gi|871254195|ref|XP_012941870.1|, gi|871236956|ref|XP_012938765.1|, gi|524866272|ref|XP_005089958.1|, gi|871226227|ref|XP_012936772.1|, gi|871270030|ref|XP_012944855.1|, gi|871275941|ref|XP_012946043.1|, gi|524916821|ref|XP_005113180.1|, gi|524879057|ref|XP_005096208.1|, gi|524914082|ref|XP_005111860.1|, gi|871273404|ref|XP_01294…
GO:0007268	synaptic transmission	P	2.85e-05	2.53e-07	101	1041	856	15998	gi|871270920|ref|XP_005111093.2|, gi|871261724|ref|XP_012943317.1|, gi|37964177|gb|AAR06171.1|, gi|871215353|ref|XP_012934865.1|, gi|524873152|ref|XP_005093328.1|, gi|871209599|ref|XP_012942350.1|, gi|5572|emb|CAA40207.1|, gi|524875825|ref|XP_005094635.1|, gi|325296791|ref|NP_001191634.1|, gi|871259057|ref|XP_005107060.2|, gi|871233167|ref|XP_012938075.1|, gi|524882313|ref|XP_005097801.1|, gi|524…	gi|524866180|ref|XP_005089914.1|, gi|871240193|ref|XP_012939352.1|, gi|871212871|ref|XP_012946848.1|, gi|524901309|ref|XP_005107065.1|, gi|871227925|ref|XP_012937099.1|, gi|871262358|ref|XP_005108248.2|, gi|524883105|ref|XP_005098186.1|, gi|871236956|ref|XP_012938765.1|, gi|524894596|ref|XP_005103794.1|, gi|524881443|ref|XP_005097373.1|, gi|871268564|ref|XP_012944556.1|, gi|524865120|ref|XP_00508…
GO:0099536	synaptic signaling	P	3.08e-05	2.75e-07	101	1043	856	15996	gi|871270920|ref|XP_005111093.2|, gi|871261724|ref|XP_012943317.1|, gi|37964177|gb|AAR06171.1|, gi|871215353|ref|XP_012934865.1|, gi|524873152|ref|XP_005093328.1|, gi|871209599|ref|XP_012942350.1|, gi|5572|emb|CAA40207.1|, gi|524875825|ref|XP_005094635.1|, gi|325296791|ref|NP_001191634.1|, gi|871259057|ref|XP_005107060.2|, gi|871233167|ref|XP_012938075.1|, gi|524882313|ref|XP_005097801.1|, gi|524…	gi|871221143|ref|XP_012935884.1|, gi|871274705|ref|XP_012945788.1|, gi|524885207|ref|XP_005099214.1|, gi|871266966|ref|XP_012944243.1|, gi|871268319|ref|XP_012944513.1|, gi|871245144|ref|XP_012940301.1|, gi|871275941|ref|XP_012946043.1|, gi|524870473|ref|XP_005092021.1|, gi|524899722|ref|XP_005106289.1|, gi|524887824|ref|XP_005100495.1|, gi|871278782|ref|XP_012946627.1|, gi|524880240|ref|XP_00509…
GO:0051235	maintenance of location	P	3.18e-05	2.87e-07	58	483	899	16556	gi|524888491|ref|XP_005100816.1|, gi|37964177|gb|AAR06171.1|, gi|325296993|ref|NP_001191509.1|, gi|871265711|ref|XP_012944021.1|, gi|871268622|ref|XP_012944568.1|, gi|871222689|ref|XP_012936132.1|, gi|325296839|ref|NP_001191661.1|, gi|5572|emb|CAA40207.1|, gi|524901491|ref|XP_005107152.1|, gi|871217356|ref|XP_005093427.2|, gi|524897406|ref|XP_005105164.1|, gi|21307641|gb|AAK61380.1|, gi|871255858…	gi|871228718|ref|XP_005097151.2|, gi|325296885|ref|NP_001191474.1|, gi|871278610|ref|XP_012946593.1|, gi|871255672|ref|XP_012942161.1|
GO:0060193	positive regulation of lipase activity	P	3.27e-05	2.97e-07	31	181	926	16858	gi|5588|emb|CAA44246.1|, gi|871237008|ref|XP_012938778.1|, gi|325297158|ref|NP_001191588.1|, gi|37964177|gb|AAR06171.1|, gi|325297094|ref|NP_001191555.1|, gi|325297062|ref|NP_001191535.1|, gi|871277255|ref|XP_012946296.1|, gi|325296993|ref|NP_001191509.1|, gi|871271683|ref|XP_005111335.2|, gi|871265711|ref|XP_012944021.1|, gi|5572|emb|CAA40207.1|, gi|325296787|ref|NP_001191632.1|, gi|871268756|re…	gi|524908881|ref|XP_005109530.1|, gi|524875025|ref|XP_005094244.1|, gi|524892572|ref|XP_005102813.1|, gi|871219770|ref|XP_012935620.1|, gi|871224807|ref|XP_012936535.1|, gi|524913046|ref|XP_005111357.1|, gi|871278818|ref|XP_005113534.2|, gi|871205002|ref|XP_012946292.1|, gi|871262358|ref|XP_005108248.2|, gi|325296827|ref|NP_001191655.1|, gi|871266214|ref|XP_012944107.1|, gi|325296743|ref|NP_00119…
GO:0033036	macromolecule localization	P	3.33e-05	3.04e-07	259	3426	698	13613	gi|524884737|ref|XP_005098987.1|, gi|871215353|ref|XP_012934865.1|, gi|871268622|ref|XP_012944568.1|, gi|871222689|ref|XP_012936132.1|, gi|524865140|ref|XP_005089402.1|, gi|871221419|ref|XP_012935928.1|, gi|524868205|ref|XP_005090907.1|, gi|524887498|ref|XP_005100334.1|, gi|524901491|ref|XP_005107152.1|, gi|524870310|ref|XP_005091940.1|, gi|871270423|ref|XP_012944938.1|, gi|524896986|ref|XP_00510…	gi|871212581|ref|XP_012946792.1|, gi|871275478|ref|XP_012945945.1|, gi|871235637|ref|XP_012938522.1|, gi|871240144|ref|XP_012939342.1|, gi|524874175|ref|XP_005093827.1|, gi|524885981|ref|XP_005099591.1|, gi|871236956|ref|XP_012938765.1|, gi|871226227|ref|XP_012936772.1|, gi|871277174|ref|XP_005113086.2|, gi|524910442|ref|XP_005110098.1|, gi|871256059|ref|XP_005106020.2|, gi|524914999|ref|XP_00511…
GO:1901654	response to ketone	P	3.71e-05	3.43e-07	24	116	933	16923	gi|871273104|ref|XP_012945486.1|, gi|871227246|ref|XP_012936954.1|, gi|325297158|ref|NP_001191588.1|, gi|295983986|gb|ADG63465.1|, gi|524913078|ref|XP_005111373.1|, gi|325297062|ref|NP_001191535.1|, gi|871277255|ref|XP_012946296.1|, gi|325296993|ref|NP_001191509.1|, gi|325296817|ref|NP_001191650.1|, gi|325296841|ref|NP_001191662.1|, gi|56791768|gb|AAW30400.1|, gi|871266176|ref|XP_012944100.1|, gi…	gi|524866180|ref|XP_005089914.1|, gi|524872785|ref|XP_005093149.1|, gi|871221143|ref|XP_012935884.1|, gi|871240144|ref|XP_012939342.1|, gi|871278894|ref|XP_005113554.2|, gi|871247734|ref|XP_012940725.1|, gi|871236956|ref|XP_012938765.1|, gi|524914999|ref|XP_005112308.1|, gi|871205446|ref|XP_012934977.1|, gi|871226310|ref|XP_012936793.1|, gi|871204845|ref|XP_012943544.1|, gi|524874781|ref|XP_00509…
GO:0005975	carbohydrate metabolic process	P	3.77e-05	3.51e-07	132	1487	825	15552	gi|524897671|ref|XP_005105294.1|, gi|524884737|ref|XP_005098987.1|, gi|524889455|ref|XP_005101283.1|, gi|37964177|gb|AAR06171.1|, gi|871216217|ref|XP_005093093.2|, gi|524875562|ref|XP_005094507.1|, gi|524880645|ref|XP_005096984.1|, gi|871263708|ref|XP_012943678.1|, gi|524905750|ref|XP_005108238.1|, gi|3043929|gb|AAC13267.1|, gi|5572|emb|CAA40207.1|, gi|871228413|ref|XP_012937195.1|, gi|871209080|…	gi|871219405|ref|XP_012935549.1|, gi|871244544|ref|XP_012940195.1|, gi|871221143|ref|XP_012935884.1|, gi|871274705|ref|XP_012945788.1|, gi|524885207|ref|XP_005099214.1|, gi|871266966|ref|XP_012944243.1|, gi|871247008|ref|XP_012940605.1|, gi|871220753|ref|XP_012935804.1|, gi|871268319|ref|XP_012944513.1|, gi|871245144|ref|XP_012940301.1|, gi|871275941|ref|XP_012946043.1|, gi|524870473|ref|XP_00509…
GO:0046034	ATP metabolic process	P	3.82e-05	3.58e-07	33	203	924	16836	gi|524897671|ref|XP_005105294.1|, gi|2706558|emb|CAA78757.1|, gi|524884884|ref|XP_005099056.1|, gi|524916025|ref|XP_005112795.1|, gi|524907257|ref|XP_005108750.1|, gi|871263708|ref|XP_012943678.1|, gi|524889207|ref|XP_005101164.1|, gi|526117385|ref|NP_001267755.1|, gi|3043929|gb|AAC13267.1|, gi|871251011|ref|XP_012941300.1|, gi|470012020|gb|AGI03862.1|, gi|524894684|ref|XP_005103834.1|, gi|871228…	gi|871274705|ref|XP_012945788.1|, gi|871209239|ref|XP_012941697.1|, gi|524873444|ref|XP_005093469.1|, gi|325296905|ref|NP_001191486.1|, gi|524872956|ref|XP_005093233.1|, gi|871236956|ref|XP_012938765.1|, gi|871247008|ref|XP_012940605.1|, gi|871226227|ref|XP_012936772.1|, gi|871270030|ref|XP_012944855.1|, gi|871247004|ref|XP_012940604.1|, gi|871275941|ref|XP_012946043.1|, gi|871258872|ref|XP_00510…
GO:0045087	innate immune response	P	4.01e-05	3.78e-07	113	1218	844	15821	gi|524888491|ref|XP_005100816.1|, gi|37964177|gb|AAR06171.1|, gi|524873152|ref|XP_005093328.1|, gi|871252182|ref|XP_012941504.1|, gi|524876666|ref|XP_005095044.1|, gi|5572|emb|CAA40207.1|, gi|524887498|ref|XP_005100334.1|, gi|871271522|ref|XP_012945182.1|, gi|524889199|ref|XP_005101160.1|, gi|871273579|ref|XP_012945569.1|, gi|871262439|ref|XP_012943457.1|, gi|524886499|ref|XP_005099843.1|, gi|871…	gi|871244544|ref|XP_012940195.1|, gi|871209086|ref|XP_012941377.1|, gi|524869407|ref|XP_005091498.1|, gi|871221143|ref|XP_012935884.1|, gi|871274705|ref|XP_012945788.1|, gi|871256270|ref|XP_012942267.1|, gi|871220753|ref|XP_012935804.1|, gi|871268319|ref|XP_012944513.1|, gi|524870473|ref|XP_005092021.1|, gi|871223116|ref|XP_012936223.1|, gi|524876030|ref|XP_005094735.1|, gi|524896754|ref|XP_00510…
GO:0032879	regulation of localization	P	4.01e-05	3.81e-07	269	3596	688	13443	gi|524866901|ref|XP_005090266.1|, gi|871279147|ref|XP_012946689.1|, gi|871222689|ref|XP_012936132.1|, gi|871221419|ref|XP_012935928.1|, gi|5572|emb|CAA40207.1|, gi|524887498|ref|XP_005100334.1|, gi|524879858|ref|XP_005096600.1|, gi|524901491|ref|XP_005107152.1|, gi|871214216|ref|XP_012934652.1|, gi|871224971|ref|XP_012936557.1|, gi|871217121|ref|XP_012935184.1|, gi|524898682|ref|XP_005105787.1|, …	gi|524881457|ref|XP_005097380.1|, gi|524908327|ref|XP_005109265.1|, gi|871276731|ref|XP_012946201.1|, gi|524869627|ref|XP_005091605.1|, gi|871274705|ref|XP_012945788.1|, gi|524885654|ref|XP_005099432.1|, gi|871254195|ref|XP_012941870.1|, gi|871226227|ref|XP_012936772.1|, gi|524881455|ref|XP_005097379.1|, gi|871275941|ref|XP_012946043.1|, gi|871226697|ref|XP_012936866.1|, gi|524916821|ref|XP_00511…
GO:0050801	ion homeostasis	P	4.1e-05	3.92e-07	91	915	866	16124	gi|524907687|ref|XP_005108959.1|, gi|37964177|gb|AAR06171.1|, gi|871261571|ref|XP_012943292.1|, gi|325297062|ref|NP_001191535.1|, gi|325296993|ref|NP_001191509.1|, gi|524880237|ref|XP_005096785.1|, gi|871265711|ref|XP_012944021.1|, gi|871262825|ref|XP_005108398.2|, gi|524884321|ref|XP_005098782.1|, gi|524890839|ref|XP_005101961.1|, gi|325296839|ref|NP_001191661.1|, gi|5572|emb|CAA40207.1|, gi|524…	gi|871244544|ref|XP_012940195.1|, gi|871256495|ref|XP_012942304.1|, gi|524880713|ref|XP_005097017.1|, gi|524869407|ref|XP_005091498.1|, gi|871221143|ref|XP_012935884.1|, gi|871238343|ref|XP_012939000.1|, gi|871274705|ref|XP_012945788.1|, gi|871266966|ref|XP_012944243.1|, gi|871256270|ref|XP_012942267.1|, gi|871220753|ref|XP_012935804.1|, gi|871268319|ref|XP_012944513.1|, gi|524870473|ref|XP_00509…
GO:0051716	cellular response to stimulus	P	4.1e-05	3.94e-07	519	7835	438	9204	gi|524884737|ref|XP_005098987.1|, gi|871237162|ref|XP_012938802.1|, gi|524917149|ref|XP_005113337.1|, gi|871205724|ref|XP_012935457.1|, gi|871215353|ref|XP_012934865.1|, gi|871246848|ref|XP_012940577.1|, gi|524896691|ref|XP_005104817.1|, gi|871222689|ref|XP_012936132.1|, gi|524873152|ref|XP_005093328.1|, gi|871263708|ref|XP_012943678.1|, gi|871252182|ref|XP_012941504.1|, gi|524905750|ref|XP_00510…	gi|524866180|ref|XP_005089914.1|, gi|871276731|ref|XP_012946201.1|, gi|871252064|ref|XP_012941486.1|, gi|524895911|ref|XP_005104435.1|, gi|871221143|ref|XP_012935884.1|, gi|871278596|ref|XP_012946589.1|, gi|524912564|ref|XP_005111128.1|, gi|871236956|ref|XP_012938765.1|, gi|871226227|ref|XP_012936772.1|, gi|871268319|ref|XP_012944513.1|, gi|871223116|ref|XP_012936223.1|, gi|871226310|ref|XP_01293…
GO:0030048	actin filament-based movement	P	4.17e-05	4.03e-07	32	194	925	16845	gi|871237008|ref|XP_012938778.1|, gi|871241769|ref|XP_012939649.1|, gi|871241803|ref|XP_012939657.1|, gi|5568|emb|CAA37049.1|, gi|524884323|ref|XP_005098783.1|, gi|325296993|ref|NP_001191509.1|, gi|871230575|ref|XP_012937590.1|, gi|871265711|ref|XP_012944021.1|, gi|524884321|ref|XP_005098782.1|, gi|871209599|ref|XP_012942350.1|, gi|325297142|ref|NP_001191580.1|, gi|5572|emb|CAA40207.1|, gi|871251…	gi|871226414|ref|XP_005096412.2|, gi|871218593|ref|XP_012935419.1|, gi|871235551|ref|XP_012938508.1|, gi|871219770|ref|XP_012935620.1|, gi|524884189|ref|XP_005098717.1|, gi|524872956|ref|XP_005093233.1|, gi|871257375|ref|XP_005106480.2|, gi|871205846|ref|XP_012935675.1|, gi|871222392|ref|XP_012936079.1|, gi|871218599|ref|XP_012935421.1|, gi|871275314|ref|XP_012945905.1|, gi|871208397|ref|XP_01294…
GO:0050789	regulation of biological process	P	4.29e-05	4.17e-07	674	10664	283	6375	gi|524908906|ref|XP_005109542.1|, gi|871237162|ref|XP_012938802.1|, gi|524917149|ref|XP_005113337.1|, gi|871205724|ref|XP_012935457.1|, gi|871215353|ref|XP_012934865.1|, gi|871246848|ref|XP_012940577.1|, gi|524896691|ref|XP_005104817.1|, gi|871245491|ref|XP_005102500.2|, gi|871222689|ref|XP_012936132.1|, gi|871239972|ref|XP_012939307.1|, gi|524873152|ref|XP_005093328.1|, gi|871263708|ref|XP_01294…	gi|524914782|ref|XP_005112201.1|, gi|871276731|ref|XP_012946201.1|, gi|524864042|ref|XP_005088859.1|, gi|871209180|ref|XP_012941538.1|, gi|325296905|ref|NP_001191486.1|, gi|871219770|ref|XP_012935620.1|, gi|871271630|ref|XP_012945200.1|, gi|871218612|ref|XP_012935424.1|, gi|871277135|ref|XP_012946267.1|, gi|871262358|ref|XP_005108248.2|, gi|325296827|ref|NP_001191655.1|, gi|871210876|ref|XP_01294…
GO:0050878	regulation of body fluid levels	P	4.39e-05	4.33e-07	97	999	860	16040	gi|524897671|ref|XP_005105294.1|, gi|524907687|ref|XP_005108959.1|, gi|524917149|ref|XP_005113337.1|, gi|37964177|gb|AAR06171.1|, gi|871207189|ref|XP_012937990.1|, gi|524880237|ref|XP_005096785.1|, gi|871222689|ref|XP_012936132.1|, gi|5572|emb|CAA40207.1|, gi|524875825|ref|XP_005094635.1|, gi|871271522|ref|XP_012945182.1|, gi|524896986|ref|XP_005104962.1|, gi|871273579|ref|XP_012945569.1|, gi|871…	gi|871233956|ref|XP_012938216.1|, gi|524889659|ref|XP_005101384.1|, gi|524892572|ref|XP_005102813.1|, gi|871240144|ref|XP_012939342.1|, gi|524874175|ref|XP_005093827.1|, gi|871236956|ref|XP_012938765.1|, gi|524866272|ref|XP_005089958.1|, gi|524893878|ref|XP_005103447.1|, gi|524914999|ref|XP_005112308.1|, gi|871244693|ref|XP_012940221.1|, gi|524878971|ref|XP_005096165.1|, gi|871259176|ref|XP_01294…
GO:0003014	renal system process	P	4.52e-05	4.51e-07	30	175	927	16864	gi|5588|emb|CAA44246.1|, gi|524890653|ref|XP_005101870.1|, gi|524907687|ref|XP_005108959.1|, gi|325297158|ref|NP_001191588.1|, gi|37964177|gb|AAR06171.1|, gi|325297094|ref|NP_001191555.1|, gi|325297062|ref|NP_001191535.1|, gi|871271683|ref|XP_005111335.2|, gi|524889944|ref|XP_005101522.1|, gi|524890839|ref|XP_005101961.1|, gi|871258646|ref|XP_012942668.1|, gi|325301280|ref|NP_001191568.1|, gi|871…	gi|524866180|ref|XP_005089914.1|, gi|871276731|ref|XP_012946201.1|, gi|871221143|ref|XP_012935884.1|, gi|524901249|ref|XP_005107035.1|, gi|524889396|ref|XP_005101256.1|, gi|871274705|ref|XP_012945788.1|, gi|871209239|ref|XP_012941697.1|, gi|871236956|ref|XP_012938765.1|, gi|524914999|ref|XP_005112308.1|, gi|871268319|ref|XP_012944513.1|, gi|524879369|ref|XP_005096361.1|, gi|325296867|ref|NP_00119…
GO:0065007	biological regulation	P	4.52e-05	4.53e-07	721	11560	236	5479	gi|524908906|ref|XP_005109542.1|, gi|871237162|ref|XP_012938802.1|, gi|524917149|ref|XP_005113337.1|, gi|871205724|ref|XP_012935457.1|, gi|871215353|ref|XP_012934865.1|, gi|871246848|ref|XP_012940577.1|, gi|524896691|ref|XP_005104817.1|, gi|871245491|ref|XP_005102500.2|, gi|871222689|ref|XP_012936132.1|, gi|871239972|ref|XP_012939307.1|, gi|524873152|ref|XP_005093328.1|, gi|871263708|ref|XP_01294…	gi|871235551|ref|XP_012938508.1|, gi|871261768|ref|XP_012943323.1|, gi|871274705|ref|XP_012945788.1|, gi|524912604|ref|XP_005111147.1|, gi|524905937|ref|XP_005108326.1|, gi|871236956|ref|XP_012938765.1|, gi|871273596|ref|XP_012945574.1|, gi|871275305|ref|XP_012945903.1|, gi|524881407|ref|XP_005097355.1|, gi|524868423|ref|XP_005091014.1|, gi|524894596|ref|XP_005103794.1|, gi|871268564|ref|XP_01294…
GO:0005996	monosaccharide metabolic process	P	4.52e-05	4.56e-07	54	442	903	16597	gi|524897671|ref|XP_005105294.1|, gi|524884737|ref|XP_005098987.1|, gi|524883990|ref|XP_005098620.1|, gi|871244098|ref|XP_012940107.1|, gi|524886028|ref|XP_005099614.1|, gi|37964177|gb|AAR06171.1|, gi|871216217|ref|XP_005093093.2|, gi|524916025|ref|XP_005112795.1|, gi|325296993|ref|NP_001191509.1|, gi|871254336|ref|XP_012941896.1|, gi|871265711|ref|XP_012944021.1|, gi|524906379|ref|XP_005108503.1…	gi|871278307|ref|XP_005113398.2|, gi|524878763|ref|XP_005096063.1|, gi|524869627|ref|XP_005091605.1|, gi|871274705|ref|XP_012945788.1|, gi|871235637|ref|XP_012938522.1|, gi|871213171|ref|XP_012946899.1|, gi|524871467|ref|XP_005092506.1|, gi|871276079|ref|XP_012946069.1|, gi|871254195|ref|XP_012941870.1|, gi|871236956|ref|XP_012938765.1|, gi|524866272|ref|XP_005089958.1|, gi|871237521|ref|XP_01293…
GO:0009119	ribonucleoside metabolic process	P	4.68e-05	4.76e-07	50	395	907	16644	gi|524897671|ref|XP_005105294.1|, gi|524916025|ref|XP_005112795.1|, gi|871263708|ref|XP_012943678.1|, gi|3043929|gb|AAC13267.1|, gi|470012020|gb|AGI03862.1|, gi|524882011|ref|XP_005097651.1|, gi|871228413|ref|XP_012937195.1|, gi|325296787|ref|NP_001191632.1|, gi|524882003|ref|XP_005097647.1|, gi|871225758|ref|XP_012936693.1|, gi|524883729|ref|XP_005098491.1|, gi|524865955|ref|XP_005089803.1|, gi|…	gi|524878763|ref|XP_005096063.1|, gi|871245186|ref|XP_012940306.1|, gi|871274705|ref|XP_012945788.1|, gi|871213171|ref|XP_012946899.1|, gi|524888169|ref|XP_005100660.1|, gi|871239702|ref|XP_012939247.1|, gi|871236956|ref|XP_012938765.1|, gi|871247008|ref|XP_012940605.1|, gi|871226227|ref|XP_012936772.1|, gi|871247004|ref|XP_012940604.1|, gi|871275941|ref|XP_012946043.1|, gi|524875587|ref|XP_00509…
GO:1901699	cellular response to nitrogen compound	P	4.68e-05	4.78e-07	90	906	867	16133	gi|5588|emb|CAA44246.1|, gi|524884737|ref|XP_005098987.1|, gi|524888491|ref|XP_005100816.1|, gi|37964177|gb|AAR06171.1|, gi|325297094|ref|NP_001191555.1|, gi|524913078|ref|XP_005111373.1|, gi|325297062|ref|NP_001191535.1|, gi|325296993|ref|NP_001191509.1|, gi|871215353|ref|XP_012934865.1|, gi|871246848|ref|XP_012940577.1|, gi|871265711|ref|XP_012944021.1|, gi|524890839|ref|XP_005101961.1|, gi|871…	gi|524892711|ref|XP_005102881.1|, gi|871274705|ref|XP_012945788.1|, gi|524871467|ref|XP_005092506.1|, gi|871236956|ref|XP_012938765.1|, gi|871237521|ref|XP_012938863.1|, gi|524893878|ref|XP_005103447.1|, gi|871226227|ref|XP_012936772.1|, gi|524911924|ref|XP_005110820.1|, gi|871218599|ref|XP_012935421.1|, gi|871242605|ref|XP_012939818.1|, gi|871259904|ref|XP_012942986.1|, gi|524914082|ref|XP_00511…
GO:0086065	cell communication involved in cardiac conduction	P	4.68e-05	4.83e-07	28	156	929	16883	gi|871237008|ref|XP_012938778.1|, gi|37964177|gb|AAR06171.1|, gi|325296993|ref|NP_001191509.1|, gi|871271683|ref|XP_005111335.2|, gi|871230575|ref|XP_012937590.1|, gi|871265711|ref|XP_012944021.1|, gi|524912051|ref|XP_005110879.1|, gi|5572|emb|CAA40207.1|, gi|871278974|ref|XP_012946658.1|, gi|524901491|ref|XP_005107152.1|, gi|325296795|ref|NP_001191637.1|, gi|524866178|ref|XP_005089913.1|, gi|325…	gi|524881651|ref|XP_005097475.1|, gi|871239192|ref|XP_012939148.1|, gi|524892572|ref|XP_005102813.1|, gi|871246225|ref|XP_012940472.1|, gi|871211359|ref|XP_012945305.1|, gi|45655858|ref|YP_003692.1|, gi|524916821|ref|XP_005113180.1|, gi|524865616|ref|XP_005089636.1|, gi|524876237|ref|XP_005094837.1|, gi|524913990|ref|XP_005111816.1|, gi|871253597|ref|XP_012941763.1|, gi|871238523|ref|XP_012939035…
GO:0003012	muscle system process	P	4.68e-05	4.83e-07	72	668	885	16371	gi|871241803|ref|XP_012939657.1|, gi|37964177|gb|AAR06171.1|, gi|524913078|ref|XP_005111373.1|, gi|325296993|ref|NP_001191509.1|, gi|871265711|ref|XP_012944021.1|, gi|524884321|ref|XP_005098782.1|, gi|524912051|ref|XP_005110879.1|, gi|5572|emb|CAA40207.1|, gi|871278974|ref|XP_012946658.1|, gi|325296787|ref|NP_001191632.1|, gi|524901491|ref|XP_005107152.1|, gi|871271522|ref|XP_012945182.1|, gi|871…	gi|524881651|ref|XP_005097475.1|, gi|871239192|ref|XP_012939148.1|, gi|524892572|ref|XP_005102813.1|, gi|871246225|ref|XP_012940472.1|, gi|871211359|ref|XP_012945305.1|, gi|45655858|ref|YP_003692.1|, gi|524916821|ref|XP_005113180.1|, gi|524865616|ref|XP_005089636.1|, gi|524876237|ref|XP_005094837.1|, gi|524913990|ref|XP_005111816.1|, gi|871253597|ref|XP_012941763.1|, gi|871238523|ref|XP_012939035…
GO:0008015	blood circulation	P	5.14e-05	5.34e-07	89	895	868	16144	gi|524907687|ref|XP_005108959.1|, gi|524917149|ref|XP_005113337.1|, gi|524885108|ref|XP_005099165.1|, gi|37964177|gb|AAR06171.1|, gi|325297062|ref|NP_001191535.1|, gi|325296993|ref|NP_001191509.1|, gi|871265711|ref|XP_012944021.1|, gi|524884321|ref|XP_005098782.1|, gi|524912051|ref|XP_005110879.1|, gi|5572|emb|CAA40207.1|, gi|871278974|ref|XP_012946658.1|, gi|871225014|ref|XP_012936566.1|, gi|325…	gi|871212581|ref|XP_012946792.1|, gi|524866180|ref|XP_005089914.1|, gi|871276731|ref|XP_012946201.1|, gi|524909946|ref|XP_005109865.1|, gi|871237335|ref|XP_012938835.1|, gi|871278894|ref|XP_005113554.2|, gi|871205446|ref|XP_012934977.1|, gi|871268319|ref|XP_012944513.1|, gi|871223116|ref|XP_012936223.1|, gi|871259176|ref|XP_012942751.1|, gi|871204845|ref|XP_012943544.1|, gi|871271901|ref|XP_01294…
GO:0010038	response to metal ion	P	5.29e-05	5.53e-07	52	421	905	16618	gi|524886028|ref|XP_005099614.1|, gi|325296993|ref|NP_001191509.1|, gi|871265711|ref|XP_012944021.1|, gi|5572|emb|CAA40207.1|, gi|524901491|ref|XP_005107152.1|, gi|871236807|ref|XP_012938731.1|, gi|871271522|ref|XP_012945182.1|, gi|325296791|ref|NP_001191634.1|, gi|21307641|gb|AAK61380.1|, gi|524864620|ref|XP_005089145.1|, gi|871233167|ref|XP_012938075.1|, gi|524865955|ref|XP_005089803.1|, gi|871…	gi|524878763|ref|XP_005096063.1|, gi|871245186|ref|XP_012940306.1|, gi|871274705|ref|XP_012945788.1|, gi|871213171|ref|XP_012946899.1|, gi|524888169|ref|XP_005100660.1|, gi|871239702|ref|XP_012939247.1|, gi|871236956|ref|XP_012938765.1|, gi|871247008|ref|XP_012940605.1|, gi|871226227|ref|XP_012936772.1|, gi|871247004|ref|XP_012940604.1|, gi|871275941|ref|XP_012946043.1|, gi|524875587|ref|XP_00509…
GO:0009126	purine nucleoside monophosphate metabolic process	P	5.34e-05	5.64e-07	37	250	920	16789	gi|524897671|ref|XP_005105294.1|, gi|2706558|emb|CAA78757.1|, gi|524884884|ref|XP_005099056.1|, gi|524916025|ref|XP_005112795.1|, gi|524897471|ref|XP_005105196.1|, gi|524907257|ref|XP_005108750.1|, gi|871263708|ref|XP_012943678.1|, gi|524889207|ref|XP_005101164.1|, gi|526117385|ref|NP_001267755.1|, gi|3043929|gb|AAC13267.1|, gi|871251011|ref|XP_012941300.1|, gi|470012020|gb|AGI03862.1|, gi|524894…	gi|871221608|ref|XP_012935950.1|, gi|871207205|ref|XP_012938019.1|, gi|524894216|ref|XP_005103610.1|, gi|524866290|ref|XP_005089967.1|, gi|524899180|ref|XP_005106028.1|, gi|524878971|ref|XP_005096165.1|, gi|524876237|ref|XP_005094837.1|, gi|871207622|ref|XP_012938719.1|, gi|871275424|ref|XP_012945931.1|, gi|524889012|ref|XP_005101069.1|, gi|871275871|ref|XP_012946027.1|, gi|524865963|ref|XP_00508…
GO:0009167	purine ribonucleoside monophosphate metabolic process	P	5.34e-05	5.64e-07	37	250	920	16789	gi|524897671|ref|XP_005105294.1|, gi|2706558|emb|CAA78757.1|, gi|524884884|ref|XP_005099056.1|, gi|524916025|ref|XP_005112795.1|, gi|524897471|ref|XP_005105196.1|, gi|524907257|ref|XP_005108750.1|, gi|871263708|ref|XP_012943678.1|, gi|524889207|ref|XP_005101164.1|, gi|526117385|ref|NP_001267755.1|, gi|3043929|gb|AAC13267.1|, gi|871251011|ref|XP_012941300.1|, gi|470012020|gb|AGI03862.1|, gi|524894…	gi|871243800|ref|XP_012940046.1|, gi|524864808|ref|XP_005089238.1|, gi|871275871|ref|XP_012946027.1|, gi|524871885|ref|XP_005092713.1|, gi|524910660|ref|XP_005110205.1|, gi|871278043|ref|XP_005113345.2|, gi|871216360|ref|XP_012935063.1|, gi|524878973|ref|XP_005096166.1|, gi|871205467|ref|XP_012935037.1|, gi|524898422|ref|XP_005105660.1|, gi|871264280|ref|XP_005108883.2|, gi|524878971|ref|XP_00509…
GO:0003013	circulatory system process	P	5.45e-05	5.82e-07	89	897	868	16142	gi|524907687|ref|XP_005108959.1|, gi|524917149|ref|XP_005113337.1|, gi|524885108|ref|XP_005099165.1|, gi|37964177|gb|AAR06171.1|, gi|325297062|ref|NP_001191535.1|, gi|325296993|ref|NP_001191509.1|, gi|871265711|ref|XP_012944021.1|, gi|524884321|ref|XP_005098782.1|, gi|524912051|ref|XP_005110879.1|, gi|5572|emb|CAA40207.1|, gi|871278974|ref|XP_012946658.1|, gi|871225014|ref|XP_012936566.1|, gi|325…	gi|524901249|ref|XP_005107035.1|, gi|871245186|ref|XP_012940306.1|, gi|871274705|ref|XP_012945788.1|, gi|871270888|ref|XP_012945034.1|, gi|325296905|ref|NP_001191486.1|, gi|524872956|ref|XP_005093233.1|, gi|871236956|ref|XP_012938765.1|, gi|871226227|ref|XP_012936772.1|, gi|871270030|ref|XP_012944855.1|, gi|524914999|ref|XP_005112308.1|, gi|871256553|ref|XP_012942313.1|, gi|871275941|ref|XP_01294…
GO:0006734	NADH metabolic process	P	5.52e-05	5.95e-07	16	54	941	16985	gi|524897671|ref|XP_005105294.1|, gi|524865955|ref|XP_005089803.1|, gi|871241769|ref|XP_012939649.1|, gi|524883990|ref|XP_005098620.1|, gi|524916025|ref|XP_005112795.1|, gi|871268218|ref|XP_005110246.2|, gi|526117385|ref|NP_001267755.1|, gi|3043929|gb|AAC13267.1|, gi|470012020|gb|AGI03862.1|, gi|524865953|ref|XP_005089802.1|, gi|871263077|ref|XP_012943569.1|, gi|524912717|ref|XP_005111199.1|, gi|…	gi|871221143|ref|XP_012935884.1|, gi|325296905|ref|NP_001191486.1|, gi|871278818|ref|XP_005113534.2|, gi|871254195|ref|XP_012941870.1|, gi|871220835|ref|XP_012935825.1|, gi|871228429|ref|XP_012937199.1|, gi|871275941|ref|XP_012946043.1|, gi|524916821|ref|XP_005113180.1|, gi|524865616|ref|XP_005089636.1|, gi|524880240|ref|XP_005096786.1|, gi|871230072|ref|XP_012937497.1|, gi|871227582|ref|XP_01293…
GO:0006099	tricarboxylic acid cycle	P	5.52e-05	5.96e-07	11	22	946	17017	gi|871266886|ref|XP_012944225.1|, gi|524909457|ref|XP_005109775.1|, gi|524909459|ref|XP_005109776.1|, gi|524878388|ref|XP_005095881.1|, gi|524883990|ref|XP_005098620.1|, gi|871249041|ref|XP_012940959.1|, gi|524882484|ref|XP_005097885.1|, gi|524880620|ref|XP_005096972.1|, gi|871278040|ref|XP_012946471.1|, gi|524911856|ref|XP_005110788.1|, gi|524891584|ref|XP_005102325.1|	gi|524883622|ref|XP_005098438.1|, gi|871231273|ref|XP_012937726.1|, gi|871239192|ref|XP_012939148.1|, gi|524878763|ref|XP_005096063.1|, gi|871209180|ref|XP_012941538.1|, gi|871246225|ref|XP_012940472.1|, gi|524873444|ref|XP_005093469.1|, gi|871219770|ref|XP_012935620.1|, gi|871277604|ref|XP_012946373.1|, gi|871211359|ref|XP_012945305.1|, gi|524885430|ref|XP_005099323.1|, gi|871212061|ref|XP_01294…
GO:1903513	endoplasmic reticulum to cytosol transport	P	5.64e-05	6.14e-07	31	188	926	16851	gi|871237008|ref|XP_012938778.1|, gi|37964177|gb|AAR06171.1|, gi|325296993|ref|NP_001191509.1|, gi|871271683|ref|XP_005111335.2|, gi|871230575|ref|XP_012937590.1|, gi|871265711|ref|XP_012944021.1|, gi|524880146|ref|XP_005096740.1|, gi|5572|emb|CAA40207.1|, gi|524910726|ref|XP_005110237.1|, gi|524901491|ref|XP_005107152.1|, gi|21307641|gb|AAK61380.1|, gi|524912715|ref|XP_005111198.1|, gi|871255858…	gi|871214374|ref|XP_012934690.1|, gi|871223691|ref|XP_012936331.1|, gi|524885753|ref|XP_005099480.1|, gi|871274705|ref|XP_012945788.1|, gi|524888957|ref|XP_005101042.1|, gi|325296885|ref|NP_001191474.1|, gi|871265373|ref|XP_012943966.1|, gi|871218208|ref|XP_005093745.2|, gi|871255861|ref|XP_012942194.1|, gi|524895753|ref|XP_005104358.1|, gi|524888963|ref|XP_005101045.1|, gi|524885751|ref|XP_00509…
GO:0034220	ion transmembrane transport	P	5.64e-05	6.16e-07	124	1388	833	15651	gi|871261474|ref|XP_012943268.1|, gi|37964177|gb|AAR06171.1|, gi|871215353|ref|XP_012934865.1|, gi|524880237|ref|XP_005096785.1|, gi|871246848|ref|XP_012940577.1|, gi|524872932|ref|XP_005093221.1|, gi|871252182|ref|XP_012941504.1|, gi|5572|emb|CAA40207.1|, gi|524867872|ref|XP_005090743.1|, gi|524879858|ref|XP_005096600.1|, gi|524901491|ref|XP_005107152.1|, gi|325296791|ref|NP_001191634.1|, gi|871…	gi|524908327|ref|XP_005109265.1|, gi|524908881|ref|XP_005109530.1|, gi|871266997|ref|XP_012944248.1|, gi|871274705|ref|XP_012945788.1|, gi|524913046|ref|XP_005111357.1|, gi|524884189|ref|XP_005098717.1|, gi|871205996|ref|XP_005089416.2|, gi|871236956|ref|XP_012938765.1|, gi|524866272|ref|XP_005089958.1|, gi|871226227|ref|XP_012936772.1|, gi|871266214|ref|XP_012944107.1|, gi|524864689|ref|XP_00508…
GO:0009165	nucleotide biosynthetic process	P	5.72e-05	6.35e-07	47	364	910	16675	gi|524907687|ref|XP_005108959.1|, gi|325297158|ref|NP_001191588.1|, gi|524917149|ref|XP_005113337.1|, gi|325297062|ref|NP_001191535.1|, gi|325296993|ref|NP_001191509.1|, gi|524889944|ref|XP_005101522.1|, gi|524881387|ref|XP_005097345.1|, gi|871269995|ref|XP_012944850.1|, gi|524897471|ref|XP_005105196.1|, gi|5572|emb|CAA40207.1|, gi|871239397|ref|XP_012939191.1|, gi|871204376|ref|XP_012935434.1|, …	gi|871233956|ref|XP_012938216.1|, gi|524892711|ref|XP_005102881.1|, gi|871220144|ref|XP_012935695.1|, gi|871221143|ref|XP_012935884.1|, gi|871237335|ref|XP_012938835.1|, gi|524893829|ref|XP_005103423.1|, gi|871220128|ref|XP_012935691.1|, gi|524911218|ref|XP_005110476.1|, gi|524866025|ref|XP_005089837.1|, gi|871272966|ref|XP_012945462.1|, gi|524895935|ref|XP_005104447.1|, gi|871215157|ref|XP_01293…
GO:0071872	cellular response to epinephrine stimulus	P	5.72e-05	6.36e-07	10	17	947	17022	gi|325297092|ref|NP_001191554.1|, gi|37964177|gb|AAR06171.1|, gi|583073456|emb|CDM55516.1|, gi|871274702|ref|XP_012945787.1|, gi|871271683|ref|XP_005111335.2|, gi|5579|emb|CAA45015.1|, gi|871230575|ref|XP_012937590.1|, gi|5577|emb|CAA45014.1|, gi|871255858|ref|XP_012942193.1|, gi|325197138|ref|NP_001191420.1|	gi|524909264|ref|XP_005109681.1|, gi|871268870|ref|XP_012944623.1|, gi|524885248|ref|XP_005099233.1|, gi|524866631|ref|XP_005090134.1|, gi|871272625|ref|XP_012945392.1|
GO:1901019	regulation of calcium ion transmembrane transporter activity	P	6.15e-05	6.88e-07	30	179	927	16860	gi|2706558|emb|CAA78757.1|, gi|871237008|ref|XP_012938778.1|, gi|524885108|ref|XP_005099165.1|, gi|37964177|gb|AAR06171.1|, gi|325296993|ref|NP_001191509.1|, gi|871271683|ref|XP_005111335.2|, gi|871230575|ref|XP_012937590.1|, gi|871265711|ref|XP_012944021.1|, gi|5572|emb|CAA40207.1|, gi|524894684|ref|XP_005103834.1|, gi|524901491|ref|XP_005107152.1|, gi|21307641|gb|AAK61380.1|, gi|871255858|ref|X…	gi|524889379|ref|XP_005101248.1|, gi|524910230|ref|XP_005109996.1|, gi|524889377|ref|XP_005101247.1|, gi|871225080|ref|XP_005095954.2|, gi|524866631|ref|XP_005090134.1|
GO:0035966	response to topologically incorrect protein	P	6.43e-05	7.35e-07	38	264	919	16775	gi|2706558|emb|CAA78757.1|, gi|871264594|ref|XP_005108979.2|, gi|524901669|ref|XP_005107239.1|, gi|524889492|ref|XP_005101301.1|, gi|524897997|ref|XP_005105453.1|, gi|524888344|ref|XP_005100743.1|, gi|871270627|ref|XP_012944984.1|, gi|524880146|ref|XP_005096740.1|, gi|524905750|ref|XP_005108238.1|, gi|871221419|ref|XP_012935928.1|, gi|524887498|ref|XP_005100334.1|, gi|524894684|ref|XP_005103834.1…	gi|871271911|ref|XP_012945247.1|, gi|871243211|ref|XP_012939935.1|, gi|871276386|ref|XP_012946125.1|, gi|871241216|ref|XP_012939538.1|, gi|871268938|ref|XP_012944638.1|, gi|871235551|ref|XP_012938508.1|, gi|524905704|ref|XP_005108216.1|, gi|325296797|ref|NP_001191639.1|, gi|325296979|ref|NP_001191505.1|, gi|524865108|ref|XP_005089386.1|, gi|524885438|ref|XP_005099327.1|, gi|871211282|ref|XP_01294…
GO:0051345	positive regulation of hydrolase activity	P	7.08e-05	8.26e-07	96	1001	861	16038	gi|5588|emb|CAA44246.1|, gi|37964177|gb|AAR06171.1|, gi|325297094|ref|NP_001191555.1|, gi|524888344|ref|XP_005100743.1|, gi|325297062|ref|NP_001191535.1|, gi|325296993|ref|NP_001191509.1|, gi|871265711|ref|XP_012944021.1|, gi|871270627|ref|XP_012944984.1|, gi|871204871|ref|XP_012944028.1|, gi|871271200|ref|XP_005111171.2|, gi|871252182|ref|XP_012941504.1|, gi|871274225|ref|XP_012945697.1|, gi|557…	gi|871233956|ref|XP_012938216.1|, gi|524892711|ref|XP_005102881.1|, gi|871220144|ref|XP_012935695.1|, gi|871221143|ref|XP_012935884.1|, gi|524893829|ref|XP_005103423.1|, gi|524911218|ref|XP_005110476.1|, gi|524866025|ref|XP_005089837.1|, gi|524895935|ref|XP_005104447.1|, gi|871215157|ref|XP_012934826.1|, gi|871208129|ref|XP_005090133.2|, gi|871253434|ref|XP_012941735.1|, gi|871243236|ref|XP_01293…
GO:0051248	negative regulation of protein metabolic process	P	7.08e-05	8.29e-07	136	1571	821	15468	gi|524897671|ref|XP_005105294.1|, gi|524888491|ref|XP_005100816.1|, gi|871207189|ref|XP_012937990.1|, gi|524885226|ref|XP_005099222.1|, gi|871268622|ref|XP_012944568.1|, gi|524896691|ref|XP_005104817.1|, gi|871222689|ref|XP_012936132.1|, gi|524912283|ref|XP_005110992.1|, gi|871221419|ref|XP_012935928.1|, gi|5572|emb|CAA40207.1|, gi|524887498|ref|XP_005100334.1|, gi|871228413|ref|XP_012937195.1|, …	gi|524908327|ref|XP_005109265.1|, gi|871235551|ref|XP_012938508.1|, gi|871237468|ref|XP_012938855.1|, gi|871223833|ref|XP_012936350.1|, gi|871245186|ref|XP_012940306.1|, gi|871274705|ref|XP_012945788.1|, gi|871243379|ref|XP_012939965.1|, gi|871219770|ref|XP_012935620.1|, gi|871224807|ref|XP_012936535.1|, gi|524894764|ref|XP_005103874.1|, gi|524884189|ref|XP_005098717.1|, gi|524873878|ref|XP_00509…
GO:0030968	endoplasmic reticulum unfolded protein response	P	7.46e-05	8.86e-07	32	202	925	16837	gi|2706558|emb|CAA78757.1|, gi|871264594|ref|XP_005108979.2|, gi|524901669|ref|XP_005107239.1|, gi|524889492|ref|XP_005101301.1|, gi|524897997|ref|XP_005105453.1|, gi|524888344|ref|XP_005100743.1|, gi|871270627|ref|XP_012944984.1|, gi|524880146|ref|XP_005096740.1|, gi|871221419|ref|XP_012935928.1|, gi|524887498|ref|XP_005100334.1|, gi|524894684|ref|XP_005103834.1|, gi|524910726|ref|XP_005110237.1…	gi|524866180|ref|XP_005089914.1|, gi|871219405|ref|XP_012935549.1|, gi|871244544|ref|XP_012940195.1|, gi|524895911|ref|XP_005104435.1|, gi|524878763|ref|XP_005096063.1|, gi|871221143|ref|XP_012935884.1|, gi|871274705|ref|XP_012945788.1|, gi|871236956|ref|XP_012938765.1|, gi|871245144|ref|XP_012940301.1|, gi|871223116|ref|XP_012936223.1|, gi|524875587|ref|XP_005094519.1|, gi|524874781|ref|XP_00509…
GO:0009612	response to mechanical stimulus	P	7.81e-05	9.35e-07	30	182	927	16857	gi|5568|emb|CAA37049.1|, gi|524888491|ref|XP_005100816.1|, gi|871230575|ref|XP_012937590.1|, gi|871219210|ref|XP_012935520.1|, gi|871214992|ref|XP_012934792.1|, gi|871277296|ref|XP_012946306.1|, gi|325297142|ref|NP_001191580.1|, gi|871246607|ref|XP_005102859.2|, gi|871221794|ref|XP_012935978.1|, gi|871221890|ref|XP_005094899.2|, gi|871271522|ref|XP_012945182.1|, gi|871270800|ref|XP_005111060.2|, …	gi|524866180|ref|XP_005089914.1|, gi|871256495|ref|XP_012942304.1|, gi|524896571|ref|XP_005104758.1|, gi|871231514|ref|XP_012937774.1|, gi|871213171|ref|XP_012946899.1|, gi|871266966|ref|XP_012944243.1|, gi|871268319|ref|XP_012944513.1|, gi|871221063|ref|XP_012935869.1|, gi|871223116|ref|XP_012936223.1|, gi|871259176|ref|XP_012942751.1|, gi|871271901|ref|XP_012945244.1|, gi|871266716|ref|XP_01294…
GO:0035584	calcium-mediated signaling using intracellular calcium source	P	7.81e-05	9.42e-07	10	18	947	17021	gi|325297092|ref|NP_001191554.1|, gi|524901491|ref|XP_005107152.1|, gi|37964177|gb|AAR06171.1|, gi|583073456|emb|CDM55516.1|, gi|871274702|ref|XP_012945787.1|, gi|871271683|ref|XP_005111335.2|, gi|5579|emb|CAA45015.1|, gi|871230575|ref|XP_012937590.1|, gi|5577|emb|CAA45014.1|, gi|325197138|ref|NP_001191420.1|	gi|524892711|ref|XP_005102881.1|, gi|871270439|ref|XP_012944940.1|, gi|524892572|ref|XP_005102813.1|, gi|524868195|ref|XP_005090902.1|, gi|524871467|ref|XP_005092506.1|, gi|871227925|ref|XP_012937099.1|, gi|871262358|ref|XP_005108248.2|, gi|524873878|ref|XP_005093681.1|, gi|524897756|ref|XP_005105335.1|, gi|871273596|ref|XP_012945574.1|, gi|524893878|ref|XP_005103447.1|, gi|325296827|ref|NP_00119…
GO:0071871	response to epinephrine	P	7.81e-05	9.42e-07	10	18	947	17021	gi|325297092|ref|NP_001191554.1|, gi|37964177|gb|AAR06171.1|, gi|583073456|emb|CDM55516.1|, gi|871274702|ref|XP_012945787.1|, gi|871271683|ref|XP_005111335.2|, gi|5579|emb|CAA45015.1|, gi|871230575|ref|XP_012937590.1|, gi|5577|emb|CAA45014.1|, gi|871255858|ref|XP_012942193.1|, gi|325197138|ref|NP_001191420.1|	gi|871233956|ref|XP_012938216.1|, gi|524892711|ref|XP_005102881.1|, gi|871220144|ref|XP_012935695.1|, gi|871221143|ref|XP_012935884.1|, gi|524893829|ref|XP_005103423.1|, gi|871220128|ref|XP_012935691.1|, gi|524911218|ref|XP_005110476.1|, gi|524866025|ref|XP_005089837.1|, gi|871272966|ref|XP_012945462.1|, gi|524895935|ref|XP_005104447.1|, gi|871215157|ref|XP_012934826.1|, gi|871208129|ref|XP_00509…
GO:0009605	response to external stimulus	P	8.11e-05	9.82e-07	233	3062	724	13977	gi|871270920|ref|XP_005111093.2|, gi|871215353|ref|XP_012934865.1|, gi|524896691|ref|XP_005104817.1|, gi|524873152|ref|XP_005093328.1|, gi|871252182|ref|XP_012941504.1|, gi|871221419|ref|XP_012935928.1|, gi|5572|emb|CAA40207.1|, gi|524901491|ref|XP_005107152.1|, gi|871262439|ref|XP_012943457.1|, gi|524900618|ref|XP_005106728.1|, gi|871224971|ref|XP_012936557.1|, gi|871240123|ref|XP_012939340.1|, …	gi|871233956|ref|XP_012938216.1|, gi|871254346|ref|XP_012941897.1|, gi|871239192|ref|XP_012939148.1|, gi|524901249|ref|XP_005107035.1|, gi|524892572|ref|XP_005102813.1|, gi|871245186|ref|XP_012940306.1|, gi|871235637|ref|XP_012938522.1|, gi|871272966|ref|XP_012945462.1|, gi|524905682|ref|XP_005108206.1|, gi|524897756|ref|XP_005105335.1|, gi|871236956|ref|XP_012938765.1|, gi|524893878|ref|XP_00510…
GO:0030073	insulin secretion	P	8.62e-05	1.06e-06	41	302	916	16737	gi|5588|emb|CAA44246.1|, gi|325297158|ref|NP_001191588.1|, gi|524884323|ref|XP_005098783.1|, gi|37964177|gb|AAR06171.1|, gi|325297094|ref|NP_001191555.1|, gi|325297062|ref|NP_001191535.1|, gi|871274499|ref|XP_012945752.1|, gi|871271683|ref|XP_005111335.2|, gi|524881387|ref|XP_005097345.1|, gi|524866568|ref|XP_005090105.1|, gi|524884321|ref|XP_005098782.1|, gi|524890839|ref|XP_005101961.1|, gi|524…	gi|871220148|ref|XP_012935696.1|, gi|524865981|ref|XP_005089815.1|, gi|871246225|ref|XP_012940472.1|, gi|871227925|ref|XP_012937099.1|, gi|524896377|ref|XP_005104663.1|, gi|871235275|ref|XP_012938464.1|, gi|871275671|ref|XP_012945986.1|, gi|871216731|ref|XP_012935127.1|, gi|871213260|ref|XP_012946910.1|, gi|871266716|ref|XP_012944194.1|, gi|871269123|ref|XP_005110548.2|, gi|871275445|ref|XP_01294…
GO:0006986	response to unfolded protein	P	8.84e-05	1.09e-06	35	236	922	16803	gi|2706558|emb|CAA78757.1|, gi|871264594|ref|XP_005108979.2|, gi|524901669|ref|XP_005107239.1|, gi|524889492|ref|XP_005101301.1|, gi|524897997|ref|XP_005105453.1|, gi|524888344|ref|XP_005100743.1|, gi|871270627|ref|XP_012944984.1|, gi|524880146|ref|XP_005096740.1|, gi|524905750|ref|XP_005108238.1|, gi|871221419|ref|XP_012935928.1|, gi|524887498|ref|XP_005100334.1|, gi|524894684|ref|XP_005103834.1…	gi|871248792|ref|XP_012940909.1|, gi|871267322|ref|XP_012944317.1|, gi|524879939|ref|XP_005096639.1|, gi|871274705|ref|XP_012945788.1|, gi|871230423|ref|XP_012937564.1|, gi|524884189|ref|XP_005098717.1|, gi|871273596|ref|XP_012945574.1|, gi|524868528|ref|XP_005091066.1|, gi|871242945|ref|XP_012939885.1|, gi|871208397|ref|XP_012940139.1|, gi|871273549|ref|XP_012945562.1|, gi|871229784|ref|XP_01293…
GO:1903779	regulation of cardiac conduction	P	9.28e-05	1.16e-06	28	164	929	16875	gi|871237008|ref|XP_012938778.1|, gi|524907687|ref|XP_005108959.1|, gi|524884323|ref|XP_005098783.1|, gi|37964177|gb|AAR06171.1|, gi|325296993|ref|NP_001191509.1|, gi|871271683|ref|XP_005111335.2|, gi|871230575|ref|XP_012937590.1|, gi|871265711|ref|XP_012944021.1|, gi|524884321|ref|XP_005098782.1|, gi|524912051|ref|XP_005110879.1|, gi|5572|emb|CAA40207.1|, gi|871258646|ref|XP_012942668.1|, gi|871…	gi|524887781|ref|XP_005100474.1|, gi|871260575|ref|XP_012943097.1|, gi|871244825|ref|XP_005102311.2|, gi|871276386|ref|XP_012946125.1|, gi|524871987|ref|XP_005092762.1|, gi|871274705|ref|XP_012945788.1|, gi|524888957|ref|XP_005101042.1|, gi|871271742|ref|XP_012945221.1|, gi|325296885|ref|NP_001191474.1|, gi|524913046|ref|XP_005111357.1|, gi|871218208|ref|XP_005093745.2|, gi|871262358|ref|XP_00510…
GO:0015980	energy derivation by oxidation of organic compounds	P	9.28e-05	1.16e-06	54	457	903	16582	gi|5588|emb|CAA44246.1|, gi|524883990|ref|XP_005098620.1|, gi|37964177|gb|AAR06171.1|, gi|325297094|ref|NP_001191555.1|, gi|325297062|ref|NP_001191535.1|, gi|325296993|ref|NP_001191509.1|, gi|871254336|ref|XP_012941896.1|, gi|871265711|ref|XP_012944021.1|, gi|524884321|ref|XP_005098782.1|, gi|5572|emb|CAA40207.1|, gi|871266886|ref|XP_012944225.1|, gi|871228413|ref|XP_012937195.1|, gi|524875825|re…	gi|871278596|ref|XP_012946589.1|, gi|524885981|ref|XP_005099591.1|, gi|871236956|ref|XP_012938765.1|, gi|524914999|ref|XP_005112308.1|, gi|871242536|ref|XP_012939801.1|, gi|871221063|ref|XP_012935869.1|, gi|871221018|ref|XP_012935857.1|, gi|871271901|ref|XP_012945244.1|, gi|524879057|ref|XP_005096208.1|, gi|871255739|ref|XP_012942175.1|, gi|871212651|ref|XP_012946806.1|, gi|524885585|ref|XP_00509…
GO:0071870	cellular response to catecholamine stimulus	P	9.28e-05	1.19e-06	14	43	943	16996	gi|325297158|ref|NP_001191588.1|, gi|37964177|gb|AAR06171.1|, gi|325297062|ref|NP_001191535.1|, gi|871271683|ref|XP_005111335.2|, gi|5579|emb|CAA45015.1|, gi|871230575|ref|XP_012937590.1|, gi|56791768|gb|AAW30400.1|, gi|325297092|ref|NP_001191554.1|, gi|304653867|gb|AAW30401.2|, gi|583073456|emb|CDM55516.1|, gi|871274702|ref|XP_012945787.1|, gi|5577|emb|CAA45014.1|, gi|871255858|ref|XP_012942193.…	gi|524908327|ref|XP_005109265.1|, gi|871220144|ref|XP_012935695.1|, gi|871274705|ref|XP_012945788.1|, gi|524885654|ref|XP_005099432.1|, gi|871220128|ref|XP_012935691.1|, gi|524880570|ref|XP_005096947.1|, gi|524871467|ref|XP_005092506.1|, gi|871276079|ref|XP_012946069.1|, gi|871236956|ref|XP_012938765.1|, gi|871273596|ref|XP_012945574.1|, gi|871226227|ref|XP_012936772.1|, gi|524875463|ref|XP_00509…
GO:0071869	response to catecholamine	P	9.28e-05	1.19e-06	14	43	943	16996	gi|325297158|ref|NP_001191588.1|, gi|37964177|gb|AAR06171.1|, gi|325297062|ref|NP_001191535.1|, gi|871271683|ref|XP_005111335.2|, gi|5579|emb|CAA45015.1|, gi|871230575|ref|XP_012937590.1|, gi|56791768|gb|AAW30400.1|, gi|325297092|ref|NP_001191554.1|, gi|304653867|gb|AAW30401.2|, gi|583073456|emb|CDM55516.1|, gi|871274702|ref|XP_012945787.1|, gi|5577|emb|CAA45014.1|, gi|871255858|ref|XP_012942193.…	gi|871244544|ref|XP_012940195.1|, gi|871256495|ref|XP_012942304.1|, gi|524880713|ref|XP_005097017.1|, gi|524869407|ref|XP_005091498.1|, gi|871221143|ref|XP_012935884.1|, gi|871238343|ref|XP_012939000.1|, gi|871274705|ref|XP_012945788.1|, gi|871266966|ref|XP_012944243.1|, gi|871256270|ref|XP_012942267.1|, gi|871220753|ref|XP_012935804.1|, gi|871268319|ref|XP_012944513.1|, gi|524870473|ref|XP_00509…
GO:0035967	cellular response to topologically incorrect protein	P	9.28e-05	1.19e-06	35	237	922	16802	gi|2706558|emb|CAA78757.1|, gi|871264594|ref|XP_005108979.2|, gi|524901669|ref|XP_005107239.1|, gi|524889492|ref|XP_005101301.1|, gi|524897997|ref|XP_005105453.1|, gi|524888344|ref|XP_005100743.1|, gi|871270627|ref|XP_012944984.1|, gi|524880146|ref|XP_005096740.1|, gi|871221419|ref|XP_012935928.1|, gi|524887498|ref|XP_005100334.1|, gi|524894684|ref|XP_005103834.1|, gi|524910726|ref|XP_005110237.1…	gi|524866180|ref|XP_005089914.1|, gi|871239192|ref|XP_012939148.1|, gi|524869993|ref|XP_005091783.1|, gi|524892572|ref|XP_005102813.1|, gi|524899114|ref|XP_005105997.1|, gi|524916821|ref|XP_005113180.1|, gi|524865616|ref|XP_005089636.1|, gi|524876237|ref|XP_005094837.1|, gi|524913990|ref|XP_005111816.1|, gi|524897068|ref|XP_005105001.1|, gi|871274052|ref|XP_012945661.1|, gi|524887537|ref|XP_00510…
GO:0050794	regulation of cellular process	P	9.37e-05	1.21e-06	640	10090	317	6949	gi|524908906|ref|XP_005109542.1|, gi|871237162|ref|XP_012938802.1|, gi|524917149|ref|XP_005113337.1|, gi|871205724|ref|XP_012935457.1|, gi|871215353|ref|XP_012934865.1|, gi|871246848|ref|XP_012940577.1|, gi|524896691|ref|XP_005104817.1|, gi|871245491|ref|XP_005102500.2|, gi|871222689|ref|XP_012936132.1|, gi|871239972|ref|XP_012939307.1|, gi|524873152|ref|XP_005093328.1|, gi|871263708|ref|XP_01294…	gi|871244544|ref|XP_012940195.1|, gi|871221143|ref|XP_012935884.1|, gi|871274705|ref|XP_012945788.1|, gi|871247008|ref|XP_012940605.1|, gi|871220753|ref|XP_012935804.1|, gi|871268319|ref|XP_012944513.1|, gi|871245144|ref|XP_012940301.1|, gi|524891969|ref|XP_005102516.1|, gi|871278782|ref|XP_012946627.1|, gi|524880240|ref|XP_005096786.1|, gi|871239632|ref|XP_012939232.1|, gi|524916982|ref|XP_00511…
GO:0009116	nucleoside metabolic process	P	9.59e-05	1.25e-06	53	446	904	16593	gi|524897671|ref|XP_005105294.1|, gi|524916025|ref|XP_005112795.1|, gi|871263708|ref|XP_012943678.1|, gi|3043929|gb|AAC13267.1|, gi|470012020|gb|AGI03862.1|, gi|524882011|ref|XP_005097651.1|, gi|871228413|ref|XP_012937195.1|, gi|325296787|ref|NP_001191632.1|, gi|524882003|ref|XP_005097647.1|, gi|871225758|ref|XP_012936693.1|, gi|524883729|ref|XP_005098491.1|, gi|524865955|ref|XP_005089803.1|, gi|…	gi|871247734|ref|XP_012940725.1|, gi|871266966|ref|XP_012944243.1|, gi|871236956|ref|XP_012938765.1|, gi|524914999|ref|XP_005112308.1|, gi|871228429|ref|XP_012937199.1|, gi|871275941|ref|XP_012946043.1|, gi|871204845|ref|XP_012943544.1|, gi|871242605|ref|XP_012939818.1|, gi|524879404|ref|XP_005096378.1|, gi|871266716|ref|XP_012944194.1|, gi|524876078|ref|XP_005094759.1|, gi|524911100|ref|XP_00511…
GO:0001933	negative regulation of protein phosphorylation	P	9.66e-05	1.26e-06	63	571	894	16468	gi|5588|emb|CAA44246.1|, gi|325297094|ref|NP_001191555.1|, gi|524913078|ref|XP_005111373.1|, gi|325296993|ref|NP_001191509.1|, gi|871265711|ref|XP_012944021.1|, gi|871270627|ref|XP_012944984.1|, gi|871268622|ref|XP_012944568.1|, gi|524896691|ref|XP_005104817.1|, gi|5572|emb|CAA40207.1|, gi|524887498|ref|XP_005100334.1|, gi|871228413|ref|XP_012937195.1|, gi|325296787|ref|NP_001191632.1|, gi|524901…	gi|524887781|ref|XP_005100474.1|, gi|871260575|ref|XP_012943097.1|, gi|871244825|ref|XP_005102311.2|, gi|871276386|ref|XP_012946125.1|, gi|524871987|ref|XP_005092762.1|, gi|871274705|ref|XP_012945788.1|, gi|524888957|ref|XP_005101042.1|, gi|871271742|ref|XP_012945221.1|, gi|325296885|ref|NP_001191474.1|, gi|524913046|ref|XP_005111357.1|, gi|871218208|ref|XP_005093745.2|, gi|871262358|ref|XP_00510…
GO:0050796	regulation of insulin secretion	P	9.77e-05	1.28e-06	39	282	918	16757	gi|5588|emb|CAA44246.1|, gi|325297158|ref|NP_001191588.1|, gi|524884323|ref|XP_005098783.1|, gi|37964177|gb|AAR06171.1|, gi|325297094|ref|NP_001191555.1|, gi|325297062|ref|NP_001191535.1|, gi|871274499|ref|XP_012945752.1|, gi|871271683|ref|XP_005111335.2|, gi|524881387|ref|XP_005097345.1|, gi|524884321|ref|XP_005098782.1|, gi|524901491|ref|XP_005107152.1|, gi|524875825|ref|XP_005094635.1|, gi|325…	gi|524866180|ref|XP_005089914.1|, gi|871276731|ref|XP_012946201.1|, gi|871244544|ref|XP_012940195.1|, gi|871245186|ref|XP_012940306.1|, gi|871278596|ref|XP_012946589.1|, gi|871278894|ref|XP_005113554.2|, gi|524912564|ref|XP_005111128.1|, gi|871236956|ref|XP_012938765.1|, gi|871226227|ref|XP_012936772.1|, gi|871220753|ref|XP_012935804.1|, gi|871268319|ref|XP_012944513.1|, gi|871275941|ref|XP_01294…
GO:0010646	regulation of cell communication	P	9.81e-05	1.29e-06	300	4156	657	12883	gi|871270920|ref|XP_005111093.2|, gi|871246848|ref|XP_012940577.1|, gi|524885226|ref|XP_005099222.1|, gi|871268622|ref|XP_012944568.1|, gi|524896691|ref|XP_005104817.1|, gi|871279147|ref|XP_012946689.1|, gi|871222689|ref|XP_012936132.1|, gi|524873152|ref|XP_005093328.1|, gi|871252182|ref|XP_012941504.1|, gi|871221419|ref|XP_012935928.1|, gi|5572|emb|CAA40207.1|, gi|524887498|ref|XP_005100334.1|, …	gi|871219405|ref|XP_012935549.1|, gi|871244544|ref|XP_012940195.1|, gi|871221143|ref|XP_012935884.1|, gi|871268319|ref|XP_012944513.1|, gi|871271229|ref|XP_012945112.1|, gi|524896754|ref|XP_005104848.1|, gi|871271901|ref|XP_012945244.1|, gi|524891969|ref|XP_005102516.1|, gi|871278782|ref|XP_012946627.1|, gi|871239632|ref|XP_012939232.1|, gi|871265328|ref|XP_012943960.1|, gi|524882778|ref|XP_00509…
GO:0032269	negative regulation of cellular protein metabolic process	P	0.00011	1.46e-06	127	1457	830	15582	gi|524897671|ref|XP_005105294.1|, gi|871207189|ref|XP_012937990.1|, gi|524885226|ref|XP_005099222.1|, gi|871268622|ref|XP_012944568.1|, gi|524896691|ref|XP_005104817.1|, gi|524912283|ref|XP_005110992.1|, gi|871221419|ref|XP_012935928.1|, gi|5572|emb|CAA40207.1|, gi|524887498|ref|XP_005100334.1|, gi|871228413|ref|XP_012937195.1|, gi|524901491|ref|XP_005107152.1|, gi|524869323|ref|XP_005091456.1|, …	gi|524866180|ref|XP_005089914.1|, gi|524878763|ref|XP_005096063.1|, gi|871221143|ref|XP_012935884.1|, gi|871274705|ref|XP_012945788.1|, gi|871277320|ref|XP_012946311.1|, gi|871236956|ref|XP_012938765.1|, gi|871247008|ref|XP_012940605.1|, gi|871268319|ref|XP_012944513.1|, gi|325296867|ref|NP_001191465.1|, gi|524891969|ref|XP_005102516.1|, gi|871278782|ref|XP_012946627.1|, gi|524896646|ref|XP_00510…
GO:0071868	cellular response to monoamine stimulus	P	0.000112	1.49e-06	14	44	943	16995	gi|325297158|ref|NP_001191588.1|, gi|37964177|gb|AAR06171.1|, gi|325297062|ref|NP_001191535.1|, gi|871271683|ref|XP_005111335.2|, gi|5579|emb|CAA45015.1|, gi|871230575|ref|XP_012937590.1|, gi|56791768|gb|AAW30400.1|, gi|325297092|ref|NP_001191554.1|, gi|304653867|gb|AAW30401.2|, gi|583073456|emb|CDM55516.1|, gi|871274702|ref|XP_012945787.1|, gi|5577|emb|CAA45014.1|, gi|871255858|ref|XP_012942193.…	gi|524889429|ref|XP_005101272.1|, gi|871244544|ref|XP_012940195.1|, gi|524916041|ref|XP_005112803.1|, gi|871241466|ref|XP_012939589.1|, gi|871271127|ref|XP_012945089.1|, gi|325296885|ref|NP_001191474.1|, gi|524885652|ref|XP_005099431.1|, gi|871260847|ref|XP_012943144.1|, gi|524884826|ref|XP_005099029.1|, gi|871217522|ref|XP_012935250.1|, gi|871241469|ref|XP_012939590.1|, gi|871253251|ref|XP_01294…
GO:0002376	immune system process	P	0.000115	1.54e-06	237	3145	720	13894	gi|524897671|ref|XP_005105294.1|, gi|524880237|ref|XP_005096785.1|, gi|524873152|ref|XP_005093328.1|, gi|871252182|ref|XP_012941504.1|, gi|871221419|ref|XP_012935928.1|, gi|325296839|ref|NP_001191661.1|, gi|5572|emb|CAA40207.1|, gi|524887498|ref|XP_005100334.1|, gi|524901491|ref|XP_005107152.1|, gi|524896986|ref|XP_005104962.1|, gi|871262439|ref|XP_012943457.1|, gi|871240123|ref|XP_012939340.1|, …	gi|524911298|ref|XP_005110514.1|, gi|325296729|ref|NP_001191600.1|, gi|524911300|ref|XP_005110515.1|
GO:0009719	response to endogenous stimulus	P	0.000116	1.57e-06	210	2719	747	14320	gi|524884737|ref|XP_005098987.1|, gi|871215353|ref|XP_012934865.1|, gi|871246848|ref|XP_012940577.1|, gi|871268622|ref|XP_012944568.1|, gi|524896691|ref|XP_005104817.1|, gi|871279147|ref|XP_012946689.1|, gi|871252182|ref|XP_012941504.1|, gi|5572|emb|CAA40207.1|, gi|524901491|ref|XP_005107152.1|, gi|524898682|ref|XP_005105787.1|, gi|524894644|ref|XP_005103817.1|, gi|871227246|ref|XP_012936954.1|, …	gi|524885965|ref|XP_005099583.1|, gi|524885961|ref|XP_005099581.1|, gi|524889379|ref|XP_005101248.1|, gi|871236304|ref|XP_012938637.1|, gi|524910230|ref|XP_005109996.1|, gi|524889377|ref|XP_005101247.1|, gi|524885963|ref|XP_005099582.1|, gi|871225080|ref|XP_005095954.2|, gi|524885959|ref|XP_005099580.1|, gi|524866631|ref|XP_005090134.1|
GO:0006101	citrate metabolic process	P	0.000117	1.6e-06	11	25	946	17014	gi|871266886|ref|XP_012944225.1|, gi|524909457|ref|XP_005109775.1|, gi|524909459|ref|XP_005109776.1|, gi|524878388|ref|XP_005095881.1|, gi|524883990|ref|XP_005098620.1|, gi|871249041|ref|XP_012940959.1|, gi|524882484|ref|XP_005097885.1|, gi|524880620|ref|XP_005096972.1|, gi|871278040|ref|XP_012946471.1|, gi|524911856|ref|XP_005110788.1|, gi|524891584|ref|XP_005102325.1|	gi|524878763|ref|XP_005096063.1|, gi|871274705|ref|XP_012945788.1|, gi|524884487|ref|XP_005098863.1|, gi|871213171|ref|XP_012946899.1|, gi|871239702|ref|XP_012939247.1|, gi|871236956|ref|XP_012938765.1|, gi|871247008|ref|XP_012940605.1|, gi|871220753|ref|XP_012935804.1|, gi|871245144|ref|XP_012940301.1|, gi|871275941|ref|XP_012946043.1|, gi|524875587|ref|XP_005094519.1|, gi|871271901|ref|XP_01294…
GO:0009148	pyrimidine nucleoside triphosphate biosynthetic process	P	0.000123	1.69e-06	8	10	949	17029	gi|871230329|ref|XP_012937550.1|, gi|524882011|ref|XP_005097651.1|, gi|524882001|ref|XP_005097646.1|, gi|524882003|ref|XP_005097647.1|, gi|524882009|ref|XP_005097650.1|, gi|524882005|ref|XP_005097648.1|, gi|524908505|ref|XP_005109348.1|, gi|524882007|ref|XP_005097649.1|	gi|871231273|ref|XP_012937726.1|, gi|524908327|ref|XP_005109265.1|, gi|871274705|ref|XP_012945788.1|, gi|524885430|ref|XP_005099323.1|, gi|524884189|ref|XP_005098717.1|, gi|871254195|ref|XP_012941870.1|, gi|871236956|ref|XP_012938765.1|, gi|524866272|ref|XP_005089958.1|, gi|871226227|ref|XP_012936772.1|, gi|524893868|ref|XP_005103442.1|, gi|871257222|ref|XP_005106414.2|, gi|871275941|ref|XP_01294…
GO:0090276	regulation of peptide hormone secretion	P	0.000124	1.7e-06	40	297	917	16742	gi|5588|emb|CAA44246.1|, gi|325297158|ref|NP_001191588.1|, gi|524884323|ref|XP_005098783.1|, gi|37964177|gb|AAR06171.1|, gi|325297094|ref|NP_001191555.1|, gi|325297062|ref|NP_001191535.1|, gi|871274499|ref|XP_012945752.1|, gi|871271683|ref|XP_005111335.2|, gi|524881387|ref|XP_005097345.1|, gi|524884321|ref|XP_005098782.1|, gi|871263568|ref|XP_012943653.1|, gi|524901491|ref|XP_005107152.1|, gi|524…	gi|524866180|ref|XP_005089914.1|, gi|871276731|ref|XP_012946201.1|, gi|524878763|ref|XP_005096063.1|, gi|871221143|ref|XP_012935884.1|, gi|524901249|ref|XP_005107035.1|, gi|871245186|ref|XP_012940306.1|, gi|524889396|ref|XP_005101256.1|, gi|871274705|ref|XP_012945788.1|, gi|871209239|ref|XP_012941697.1|, gi|325296905|ref|NP_001191486.1|, gi|524885981|ref|XP_005099591.1|, gi|524888169|ref|XP_00510…
GO:0003008	system process	P	0.000124	1.72e-06	180	2257	777	14782	gi|524897671|ref|XP_005105294.1|, gi|871241803|ref|XP_012939657.1|, gi|524907687|ref|XP_005108959.1|, gi|524917149|ref|XP_005113337.1|, gi|37964177|gb|AAR06171.1|, gi|871215353|ref|XP_012934865.1|, gi|524889944|ref|XP_005101522.1|, gi|5572|emb|CAA40207.1|, gi|524901491|ref|XP_005107152.1|, gi|871271522|ref|XP_012945182.1|, gi|325296791|ref|NP_001191634.1|, gi|871214216|ref|XP_012934652.1|, gi|871…	gi|524892127|ref|XP_005102594.1|, gi|524901462|ref|XP_005107138.1|, gi|524892572|ref|XP_005102813.1|, gi|871246225|ref|XP_012940472.1|, gi|524899188|ref|XP_005106032.1|, gi|871211657|ref|XP_012945866.1|, gi|871214873|ref|XP_012934772.1|, gi|524899588|ref|XP_005106223.1|, gi|524894216|ref|XP_005103610.1|, gi|524882120|ref|XP_005097705.1|, gi|524878971|ref|XP_005096165.1|, gi|871249083|ref|XP_01294…
GO:0006793	phosphorus metabolic process	P	0.000125	1.74e-06	289	3990	668	13049	gi|524897671|ref|XP_005105294.1|, gi|524917149|ref|XP_005113337.1|, gi|871268622|ref|XP_012944568.1|, gi|524896691|ref|XP_005104817.1|, gi|871279147|ref|XP_012946689.1|, gi|871263708|ref|XP_012943678.1|, gi|871252182|ref|XP_012941504.1|, gi|871221419|ref|XP_012935928.1|, gi|3043929|gb|AAC13267.1|, gi|5572|emb|CAA40207.1|, gi|524887498|ref|XP_005100334.1|, gi|524901491|ref|XP_005107152.1|, gi|5248…	gi|524892127|ref|XP_005102594.1|, gi|524901462|ref|XP_005107138.1|, gi|524892572|ref|XP_005102813.1|, gi|871246225|ref|XP_012940472.1|, gi|524899188|ref|XP_005106032.1|, gi|871211657|ref|XP_012945866.1|, gi|871214873|ref|XP_012934772.1|, gi|524899588|ref|XP_005106223.1|, gi|524894216|ref|XP_005103610.1|, gi|524882120|ref|XP_005097705.1|, gi|524878971|ref|XP_005096165.1|, gi|871249083|ref|XP_01294…
GO:0032412	regulation of ion transmembrane transporter activity	P	0.000125	1.75e-06	47	379	910	16660	gi|2706558|emb|CAA78757.1|, gi|871237008|ref|XP_012938778.1|, gi|871241769|ref|XP_012939649.1|, gi|871255392|ref|XP_012942097.1|, gi|871251799|ref|XP_012941441.1|, gi|524885108|ref|XP_005099165.1|, gi|37964177|gb|AAR06171.1|, gi|325296993|ref|NP_001191509.1|, gi|871271683|ref|XP_005111335.2|, gi|871230575|ref|XP_012937590.1|, gi|871265711|ref|XP_012944021.1|, gi|524912051|ref|XP_005110879.1|, gi|…	gi|524866180|ref|XP_005089914.1|, gi|524880713|ref|XP_005097017.1|, gi|871274705|ref|XP_012945788.1|, gi|524896571|ref|XP_005104758.1|, gi|871231514|ref|XP_012937774.1|, gi|871239702|ref|XP_012939247.1|, gi|871234856|ref|XP_012938389.1|, gi|871236956|ref|XP_012938765.1|, gi|871268319|ref|XP_012944513.1|, gi|871245144|ref|XP_012940301.1|, gi|524874781|ref|XP_005094125.1|, gi|524879057|ref|XP_00509…
GO:1901698	response to nitrogen compound	P	0.000125	1.76e-06	129	1492	828	15547	gi|524884737|ref|XP_005098987.1|, gi|524888491|ref|XP_005100816.1|, gi|37964177|gb|AAR06171.1|, gi|871215353|ref|XP_012934865.1|, gi|871246848|ref|XP_012940577.1|, gi|524889944|ref|XP_005101522.1|, gi|871252182|ref|XP_012941504.1|, gi|5572|emb|CAA40207.1|, gi|871228413|ref|XP_012937195.1|, gi|524901491|ref|XP_005107152.1|, gi|524875825|ref|XP_005094635.1|, gi|871236198|ref|XP_012938619.1|, gi|871…	gi|524908327|ref|XP_005109265.1|, gi|871208599|ref|XP_012940462.1|, gi|871266997|ref|XP_012944248.1|, gi|871261768|ref|XP_012943323.1|, gi|871208579|ref|XP_012940445.1|, gi|871274705|ref|XP_012945788.1|, gi|325296885|ref|NP_001191474.1|, gi|871236956|ref|XP_012938765.1|, gi|871273596|ref|XP_012945574.1|, gi|524914616|ref|XP_005112120.1|, gi|871261829|ref|XP_012943337.1|, gi|871236553|ref|XP_01293…
GO:0046496	nicotinamide nucleotide metabolic process	P	0.000125	1.77e-06	27	158	930	16881	gi|524897671|ref|XP_005105294.1|, gi|871241769|ref|XP_012939649.1|, gi|871255392|ref|XP_012942097.1|, gi|524883990|ref|XP_005098620.1|, gi|871209289|ref|XP_005090559.2|, gi|524916025|ref|XP_005112795.1|, gi|871269995|ref|XP_012944850.1|, gi|526117385|ref|NP_001267755.1|, gi|3043929|gb|AAC13267.1|, gi|470012020|gb|AGI03862.1|, gi|524893098|ref|XP_005103069.1|, gi|871228413|ref|XP_012937195.1|, gi|…	gi|871244544|ref|XP_012940195.1|, gi|871221143|ref|XP_012935884.1|, gi|871274705|ref|XP_012945788.1|, gi|871247008|ref|XP_012940605.1|, gi|871220753|ref|XP_012935804.1|, gi|871268319|ref|XP_012944513.1|, gi|871245144|ref|XP_012940301.1|, gi|524891969|ref|XP_005102516.1|, gi|871278782|ref|XP_012946627.1|, gi|524880240|ref|XP_005096786.1|, gi|871239632|ref|XP_012939232.1|, gi|524916982|ref|XP_00511…
GO:0019362	pyridine nucleotide metabolic process	P	0.000125	1.77e-06	27	158	930	16881	gi|524897671|ref|XP_005105294.1|, gi|871241769|ref|XP_012939649.1|, gi|871255392|ref|XP_012942097.1|, gi|524883990|ref|XP_005098620.1|, gi|871209289|ref|XP_005090559.2|, gi|524916025|ref|XP_005112795.1|, gi|871269995|ref|XP_012944850.1|, gi|526117385|ref|NP_001267755.1|, gi|3043929|gb|AAC13267.1|, gi|470012020|gb|AGI03862.1|, gi|524893098|ref|XP_005103069.1|, gi|871228413|ref|XP_012937195.1|, gi|…	gi|524908327|ref|XP_005109265.1|, gi|871209357|ref|XP_012941904.1|, gi|871278818|ref|XP_005113534.2|, gi|524896377|ref|XP_005104663.1|, gi|524897756|ref|XP_005105335.1|, gi|524864475|ref|XP_005089073.1|, gi|871228429|ref|XP_012937199.1|, gi|871245144|ref|XP_012940301.1|, gi|871275941|ref|XP_012946043.1|, gi|524916821|ref|XP_005113180.1|, gi|524865616|ref|XP_005089636.1|, gi|524879057|ref|XP_00509…
GO:0010881	regulation of cardiac muscle contraction by regulation of the release of sequestered calcium ion	P	0.000127	1.81e-06	19	84	938	16955	gi|871237008|ref|XP_012938778.1|, gi|871270683|ref|XP_012944996.1|, gi|37964177|gb|AAR06171.1|, gi|325296993|ref|NP_001191509.1|, gi|871271683|ref|XP_005111335.2|, gi|5579|emb|CAA45015.1|, gi|871230575|ref|XP_012937590.1|, gi|871265711|ref|XP_012944021.1|, gi|871228378|ref|XP_012937185.1|, gi|5572|emb|CAA40207.1|, gi|325297092|ref|NP_001191554.1|, gi|871236625|ref|XP_012938699.1|, gi|524901491|re…	gi|871231273|ref|XP_012937726.1|, gi|524878763|ref|XP_005096063.1|, gi|524892572|ref|XP_005102813.1|, gi|871209180|ref|XP_012941538.1|, gi|871246225|ref|XP_012940472.1|, gi|524873444|ref|XP_005093469.1|, gi|871277604|ref|XP_012946373.1|, gi|524885430|ref|XP_005099323.1|, gi|871262358|ref|XP_005108248.2|, gi|871236956|ref|XP_012938765.1|, gi|871253776|ref|XP_012941795.1|, gi|325296827|ref|NP_00119…
GO:0023051	regulation of signaling	P	0.000127	1.82e-06	296	4107	661	12932	gi|871270920|ref|XP_005111093.2|, gi|871246848|ref|XP_012940577.1|, gi|524885226|ref|XP_005099222.1|, gi|871268622|ref|XP_012944568.1|, gi|524896691|ref|XP_005104817.1|, gi|871279147|ref|XP_012946689.1|, gi|871222689|ref|XP_012936132.1|, gi|524873152|ref|XP_005093328.1|, gi|871252182|ref|XP_012941504.1|, gi|871221419|ref|XP_012935928.1|, gi|5572|emb|CAA40207.1|, gi|524887498|ref|XP_005100334.1|, …	gi|871207846|ref|XP_012939067.1|, gi|871220144|ref|XP_012935695.1|, gi|524865885|ref|XP_005089768.1|, gi|524865981|ref|XP_005089815.1|, gi|871236956|ref|XP_012938765.1|, gi|524893878|ref|XP_005103447.1|, gi|871244693|ref|XP_012940221.1|, gi|871228429|ref|XP_012937199.1|, gi|524879489|ref|XP_005096419.1|, gi|871242605|ref|XP_012939818.1|, gi|524879404|ref|XP_005096378.1|, gi|871266716|ref|XP_01294…
GO:0006140	regulation of nucleotide metabolic process	P	0.000133	1.93e-06	44	345	913	16694	gi|871237008|ref|XP_012938778.1|, gi|524884884|ref|XP_005099056.1|, gi|325296993|ref|NP_001191509.1|, gi|871265711|ref|XP_012944021.1|, gi|524881387|ref|XP_005097345.1|, gi|871263708|ref|XP_012943678.1|, gi|524889207|ref|XP_005101164.1|, gi|526117385|ref|NP_001267755.1|, gi|5572|emb|CAA40207.1|, gi|871239397|ref|XP_012939191.1|, gi|871204376|ref|XP_012935434.1|, gi|470012020|gb|AGI03862.1|, gi|87…	gi|871211121|ref|XP_012944854.1|
GO:0042326	negative regulation of phosphorylation	P	0.000134	1.96e-06	66	618	891	16421	gi|5588|emb|CAA44246.1|, gi|325297094|ref|NP_001191555.1|, gi|524913078|ref|XP_005111373.1|, gi|325296993|ref|NP_001191509.1|, gi|871265711|ref|XP_012944021.1|, gi|871270627|ref|XP_012944984.1|, gi|871268622|ref|XP_012944568.1|, gi|524896691|ref|XP_005104817.1|, gi|871263708|ref|XP_012943678.1|, gi|5572|emb|CAA40207.1|, gi|524887498|ref|XP_005100334.1|, gi|871228413|ref|XP_012937195.1|, gi|325296…	gi|524887970|ref|XP_005100564.1|
GO:0034620	cellular response to unfolded protein	P	0.00014	2.04e-06	32	211	925	16828	gi|2706558|emb|CAA78757.1|, gi|871264594|ref|XP_005108979.2|, gi|524901669|ref|XP_005107239.1|, gi|524889492|ref|XP_005101301.1|, gi|524897997|ref|XP_005105453.1|, gi|524888344|ref|XP_005100743.1|, gi|871270627|ref|XP_012944984.1|, gi|524880146|ref|XP_005096740.1|, gi|871221419|ref|XP_012935928.1|, gi|524887498|ref|XP_005100334.1|, gi|524894684|ref|XP_005103834.1|, gi|524910726|ref|XP_005110237.1…	gi|524866180|ref|XP_005089914.1|, gi|871252064|ref|XP_012941486.1|, gi|871221143|ref|XP_012935884.1|, gi|871278596|ref|XP_012946589.1|, gi|524912564|ref|XP_005111128.1|, gi|871236956|ref|XP_012938765.1|, gi|871226227|ref|XP_012936772.1|, gi|871268319|ref|XP_012944513.1|, gi|871223116|ref|XP_012936223.1|, gi|871226310|ref|XP_012936793.1|, gi|524899722|ref|XP_005106289.1|, gi|524896754|ref|XP_00510…
GO:0070059	intrinsic apoptotic signaling pathway in response to endoplasmic reticulum stress	P	0.000157	2.31e-06	16	61	941	16978	gi|2706558|emb|CAA78757.1|, gi|524884884|ref|XP_005099056.1|, gi|524901669|ref|XP_005107239.1|, gi|524889492|ref|XP_005101301.1|, gi|524885226|ref|XP_005099222.1|, gi|871270627|ref|XP_012944984.1|, gi|524880146|ref|XP_005096740.1|, gi|871221419|ref|XP_012935928.1|, gi|524891904|ref|XP_005102484.1|, gi|524882748|ref|XP_005098012.1|, gi|871272284|ref|XP_012945316.1|, gi|524894684|ref|XP_005103834.1…	gi|871226414|ref|XP_005096412.2|, gi|524866180|ref|XP_005089914.1|, gi|524892711|ref|XP_005102881.1|, gi|871274705|ref|XP_012945788.1|, gi|524871467|ref|XP_005092506.1|, gi|871272966|ref|XP_012945462.1|, gi|524875502|ref|XP_005094478.1|, gi|871212061|ref|XP_012946641.1|, gi|524895935|ref|XP_005104447.1|, gi|871236956|ref|XP_012938765.1|, gi|871237521|ref|XP_012938863.1|, gi|524893878|ref|XP_00510…
GO:0007599	hemostasis	P	0.000165	2.46e-06	79	795	878	16244	gi|524897671|ref|XP_005105294.1|, gi|5588|emb|CAA44246.1|, gi|524913358|ref|XP_005111510.1|, gi|524907687|ref|XP_005108959.1|, gi|37964177|gb|AAR06171.1|, gi|325297094|ref|NP_001191555.1|, gi|325296993|ref|NP_001191509.1|, gi|871207189|ref|XP_012937990.1|, gi|524880237|ref|XP_005096785.1|, gi|871265711|ref|XP_012944021.1|, gi|871222689|ref|XP_012936132.1|, gi|5572|emb|CAA40207.1|, gi|325296787|re…	gi|524892711|ref|XP_005102881.1|, gi|871270439|ref|XP_012944940.1|, gi|524892572|ref|XP_005102813.1|, gi|524868195|ref|XP_005090902.1|, gi|871224807|ref|XP_012936535.1|, gi|524871467|ref|XP_005092506.1|, gi|871227925|ref|XP_012937099.1|, gi|871262358|ref|XP_005108248.2|, gi|524873878|ref|XP_005093681.1|, gi|524897756|ref|XP_005105335.1|, gi|871273596|ref|XP_012945574.1|, gi|524893878|ref|XP_00510…
GO:0010035	response to inorganic substance	P	0.000167	2.49e-06	68	649	889	16390	gi|524886028|ref|XP_005099614.1|, gi|524913078|ref|XP_005111373.1|, gi|325296993|ref|NP_001191509.1|, gi|871265711|ref|XP_012944021.1|, gi|5572|emb|CAA40207.1|, gi|325296787|ref|NP_001191632.1|, gi|524901491|ref|XP_005107152.1|, gi|871236807|ref|XP_012938731.1|, gi|871271522|ref|XP_012945182.1|, gi|871269656|ref|XP_012944779.1|, gi|325296791|ref|NP_001191634.1|, gi|21307641|gb|AAK61380.1|, gi|871…	gi|524901249|ref|XP_005107035.1|, gi|871245186|ref|XP_012940306.1|, gi|871274705|ref|XP_012945788.1|, gi|871270888|ref|XP_012945034.1|, gi|325296905|ref|NP_001191486.1|, gi|524888169|ref|XP_005100660.1|, gi|524872956|ref|XP_005093233.1|, gi|871236956|ref|XP_012938765.1|, gi|871226227|ref|XP_012936772.1|, gi|524910442|ref|XP_005110098.1|, gi|871270030|ref|XP_012944855.1|, gi|871275941|ref|XP_01294…
GO:0051049	regulation of transport	P	0.00017	2.55e-06	207	2692	750	14347	gi|871222689|ref|XP_012936132.1|, gi|5572|emb|CAA40207.1|, gi|524879858|ref|XP_005096600.1|, gi|524901491|ref|XP_005107152.1|, gi|871224971|ref|XP_012936557.1|, gi|871217121|ref|XP_012935184.1|, gi|871261991|ref|XP_012943366.1|, gi|871227246|ref|XP_012936954.1|, gi|871227388|ref|XP_012936979.1|, gi|871211350|ref|XP_012945290.1|, gi|871234849|ref|XP_012938387.1|, gi|524865751|ref|XP_005089702.1|, …	gi|871274705|ref|XP_012945788.1|, gi|871254195|ref|XP_012941870.1|, gi|871236956|ref|XP_012938765.1|, gi|524866272|ref|XP_005089958.1|, gi|871226227|ref|XP_012936772.1|, gi|871257222|ref|XP_005106414.2|, gi|871275941|ref|XP_012946043.1|, gi|524916821|ref|XP_005113180.1|, gi|871276740|ref|XP_012946203.1|, gi|524914082|ref|XP_005111860.1|, gi|871278782|ref|XP_012946627.1|, gi|871239632|ref|XP_01293…
GO:1901293	nucleoside phosphate biosynthetic process	P	0.000172	2.58e-06	47	385	910	16654	gi|524907687|ref|XP_005108959.1|, gi|325297158|ref|NP_001191588.1|, gi|524917149|ref|XP_005113337.1|, gi|325297062|ref|NP_001191535.1|, gi|325296993|ref|NP_001191509.1|, gi|524889944|ref|XP_005101522.1|, gi|524881387|ref|XP_005097345.1|, gi|871269995|ref|XP_012944850.1|, gi|524897471|ref|XP_005105196.1|, gi|5572|emb|CAA40207.1|, gi|871239397|ref|XP_012939191.1|, gi|871204376|ref|XP_012935434.1|, …	gi|524866180|ref|XP_005089914.1|, gi|871266966|ref|XP_012944243.1|, gi|871268319|ref|XP_012944513.1|, gi|871245144|ref|XP_012940301.1|, gi|871275941|ref|XP_012946043.1|, gi|871223116|ref|XP_012936223.1|, gi|871259176|ref|XP_012942751.1|, gi|871271901|ref|XP_012945244.1|, gi|871266716|ref|XP_012944194.1|, gi|871226623|ref|XP_012936850.1|, gi|524879057|ref|XP_005096208.1|, gi|871255739|ref|XP_01294…
GO:0002791	regulation of peptide secretion	P	0.000176	2.65e-06	40	303	917	16736	gi|5588|emb|CAA44246.1|, gi|325297158|ref|NP_001191588.1|, gi|524884323|ref|XP_005098783.1|, gi|37964177|gb|AAR06171.1|, gi|325297094|ref|NP_001191555.1|, gi|325297062|ref|NP_001191535.1|, gi|871274499|ref|XP_012945752.1|, gi|871271683|ref|XP_005111335.2|, gi|524881387|ref|XP_005097345.1|, gi|524884321|ref|XP_005098782.1|, gi|871263568|ref|XP_012943653.1|, gi|524901491|ref|XP_005107152.1|, gi|524…	gi|871260575|ref|XP_012943097.1|, gi|524864538|ref|XP_005089104.1|, gi|871274705|ref|XP_012945788.1|, gi|524885364|ref|XP_005099290.1|, gi|871216517|ref|XP_012935088.1|, gi|325296885|ref|NP_001191474.1|, gi|524873884|ref|XP_005093684.1|, gi|871205078|ref|XP_012946794.1|, gi|524878281|ref|XP_005095829.1|, gi|524873878|ref|XP_005093681.1|, gi|871218052|ref|XP_012935332.1|, gi|871211321|ref|XP_00509…
GO:0006812	cation transport	P	0.000179	2.72e-06	125	1447	832	15592	gi|37964177|gb|AAR06171.1|, gi|524880237|ref|XP_005096785.1|, gi|871252182|ref|XP_012941504.1|, gi|325296839|ref|NP_001191661.1|, gi|5572|emb|CAA40207.1|, gi|524901491|ref|XP_005107152.1|, gi|871224975|ref|XP_012936558.1|, gi|325296791|ref|NP_001191634.1|, gi|871214216|ref|XP_012934652.1|, gi|871224971|ref|XP_012936557.1|, gi|871217121|ref|XP_012935184.1|, gi|871261991|ref|XP_012943366.1|, gi|871…	gi|524892711|ref|XP_005102881.1|, gi|524878763|ref|XP_005096063.1|, gi|871220144|ref|XP_012935695.1|, gi|524892572|ref|XP_005102813.1|, gi|871245186|ref|XP_012940306.1|, gi|871275282|ref|XP_012945898.1|, gi|524871467|ref|XP_005092506.1|, gi|871230949|ref|XP_012937676.1|, gi|524893763|ref|XP_005103390.1|, gi|524897756|ref|XP_005105335.1|, gi|524893878|ref|XP_005103447.1|, gi|871220753|ref|XP_01293…
GO:0022898	regulation of transmembrane transporter activity	P	0.000181	2.75e-06	47	386	910	16653	gi|2706558|emb|CAA78757.1|, gi|871237008|ref|XP_012938778.1|, gi|871241769|ref|XP_012939649.1|, gi|871255392|ref|XP_012942097.1|, gi|871251799|ref|XP_012941441.1|, gi|524885108|ref|XP_005099165.1|, gi|37964177|gb|AAR06171.1|, gi|325296993|ref|NP_001191509.1|, gi|871271683|ref|XP_005111335.2|, gi|871230575|ref|XP_012937590.1|, gi|871265711|ref|XP_012944021.1|, gi|524912051|ref|XP_005110879.1|, gi|…	gi|524878763|ref|XP_005096063.1|, gi|524873444|ref|XP_005093469.1|, gi|871262358|ref|XP_005108248.2|, gi|871236956|ref|XP_012938765.1|, gi|871253776|ref|XP_012941795.1|, gi|325296827|ref|NP_001191655.1|, gi|871226227|ref|XP_012936772.1|, gi|524873446|ref|XP_005093470.1|, gi|524897691|ref|XP_005105304.1|, gi|524895487|ref|XP_005104226.1|, gi|871248214|ref|XP_012940813.1|, gi|871239632|ref|XP_01293…
GO:0023061	signal release	P	0.000198	3.05e-06	66	627	891	16412	gi|5588|emb|CAA44246.1|, gi|871261724|ref|XP_012943317.1|, gi|37964177|gb|AAR06171.1|, gi|325297094|ref|NP_001191555.1|, gi|325297062|ref|NP_001191535.1|, gi|871270627|ref|XP_012944984.1|, gi|524884321|ref|XP_005098782.1|, gi|524890839|ref|XP_005101961.1|, gi|871213963|ref|XP_012934570.1|, gi|524907253|ref|XP_005108749.1|, gi|524901491|ref|XP_005107152.1|, gi|524875825|ref|XP_005094635.1|, gi|871…	gi|871256495|ref|XP_012942304.1|, gi|871209086|ref|XP_012941377.1|, gi|524869407|ref|XP_005091498.1|, gi|871221143|ref|XP_012935884.1|, gi|871274705|ref|XP_012945788.1|, gi|524865861|ref|XP_005089756.1|, gi|871268319|ref|XP_012944513.1|, gi|871245144|ref|XP_012940301.1|, gi|524870473|ref|XP_005092021.1|, gi|871223116|ref|XP_012936223.1|, gi|524899722|ref|XP_005106289.1|, gi|524896754|ref|XP_00510…
GO:0045981	positive regulation of nucleotide metabolic process	P	0.0002	3.1e-06	31	205	926	16834	gi|871237008|ref|XP_012938778.1|, gi|524884884|ref|XP_005099056.1|, gi|325296993|ref|NP_001191509.1|, gi|871265711|ref|XP_012944021.1|, gi|524881387|ref|XP_005097345.1|, gi|526117385|ref|NP_001267755.1|, gi|5572|emb|CAA40207.1|, gi|871239397|ref|XP_012939191.1|, gi|871204376|ref|XP_012935434.1|, gi|470012020|gb|AGI03862.1|, gi|871228413|ref|XP_012937195.1|, gi|871236807|ref|XP_012938731.1|, gi|52…	gi|871226414|ref|XP_005096412.2|, gi|524864500|ref|XP_005089085.1|, gi|871245186|ref|XP_012940306.1|, gi|524864490|ref|XP_005089080.1|, gi|871274705|ref|XP_012945788.1|, gi|871207194|ref|XP_012938001.1|, gi|871257577|ref|XP_012942490.1|, gi|871230423|ref|XP_012937564.1|, gi|524877381|ref|XP_005095393.1|, gi|871278818|ref|XP_005113534.2|, gi|524872956|ref|XP_005093233.1|, gi|871218599|ref|XP_01293…
GO:0006796	phosphate-containing compound metabolic process	P	0.000206	3.2e-06	278	3840	679	13199	gi|524897671|ref|XP_005105294.1|, gi|524917149|ref|XP_005113337.1|, gi|871268622|ref|XP_012944568.1|, gi|524896691|ref|XP_005104817.1|, gi|871279147|ref|XP_012946689.1|, gi|871263708|ref|XP_012943678.1|, gi|871252182|ref|XP_012941504.1|, gi|871221419|ref|XP_012935928.1|, gi|3043929|gb|AAC13267.1|, gi|5572|emb|CAA40207.1|, gi|524887498|ref|XP_005100334.1|, gi|524901491|ref|XP_005107152.1|, gi|5248…	gi|871278307|ref|XP_005113398.2|, gi|524878763|ref|XP_005096063.1|, gi|871274705|ref|XP_012945788.1|, gi|871235637|ref|XP_012938522.1|, gi|871213171|ref|XP_012946899.1|, gi|871276079|ref|XP_012946069.1|, gi|871254195|ref|XP_012941870.1|, gi|871236956|ref|XP_012938765.1|, gi|524866272|ref|XP_005089958.1|, gi|871237521|ref|XP_012938863.1|, gi|871226227|ref|XP_012936772.1|, gi|871220835|ref|XP_01293…
GO:0016051	carbohydrate biosynthetic process	P	0.000208	3.23e-06	34	238	923	16801	gi|524897671|ref|XP_005105294.1|, gi|524884737|ref|XP_005098987.1|, gi|524883990|ref|XP_005098620.1|, gi|37964177|gb|AAR06171.1|, gi|524916025|ref|XP_005112795.1|, gi|871214094|ref|XP_012934614.1|, gi|871271683|ref|XP_005111335.2|, gi|871254336|ref|XP_012941896.1|, gi|526117385|ref|NP_001267755.1|, gi|3043929|gb|AAC13267.1|, gi|871249441|ref|XP_012941030.1|, gi|470012020|gb|AGI03862.1|, gi|871228…	gi|524908327|ref|XP_005109265.1|, gi|871248792|ref|XP_012940909.1|, gi|871215973|ref|XP_012934978.1|, gi|871209180|ref|XP_012941538.1|, gi|871274705|ref|XP_012945788.1|, gi|524884189|ref|XP_005098717.1|, gi|871254195|ref|XP_012941870.1|, gi|871236956|ref|XP_012938765.1|, gi|871273596|ref|XP_012945574.1|, gi|524866272|ref|XP_005089958.1|, gi|871226227|ref|XP_012936772.1|, gi|871270030|ref|XP_01294…
GO:0006950	response to stress	P	0.000217	3.4e-06	378	5509	579	11530	gi|524911934|ref|XP_005110825.1|, gi|871270920|ref|XP_005111093.2|, gi|871205724|ref|XP_012935457.1|, gi|524880237|ref|XP_005096785.1|, gi|524885226|ref|XP_005099222.1|, gi|871268622|ref|XP_012944568.1|, gi|524896691|ref|XP_005104817.1|, gi|871222689|ref|XP_012936132.1|, gi|524873152|ref|XP_005093328.1|, gi|871252182|ref|XP_012941504.1|, gi|524905750|ref|XP_005108238.1|, gi|871221419|ref|XP_01293…	gi|871274705|ref|XP_012945788.1|, gi|871209239|ref|XP_012941697.1|, gi|524873444|ref|XP_005093469.1|, gi|325296905|ref|NP_001191486.1|, gi|871236956|ref|XP_012938765.1|, gi|871226227|ref|XP_012936772.1|, gi|871270030|ref|XP_012944855.1|, gi|871275941|ref|XP_012946043.1|, gi|871278782|ref|XP_012946627.1|, gi|871239632|ref|XP_012939232.1|, gi|871265328|ref|XP_012943960.1|, gi|524891850|ref|XP_00510…
GO:0006936	muscle contraction	P	0.000225	3.55e-06	64	604	893	16435	gi|871241803|ref|XP_012939657.1|, gi|37964177|gb|AAR06171.1|, gi|325296993|ref|NP_001191509.1|, gi|871265711|ref|XP_012944021.1|, gi|524884321|ref|XP_005098782.1|, gi|524912051|ref|XP_005110879.1|, gi|5572|emb|CAA40207.1|, gi|871278974|ref|XP_012946658.1|, gi|325296787|ref|NP_001191632.1|, gi|524901491|ref|XP_005107152.1|, gi|871271522|ref|XP_012945182.1|, gi|325296791|ref|NP_001191634.1|, gi|213…	gi|524885693|ref|XP_005099451.1|, gi|524892711|ref|XP_005102881.1|, gi|524885703|ref|XP_005099456.1|, gi|524865885|ref|XP_005089768.1|, gi|524892572|ref|XP_005102813.1|, gi|524871467|ref|XP_005092506.1|, gi|871207119|ref|XP_012937845.1|, gi|871266966|ref|XP_012944243.1|, gi|524897756|ref|XP_005105335.1|, gi|524893878|ref|XP_005103447.1|, gi|871244693|ref|XP_012940221.1|, gi|871242536|ref|XP_01293…
GO:0070588	calcium ion transmembrane transport	P	0.000225	3.56e-06	45	366	912	16673	gi|2706558|emb|CAA78757.1|, gi|871237008|ref|XP_012938778.1|, gi|524885108|ref|XP_005099165.1|, gi|37964177|gb|AAR06171.1|, gi|871216371|ref|XP_012935065.1|, gi|325296993|ref|NP_001191509.1|, gi|871271683|ref|XP_005111335.2|, gi|871230575|ref|XP_012937590.1|, gi|871265711|ref|XP_012944021.1|, gi|524881387|ref|XP_005097345.1|, gi|524912051|ref|XP_005110879.1|, gi|871252182|ref|XP_012941504.1|, gi|…	gi|524892711|ref|XP_005102881.1|, gi|871274705|ref|XP_012945788.1|, gi|325296905|ref|NP_001191486.1|, gi|871230423|ref|XP_012937564.1|, gi|524871467|ref|XP_005092506.1|, gi|871254195|ref|XP_012941870.1|, gi|524895935|ref|XP_005104447.1|, gi|871236956|ref|XP_012938765.1|, gi|524866272|ref|XP_005089958.1|, gi|871226227|ref|XP_012936772.1|, gi|871270030|ref|XP_012944855.1|, gi|871220835|ref|XP_01293…
GO:0055080	cation homeostasis	P	0.000228	3.62e-06	79	804	878	16235	gi|524907687|ref|XP_005108959.1|, gi|37964177|gb|AAR06171.1|, gi|871261571|ref|XP_012943292.1|, gi|325297062|ref|NP_001191535.1|, gi|325296993|ref|NP_001191509.1|, gi|524880237|ref|XP_005096785.1|, gi|871265711|ref|XP_012944021.1|, gi|871262825|ref|XP_005108398.2|, gi|524884321|ref|XP_005098782.1|, gi|524890839|ref|XP_005101961.1|, gi|325296839|ref|NP_001191661.1|, gi|5572|emb|CAA40207.1|, gi|524…	gi|524866180|ref|XP_005089914.1|, gi|524896571|ref|XP_005104758.1|, gi|524885207|ref|XP_005099214.1|, gi|871266966|ref|XP_012944243.1|, gi|871268319|ref|XP_012944513.1|, gi|871223116|ref|XP_012936223.1|, gi|871259176|ref|XP_012942751.1|, gi|871271901|ref|XP_012945244.1|, gi|871266716|ref|XP_012944194.1|, gi|871226623|ref|XP_012936850.1|, gi|871262719|ref|XP_012943500.1|, gi|524894363|ref|XP_00510…
GO:0009306	protein secretion	P	0.000228	3.65e-06	68	657	889	16382	gi|5588|emb|CAA44246.1|, gi|37964177|gb|AAR06171.1|, gi|325297094|ref|NP_001191555.1|, gi|325297062|ref|NP_001191535.1|, gi|524884321|ref|XP_005098782.1|, gi|524890839|ref|XP_005101961.1|, gi|524901491|ref|XP_005107152.1|, gi|871236807|ref|XP_012938731.1|, gi|524875825|ref|XP_005094635.1|, gi|871257264|ref|XP_005106429.2|, gi|325296791|ref|NP_001191634.1|, gi|871255858|ref|XP_012942193.1|, gi|871…	gi|524866180|ref|XP_005089914.1|, gi|524880713|ref|XP_005097017.1|, gi|871221143|ref|XP_012935884.1|, gi|524913070|ref|XP_005111369.1|, gi|871274705|ref|XP_012945788.1|, gi|524896571|ref|XP_005104758.1|, gi|524866015|ref|XP_005089832.1|, gi|524885207|ref|XP_005099214.1|, gi|871236956|ref|XP_012938765.1|, gi|871220753|ref|XP_012935804.1|, gi|524910442|ref|XP_005110098.1|, gi|871268319|ref|XP_01294…
GO:0030154	cell differentiation	P	0.000228	3.65e-06	307	4323	650	12716	gi|871270920|ref|XP_005111093.2|, gi|524866901|ref|XP_005090266.1|, gi|524880237|ref|XP_005096785.1|, gi|871268622|ref|XP_012944568.1|, gi|871222689|ref|XP_012936132.1|, gi|524873152|ref|XP_005093328.1|, gi|871252182|ref|XP_012941504.1|, gi|871221419|ref|XP_012935928.1|, gi|3043929|gb|AAC13267.1|, gi|5572|emb|CAA40207.1|, gi|524887498|ref|XP_005100334.1|, gi|524901491|ref|XP_005107152.1|, gi|8712…	gi|871274705|ref|XP_012945788.1|, gi|871254195|ref|XP_012941870.1|, gi|871236956|ref|XP_012938765.1|, gi|524866272|ref|XP_005089958.1|, gi|871226227|ref|XP_012936772.1|, gi|871257222|ref|XP_005106414.2|, gi|871275941|ref|XP_012946043.1|, gi|524916821|ref|XP_005113180.1|, gi|871276740|ref|XP_012946203.1|, gi|524914082|ref|XP_005111860.1|, gi|871278782|ref|XP_012946627.1|, gi|871239632|ref|XP_01293…
GO:0006816	calcium ion transport	P	0.000229	3.67e-06	60	553	897	16486	gi|524885108|ref|XP_005099165.1|, gi|37964177|gb|AAR06171.1|, gi|325296993|ref|NP_001191509.1|, gi|871265711|ref|XP_012944021.1|, gi|871262825|ref|XP_005108398.2|, gi|524912051|ref|XP_005110879.1|, gi|871252182|ref|XP_012941504.1|, gi|5572|emb|CAA40207.1|, gi|871278974|ref|XP_012946658.1|, gi|871225014|ref|XP_012936566.1|, gi|325296787|ref|NP_001191632.1|, gi|524901491|ref|XP_005107152.1|, gi|871…	gi|524866180|ref|XP_005089914.1|, gi|524881651|ref|XP_005097475.1|, gi|524869993|ref|XP_005091783.1|, gi|524892572|ref|XP_005102813.1|, gi|871246225|ref|XP_012940472.1|, gi|45655858|ref|YP_003692.1|, gi|524881443|ref|XP_005097373.1|, gi|524916821|ref|XP_005113180.1|, gi|524865616|ref|XP_005089636.1|, gi|524876237|ref|XP_005094837.1|, gi|524913990|ref|XP_005111816.1|, gi|871274052|ref|XP_012945661…
GO:0032409	regulation of transporter activity	P	0.000231	3.74e-06	48	403	909	16636	gi|2706558|emb|CAA78757.1|, gi|871237008|ref|XP_012938778.1|, gi|871241769|ref|XP_012939649.1|, gi|871255392|ref|XP_012942097.1|, gi|871251799|ref|XP_012941441.1|, gi|524885108|ref|XP_005099165.1|, gi|37964177|gb|AAR06171.1|, gi|325296993|ref|NP_001191509.1|, gi|871271683|ref|XP_005111335.2|, gi|871230575|ref|XP_012937590.1|, gi|871265711|ref|XP_012944021.1|, gi|524912051|ref|XP_005110879.1|, gi|…	gi|871276731|ref|XP_012946201.1|, gi|524878763|ref|XP_005096063.1|, gi|871245186|ref|XP_012940306.1|, gi|325296905|ref|NP_001191486.1|, gi|871266966|ref|XP_012944243.1|, gi|871236956|ref|XP_012938765.1|, gi|871220753|ref|XP_012935804.1|, gi|871242536|ref|XP_012939801.1|, gi|871268319|ref|XP_012944513.1|, gi|871223116|ref|XP_012936223.1|, gi|524879404|ref|XP_005096378.1|, gi|524879057|ref|XP_00509…
GO:1902582	single-organism intracellular transport	P	0.000231	3.74e-06	198	2567	759	14472	gi|524872932|ref|XP_005093221.1|, gi|871222689|ref|XP_012936132.1|, gi|524865140|ref|XP_005089402.1|, gi|524868205|ref|XP_005090907.1|, gi|325296839|ref|NP_001191661.1|, gi|5572|emb|CAA40207.1|, gi|524901491|ref|XP_005107152.1|, gi|871270423|ref|XP_012944938.1|, gi|524875137|ref|XP_005094299.1|, gi|524896986|ref|XP_005104962.1|, gi|524889574|ref|XP_005101342.1|, gi|524900618|ref|XP_005106728.1|, …	gi|524866180|ref|XP_005089914.1|, gi|524892711|ref|XP_005102881.1|, gi|871270439|ref|XP_012944940.1|, gi|524892572|ref|XP_005102813.1|, gi|524868195|ref|XP_005090902.1|, gi|871224807|ref|XP_012936535.1|, gi|524871467|ref|XP_005092506.1|, gi|871227925|ref|XP_012937099.1|, gi|871262358|ref|XP_005108248.2|, gi|524873878|ref|XP_005093681.1|, gi|524897756|ref|XP_005105335.1|, gi|871273596|ref|XP_01294…
GO:0009205	purine ribonucleoside triphosphate metabolic process	P	0.000232	3.78e-06	35	251	922	16788	gi|524897671|ref|XP_005105294.1|, gi|2706558|emb|CAA78757.1|, gi|524884884|ref|XP_005099056.1|, gi|524916025|ref|XP_005112795.1|, gi|524907257|ref|XP_005108750.1|, gi|871263708|ref|XP_012943678.1|, gi|524889207|ref|XP_005101164.1|, gi|526117385|ref|NP_001267755.1|, gi|3043929|gb|AAC13267.1|, gi|871251011|ref|XP_012941300.1|, gi|470012020|gb|AGI03862.1|, gi|524894684|ref|XP_005103834.1|, gi|871228…	gi|524866180|ref|XP_005089914.1|, gi|871276731|ref|XP_012946201.1|, gi|524878763|ref|XP_005096063.1|, gi|871221143|ref|XP_012935884.1|, gi|524901249|ref|XP_005107035.1|, gi|871245186|ref|XP_012940306.1|, gi|524889396|ref|XP_005101256.1|, gi|871274705|ref|XP_012945788.1|, gi|871209239|ref|XP_012941697.1|, gi|325296905|ref|NP_001191486.1|, gi|524885981|ref|XP_005099591.1|, gi|524888169|ref|XP_00510…
GO:0007165	signal transduction	P	0.000239	3.91e-06	391	5738	566	11301	gi|871237162|ref|XP_012938802.1|, gi|524917149|ref|XP_005113337.1|, gi|871215353|ref|XP_012934865.1|, gi|871246848|ref|XP_012940577.1|, gi|524896691|ref|XP_005104817.1|, gi|871222689|ref|XP_012936132.1|, gi|524873152|ref|XP_005093328.1|, gi|871252182|ref|XP_012941504.1|, gi|524887498|ref|XP_005100334.1|, gi|524901491|ref|XP_005107152.1|, gi|524896986|ref|XP_005104962.1|, gi|871262439|ref|XP_01294…	gi|524866180|ref|XP_005089914.1|, gi|871221143|ref|XP_012935884.1|, gi|524885654|ref|XP_005099432.1|, gi|524912564|ref|XP_005111128.1|, gi|871254195|ref|XP_012941870.1|, gi|524897756|ref|XP_005105335.1|, gi|871236956|ref|XP_012938765.1|, gi|871226227|ref|XP_012936772.1|, gi|871268395|ref|XP_012944527.1|, gi|524881443|ref|XP_005097373.1|, gi|871223116|ref|XP_012936223.1|, gi|871226310|ref|XP_01293…
GO:0032940	secretion by cell	P	0.000245	4.02e-06	114	1299	843	15740	gi|871261724|ref|XP_012943317.1|, gi|37964177|gb|AAR06171.1|, gi|871222689|ref|XP_012936132.1|, gi|5572|emb|CAA40207.1|, gi|524901491|ref|XP_005107152.1|, gi|524875825|ref|XP_005094635.1|, gi|871212645|ref|XP_012946804.1|, gi|325296791|ref|NP_001191634.1|, gi|871236198|ref|XP_012938619.1|, gi|871230036|ref|XP_005097559.2|, gi|871259057|ref|XP_005107060.2|, gi|871227246|ref|XP_012936954.1|, gi|871…	gi|871214073|ref|XP_005092242.2|, gi|871245186|ref|XP_012940306.1|, gi|524873444|ref|XP_005093469.1|, gi|524885981|ref|XP_005099591.1|, gi|524912564|ref|XP_005111128.1|, gi|871220753|ref|XP_012935804.1|, gi|871228429|ref|XP_012937199.1|, gi|871268319|ref|XP_012944513.1|, gi|871245144|ref|XP_012940301.1|, gi|871275941|ref|XP_012946043.1|, gi|871221018|ref|XP_012935857.1|, gi|524879057|ref|XP_00509…
GO:0090087	regulation of peptide transport	P	0.00026	4.28e-06	43	345	914	16694	gi|5588|emb|CAA44246.1|, gi|325297158|ref|NP_001191588.1|, gi|524884323|ref|XP_005098783.1|, gi|37964177|gb|AAR06171.1|, gi|325297094|ref|NP_001191555.1|, gi|325297062|ref|NP_001191535.1|, gi|871274499|ref|XP_012945752.1|, gi|871271683|ref|XP_005111335.2|, gi|524881387|ref|XP_005097345.1|, gi|524884321|ref|XP_005098782.1|, gi|871263568|ref|XP_012943653.1|, gi|524901491|ref|XP_005107152.1|, gi|524…	gi|524887976|ref|XP_005100567.1|, gi|871269840|ref|XP_012944811.1|, gi|325296979|ref|NP_001191505.1|, gi|871277776|ref|XP_005113276.2|, gi|524887972|ref|XP_005100565.1|, gi|524887537|ref|XP_005100353.1|, gi|871255861|ref|XP_012942194.1|, gi|871273596|ref|XP_012945574.1|, gi|524887974|ref|XP_005100566.1|, gi|325297144|ref|NP_001191581.1|, gi|524887539|ref|XP_005100354.1|, gi|871237143|ref|XP_01293…
GO:0010243	response to organonitrogen compound	P	0.000262	4.34e-06	119	1374	838	15665	gi|524884737|ref|XP_005098987.1|, gi|524888491|ref|XP_005100816.1|, gi|37964177|gb|AAR06171.1|, gi|871215353|ref|XP_012934865.1|, gi|871246848|ref|XP_012940577.1|, gi|524889944|ref|XP_005101522.1|, gi|871252182|ref|XP_012941504.1|, gi|5572|emb|CAA40207.1|, gi|871228413|ref|XP_012937195.1|, gi|524901491|ref|XP_005107152.1|, gi|524875825|ref|XP_005094635.1|, gi|871227246|ref|XP_012936954.1|, gi|871…	gi|871214374|ref|XP_012934690.1|, gi|871235551|ref|XP_012938508.1|, gi|524884331|ref|XP_005098787.1|, gi|524892341|ref|XP_005102699.1|, gi|524885438|ref|XP_005099327.1|, gi|871265600|ref|XP_012944008.1|, gi|871216165|ref|XP_012935027.1|, gi|871265631|ref|XP_012944013.1|, gi|871226359|ref|XP_012936805.1|, gi|524884327|ref|XP_005098785.1|, gi|524875031|ref|XP_005094247.1|, gi|871235554|ref|XP_01293…
GO:0030168	platelet activation	P	0.000263	4.37e-06	40	310	917	16729	gi|2706558|emb|CAA78757.1|, gi|524913358|ref|XP_005111510.1|, gi|871237008|ref|XP_012938778.1|, gi|5568|emb|CAA37049.1|, gi|37964177|gb|AAR06171.1|, gi|871274499|ref|XP_012945752.1|, gi|325296993|ref|NP_001191509.1|, gi|871209185|ref|XP_012941542.1|, gi|871271683|ref|XP_005111335.2|, gi|871265711|ref|XP_012944021.1|, gi|871222689|ref|XP_012936132.1|, gi|325297142|ref|NP_001191580.1|, gi|871266176…	gi|871207214|ref|XP_012938028.1|, gi|524892644|ref|XP_005102848.1|, gi|524866282|ref|XP_005089963.1|, gi|524911298|ref|XP_005110514.1|, gi|871221608|ref|XP_012935950.1|, gi|871207202|ref|XP_012938015.1|, gi|524876229|ref|XP_005094833.1|, gi|871207205|ref|XP_012938019.1|, gi|871207208|ref|XP_012938024.1|, gi|524894216|ref|XP_005103610.1|, gi|524866290|ref|XP_005089967.1|, gi|871262055|ref|XP_01294…
GO:0086013	membrane repolarization during cardiac muscle cell action potential	P	0.000268	4.5e-06	9	17	948	17022	gi|871243981|ref|XP_012940084.1|, gi|524884323|ref|XP_005098783.1|, gi|524866178|ref|XP_005089913.1|, gi|524901515|ref|XP_005107164.1|, gi|325296791|ref|NP_001191634.1|, gi|524909004|ref|XP_005109589.1|, gi|524884321|ref|XP_005098782.1|, gi|524895986|ref|XP_005104472.1|, gi|155764|gb|AAA27756.1|	gi|524885289|ref|XP_005099253.1|, gi|524875025|ref|XP_005094244.1|, gi|871244696|ref|XP_012940222.1|, gi|524885654|ref|XP_005099432.1|, gi|871236956|ref|XP_012938765.1|, gi|871226227|ref|XP_012936772.1|, gi|871244693|ref|XP_012940221.1|, gi|524899697|ref|XP_005106277.1|, gi|871228826|ref|XP_012937266.1|, gi|325297156|ref|NP_001191587.1|, gi|871278782|ref|XP_012946627.1|, gi|524908585|ref|XP_00510…
GO:0006007	glucose catabolic process	P	0.000268	4.52e-06	13	42	944	16997	gi|524897671|ref|XP_005105294.1|, gi|524865955|ref|XP_005089803.1|, gi|524916025|ref|XP_005112795.1|, gi|871268218|ref|XP_005110246.2|, gi|524873532|ref|XP_005093511.1|, gi|526117385|ref|NP_001267755.1|, gi|3043929|gb|AAC13267.1|, gi|470012020|gb|AGI03862.1|, gi|524865953|ref|XP_005089802.1|, gi|871263077|ref|XP_012943569.1|, gi|524900673|ref|XP_005106755.1|, gi|871225758|ref|XP_012936693.1|, gi|…	gi|524915844|ref|XP_005112710.1|, gi|524891755|ref|XP_005102410.1|, gi|524908881|ref|XP_005109530.1|, gi|871220144|ref|XP_012935695.1|, gi|871237335|ref|XP_012938835.1|, gi|871266214|ref|XP_012944107.1|, gi|524891753|ref|XP_005102409.1|, gi|524864964|ref|XP_005089315.1|, gi|524908845|ref|XP_005109512.1|, gi|871220141|ref|XP_012935694.1|, gi|871264013|ref|XP_012943726.1|, gi|524876263|ref|XP_00509…
GO:0046903	secretion	P	0.000268	4.53e-06	130	1537	827	15502	gi|871261724|ref|XP_012943317.1|, gi|524907687|ref|XP_005108959.1|, gi|37964177|gb|AAR06171.1|, gi|871222689|ref|XP_012936132.1|, gi|871209599|ref|XP_012942350.1|, gi|5572|emb|CAA40207.1|, gi|524901491|ref|XP_005107152.1|, gi|524870310|ref|XP_005091940.1|, gi|524875825|ref|XP_005094635.1|, gi|871212645|ref|XP_012946804.1|, gi|325296791|ref|NP_001191634.1|, gi|871236198|ref|XP_012938619.1|, gi|871…	gi|524866180|ref|XP_005089914.1|, gi|871276731|ref|XP_012946201.1|, gi|524872785|ref|XP_005093149.1|, gi|871274705|ref|XP_012945788.1|, gi|871219583|ref|XP_012935578.1|, gi|871276079|ref|XP_012946069.1|, gi|871215157|ref|XP_012934826.1|, gi|871226227|ref|XP_012936772.1|, gi|871275941|ref|XP_012946043.1|, gi|871226310|ref|XP_012936793.1|, gi|871271901|ref|XP_012945244.1|, gi|524879404|ref|XP_00509…
GO:0061024	membrane organization	P	0.000276	4.68e-06	137	1642	820	15397	gi|524888491|ref|XP_005100816.1|, gi|37964177|gb|AAR06171.1|, gi|871215353|ref|XP_012934865.1|, gi|524875562|ref|XP_005094507.1|, gi|871222689|ref|XP_012936132.1|, gi|524865140|ref|XP_005089402.1|, gi|871209599|ref|XP_012942350.1|, gi|325296839|ref|NP_001191661.1|, gi|5572|emb|CAA40207.1|, gi|871270423|ref|XP_012944938.1|, gi|524875825|ref|XP_005094635.1|, gi|871271522|ref|XP_012945182.1|, gi|524…	gi|871274705|ref|XP_012945788.1|, gi|524865861|ref|XP_005089756.1|, gi|871236956|ref|XP_012938765.1|, gi|871247008|ref|XP_012940605.1|, gi|871268319|ref|XP_012944513.1|, gi|871245144|ref|XP_012940301.1|, gi|871275941|ref|XP_012946043.1|, gi|524879057|ref|XP_005096208.1|, gi|325296867|ref|NP_001191465.1|, gi|871278782|ref|XP_012946627.1|, gi|524896646|ref|XP_005104795.1|, gi|871239632|ref|XP_01293…
GO:0055008	cardiac muscle tissue morphogenesis	P	0.000287	4.89e-06	21	109	936	16930	gi|871274193|ref|XP_005112174.2|, gi|871237008|ref|XP_012938778.1|, gi|5568|emb|CAA37049.1|, gi|871271525|ref|XP_012945183.1|, gi|325296993|ref|NP_001191509.1|, gi|524885520|ref|XP_005099366.1|, gi|871230575|ref|XP_012937590.1|, gi|871265711|ref|XP_012944021.1|, gi|524864518|ref|XP_005089094.1|, gi|325297142|ref|NP_001191580.1|, gi|5572|emb|CAA40207.1|, gi|871251011|ref|XP_012941300.1|, gi|871236…	gi|524881457|ref|XP_005097380.1|, gi|524866180|ref|XP_005089914.1|, gi|871252064|ref|XP_012941486.1|, gi|871255351|ref|XP_012942093.1|, gi|871221143|ref|XP_012935884.1|, gi|871224606|ref|XP_012936493.1|, gi|871275282|ref|XP_012945898.1|, gi|871278596|ref|XP_012946589.1|, gi|871250588|ref|XP_012941229.1|, gi|524912564|ref|XP_005111128.1|, gi|871254195|ref|XP_012941870.1|, gi|871212061|ref|XP_01294…
GO:0030433	ER-associated ubiquitin-dependent protein catabolic process	P	0.000308	5.25e-06	22	119	935	16920	gi|2706558|emb|CAA78757.1|, gi|524896449|ref|XP_005104699.1|, gi|524902530|ref|XP_005107509.1|, gi|871270627|ref|XP_012944984.1|, gi|524880146|ref|XP_005096740.1|, gi|524880564|ref|XP_005096944.1|, gi|524905750|ref|XP_005108238.1|, gi|524902532|ref|XP_005107510.1|, gi|524891904|ref|XP_005102484.1|, gi|524882748|ref|XP_005098012.1|, gi|871272284|ref|XP_012945316.1|, gi|524887642|ref|XP_005100405.1…	gi|871242322|ref|XP_012939759.1|, gi|524908327|ref|XP_005109265.1|, gi|871264428|ref|XP_012943814.1|, gi|524885654|ref|XP_005099432.1|, gi|871234957|ref|XP_012938407.1|, gi|871226227|ref|XP_012936772.1|, gi|524914616|ref|XP_005112120.1|, gi|871261829|ref|XP_012943337.1|, gi|871236553|ref|XP_012938686.1|, gi|871234954|ref|XP_012938406.1|, gi|871275941|ref|XP_012946043.1|, gi|871250970|ref|XP_01294…
GO:0030029	actin filament-based process	P	0.000311	5.35e-06	80	827	877	16212	gi|871220482|ref|XP_012935760.1|, gi|5588|emb|CAA44246.1|, gi|871241803|ref|XP_012939657.1|, gi|871268278|ref|XP_012944504.1|, gi|37964177|gb|AAR06171.1|, gi|325296993|ref|NP_001191509.1|, gi|524884406|ref|XP_005098823.1|, gi|871265711|ref|XP_012944021.1|, gi|871268622|ref|XP_012944568.1|, gi|871222689|ref|XP_012936132.1|, gi|524884321|ref|XP_005098782.1|, gi|524890839|ref|XP_005101961.1|, gi|871…	gi|871233956|ref|XP_012938216.1|, gi|524916208|ref|XP_005112886.1|, gi|524885693|ref|XP_005099451.1|, gi|524892711|ref|XP_005102881.1|, gi|524909946|ref|XP_005109865.1|, gi|524885703|ref|XP_005099456.1|, gi|871220144|ref|XP_012935695.1|, gi|871221143|ref|XP_012935884.1|, gi|871237335|ref|XP_012938835.1|, gi|524893829|ref|XP_005103423.1|, gi|871272966|ref|XP_012945462.1|, gi|524895935|ref|XP_00510…
GO:0007596	blood coagulation	P	0.000311	5.36e-06	75	759	882	16280	gi|5588|emb|CAA44246.1|, gi|524913358|ref|XP_005111510.1|, gi|524907687|ref|XP_005108959.1|, gi|37964177|gb|AAR06171.1|, gi|325297094|ref|NP_001191555.1|, gi|325296993|ref|NP_001191509.1|, gi|871207189|ref|XP_012937990.1|, gi|524880237|ref|XP_005096785.1|, gi|871265711|ref|XP_012944021.1|, gi|871222689|ref|XP_012936132.1|, gi|5572|emb|CAA40207.1|, gi|325296787|ref|NP_001191632.1|, gi|524875825|re…	gi|871274705|ref|XP_012945788.1|, gi|871209239|ref|XP_012941697.1|, gi|524873444|ref|XP_005093469.1|, gi|325296905|ref|NP_001191486.1|, gi|871254195|ref|XP_012941870.1|, gi|524895935|ref|XP_005104447.1|, gi|524872956|ref|XP_005093233.1|, gi|871236956|ref|XP_012938765.1|, gi|524866272|ref|XP_005089958.1|, gi|871226227|ref|XP_012936772.1|, gi|871270030|ref|XP_012944855.1|, gi|871220835|ref|XP_01293…
GO:0042592	homeostatic process	P	0.000311	5.36e-06	170	2147	787	14892	gi|524911934|ref|XP_005110825.1|, gi|524907687|ref|XP_005108959.1|, gi|871205724|ref|XP_012935457.1|, gi|37964177|gb|AAR06171.1|, gi|524880237|ref|XP_005096785.1|, gi|871263708|ref|XP_012943678.1|, gi|871221419|ref|XP_012935928.1|, gi|325296839|ref|NP_001191661.1|, gi|5572|emb|CAA40207.1|, gi|871228413|ref|XP_012937195.1|, gi|524879858|ref|XP_005096600.1|, gi|524901491|ref|XP_005107152.1|, gi|871…	gi|871226414|ref|XP_005096412.2|, gi|871218593|ref|XP_012935419.1|, gi|871235551|ref|XP_012938508.1|, gi|524884331|ref|XP_005098787.1|, gi|871245111|ref|XP_005102376.2|, gi|325296793|ref|NP_001191636.1|, gi|871257375|ref|XP_005106480.2|, gi|871205846|ref|XP_012935675.1|, gi|871222392|ref|XP_012936079.1|, gi|325297082|ref|NP_001191546.1|, gi|871218599|ref|XP_012935421.1|, gi|871275314|ref|XP_01294…
GO:0030049	muscle filament sliding	P	0.000316	5.49e-06	16	66	941	16973	gi|871237008|ref|XP_012938778.1|, gi|871241803|ref|XP_012939657.1|, gi|871270683|ref|XP_012944996.1|, gi|5568|emb|CAA37049.1|, gi|871271525|ref|XP_012945183.1|, gi|325296993|ref|NP_001191509.1|, gi|871265711|ref|XP_012944021.1|, gi|524864518|ref|XP_005089094.1|, gi|325297142|ref|NP_001191580.1|, gi|5572|emb|CAA40207.1|, gi|871251011|ref|XP_012941300.1|, gi|871236625|ref|XP_012938699.1|, gi|871221…	gi|871207214|ref|XP_012938028.1|, gi|524892644|ref|XP_005102848.1|, gi|524866282|ref|XP_005089963.1|, gi|871221608|ref|XP_012935950.1|, gi|871207202|ref|XP_012938015.1|, gi|524876229|ref|XP_005094833.1|, gi|871207205|ref|XP_012938019.1|, gi|871207208|ref|XP_012938024.1|, gi|524894216|ref|XP_005103610.1|, gi|524866290|ref|XP_005089967.1|, gi|524866292|ref|XP_005089968.1|, gi|524876237|ref|XP_00509…
GO:0034976	response to endoplasmic reticulum stress	P	0.000316	5.51e-06	46	385	911	16654	gi|2706558|emb|CAA78757.1|, gi|871264594|ref|XP_005108979.2|, gi|524884884|ref|XP_005099056.1|, gi|524901669|ref|XP_005107239.1|, gi|524889492|ref|XP_005101301.1|, gi|524897997|ref|XP_005105453.1|, gi|524888344|ref|XP_005100743.1|, gi|524902530|ref|XP_005107509.1|, gi|524885226|ref|XP_005099222.1|, gi|871270627|ref|XP_012944984.1|, gi|524880146|ref|XP_005096740.1|, gi|524905750|ref|XP_005108238.1…	gi|871207214|ref|XP_012938028.1|, gi|524892644|ref|XP_005102848.1|, gi|524866282|ref|XP_005089963.1|, gi|871221608|ref|XP_012935950.1|, gi|871207202|ref|XP_012938015.1|, gi|524876229|ref|XP_005094833.1|, gi|871207205|ref|XP_012938019.1|, gi|871207208|ref|XP_012938024.1|, gi|524894216|ref|XP_005103610.1|, gi|524866290|ref|XP_005089967.1|, gi|524866292|ref|XP_005089968.1|, gi|524876237|ref|XP_00509…
GO:0006873	cellular ion homeostasis	P	0.000316	5.55e-06	71	706	886	16333	gi|37964177|gb|AAR06171.1|, gi|871261571|ref|XP_012943292.1|, gi|325297062|ref|NP_001191535.1|, gi|325296993|ref|NP_001191509.1|, gi|871265711|ref|XP_012944021.1|, gi|871262825|ref|XP_005108398.2|, gi|524884321|ref|XP_005098782.1|, gi|524890839|ref|XP_005101961.1|, gi|325296839|ref|NP_001191661.1|, gi|5572|emb|CAA40207.1|, gi|524910726|ref|XP_005110237.1|, gi|524901491|ref|XP_005107152.1|, gi|325…	gi|871207214|ref|XP_012938028.1|, gi|524892644|ref|XP_005102848.1|, gi|524866282|ref|XP_005089963.1|, gi|871221608|ref|XP_012935950.1|, gi|871207202|ref|XP_012938015.1|, gi|524876229|ref|XP_005094833.1|, gi|871207205|ref|XP_012938019.1|, gi|871207208|ref|XP_012938024.1|, gi|524894216|ref|XP_005103610.1|, gi|524866290|ref|XP_005089967.1|, gi|524866292|ref|XP_005089968.1|, gi|524876237|ref|XP_00509…
GO:0006735	NADH regeneration	P	0.000316	5.62e-06	12	36	945	17003	gi|524897671|ref|XP_005105294.1|, gi|524865955|ref|XP_005089803.1|, gi|470012020|gb|AGI03862.1|, gi|524865953|ref|XP_005089802.1|, gi|871263077|ref|XP_012943569.1|, gi|524900673|ref|XP_005106755.1|, gi|524916025|ref|XP_005112795.1|, gi|871225758|ref|XP_012936693.1|, gi|871268218|ref|XP_005110246.2|, gi|524897673|ref|XP_005105295.1|, gi|526117385|ref|NP_001267755.1|, gi|3043929|gb|AAC13267.1|	gi|871207214|ref|XP_012938028.1|, gi|524892644|ref|XP_005102848.1|, gi|524866282|ref|XP_005089963.1|, gi|871221608|ref|XP_012935950.1|, gi|871207202|ref|XP_012938015.1|, gi|524876229|ref|XP_005094833.1|, gi|871207205|ref|XP_012938019.1|, gi|871207208|ref|XP_012938024.1|, gi|524894216|ref|XP_005103610.1|, gi|524866290|ref|XP_005089967.1|, gi|524866292|ref|XP_005089968.1|, gi|524876237|ref|XP_00509…
GO:0061615	glycolytic process through fructose-6-phosphate	P	0.000316	5.62e-06	12	36	945	17003	gi|524897671|ref|XP_005105294.1|, gi|524865955|ref|XP_005089803.1|, gi|470012020|gb|AGI03862.1|, gi|524865953|ref|XP_005089802.1|, gi|871263077|ref|XP_012943569.1|, gi|524900673|ref|XP_005106755.1|, gi|524916025|ref|XP_005112795.1|, gi|871225758|ref|XP_012936693.1|, gi|871268218|ref|XP_005110246.2|, gi|524897673|ref|XP_005105295.1|, gi|526117385|ref|NP_001267755.1|, gi|3043929|gb|AAC13267.1|	gi|871274705|ref|XP_012945788.1|, gi|871209239|ref|XP_012941697.1|, gi|524873444|ref|XP_005093469.1|, gi|325296905|ref|NP_001191486.1|, gi|524872956|ref|XP_005093233.1|, gi|871236956|ref|XP_012938765.1|, gi|871226227|ref|XP_012936772.1|, gi|871270030|ref|XP_012944855.1|, gi|871275941|ref|XP_012946043.1|, gi|871278782|ref|XP_012946627.1|, gi|871239632|ref|XP_012939232.1|, gi|871265328|ref|XP_01294…
GO:0061620	glycolytic process through glucose-6-phosphate	P	0.000316	5.62e-06	12	36	945	17003	gi|524897671|ref|XP_005105294.1|, gi|524865955|ref|XP_005089803.1|, gi|470012020|gb|AGI03862.1|, gi|524865953|ref|XP_005089802.1|, gi|871263077|ref|XP_012943569.1|, gi|524900673|ref|XP_005106755.1|, gi|524916025|ref|XP_005112795.1|, gi|871225758|ref|XP_012936693.1|, gi|871268218|ref|XP_005110246.2|, gi|524897673|ref|XP_005105295.1|, gi|526117385|ref|NP_001267755.1|, gi|3043929|gb|AAC13267.1|	gi|871231273|ref|XP_012937726.1|, gi|524908327|ref|XP_005109265.1|, gi|524885430|ref|XP_005099323.1|, gi|524884189|ref|XP_005098717.1|, gi|871236956|ref|XP_012938765.1|, gi|524866272|ref|XP_005089958.1|, gi|871226227|ref|XP_012936772.1|, gi|871275941|ref|XP_012946043.1|, gi|871267343|ref|XP_012944324.1|, gi|871234573|ref|XP_012938336.1|, gi|524914082|ref|XP_005111860.1|, gi|871233663|ref|XP_00509…
GO:0061621	canonical glycolysis	P	0.000316	5.62e-06	12	36	945	17003	gi|524897671|ref|XP_005105294.1|, gi|524865955|ref|XP_005089803.1|, gi|470012020|gb|AGI03862.1|, gi|524865953|ref|XP_005089802.1|, gi|871263077|ref|XP_012943569.1|, gi|524900673|ref|XP_005106755.1|, gi|524916025|ref|XP_005112795.1|, gi|871225758|ref|XP_012936693.1|, gi|871268218|ref|XP_005110246.2|, gi|524897673|ref|XP_005105295.1|, gi|526117385|ref|NP_001267755.1|, gi|3043929|gb|AAC13267.1|	gi|524881457|ref|XP_005097380.1|, gi|524908881|ref|XP_005109530.1|, gi|871210053|ref|XP_005090847.2|, gi|524888169|ref|XP_005100660.1|, gi|871272966|ref|XP_012945462.1|, gi|871276520|ref|XP_012946156.1|, gi|871236956|ref|XP_012938765.1|, gi|871226227|ref|XP_012936772.1|, gi|871266214|ref|XP_012944107.1|, gi|325296813|ref|NP_001191648.1|, gi|524881455|ref|XP_005097379.1|, gi|524894596|ref|XP_00510…
GO:0061718	glucose catabolic process to pyruvate	P	0.000316	5.62e-06	12	36	945	17003	gi|524897671|ref|XP_005105294.1|, gi|524865955|ref|XP_005089803.1|, gi|470012020|gb|AGI03862.1|, gi|524865953|ref|XP_005089802.1|, gi|871263077|ref|XP_012943569.1|, gi|524900673|ref|XP_005106755.1|, gi|524916025|ref|XP_005112795.1|, gi|871225758|ref|XP_012936693.1|, gi|871268218|ref|XP_005110246.2|, gi|524897673|ref|XP_005105295.1|, gi|526117385|ref|NP_001267755.1|, gi|3043929|gb|AAC13267.1|	gi|871218593|ref|XP_012935419.1|, gi|871273546|ref|XP_012945561.1|, gi|871266997|ref|XP_012944248.1|, gi|871257858|ref|XP_012942535.1|, gi|871248336|ref|XP_005103403.2|, gi|871274705|ref|XP_012945788.1|, gi|871219770|ref|XP_012935620.1|, gi|524900392|ref|XP_005106616.1|, gi|524873828|ref|XP_005093656.1|, gi|871257375|ref|XP_005106480.2|, gi|524897756|ref|XP_005105335.1|, gi|871265751|ref|XP_01294…
GO:0098771	inorganic ion homeostasis	P	0.000325	5.81e-06	80	829	877	16210	gi|524907687|ref|XP_005108959.1|, gi|37964177|gb|AAR06171.1|, gi|871261571|ref|XP_012943292.1|, gi|325297062|ref|NP_001191535.1|, gi|325296993|ref|NP_001191509.1|, gi|524880237|ref|XP_005096785.1|, gi|871265711|ref|XP_012944021.1|, gi|871262825|ref|XP_005108398.2|, gi|524884321|ref|XP_005098782.1|, gi|524890839|ref|XP_005101961.1|, gi|325296839|ref|NP_001191661.1|, gi|5572|emb|CAA40207.1|, gi|524…	gi|524866180|ref|XP_005089914.1|, gi|524885654|ref|XP_005099432.1|, gi|524913046|ref|XP_005111357.1|, gi|871236956|ref|XP_012938765.1|, gi|871226227|ref|XP_012936772.1|, gi|524894596|ref|XP_005103794.1|, gi|524881443|ref|XP_005097373.1|, gi|871268564|ref|XP_012944556.1|, gi|871249647|ref|XP_012941067.1|, gi|325297156|ref|NP_001191587.1|, gi|871239632|ref|XP_012939232.1|, gi|871274052|ref|XP_01294…
GO:2001257	regulation of cation channel activity	P	0.000342	6.12e-06	30	202	927	16837	gi|871237008|ref|XP_012938778.1|, gi|871255392|ref|XP_012942097.1|, gi|524885108|ref|XP_005099165.1|, gi|37964177|gb|AAR06171.1|, gi|325296993|ref|NP_001191509.1|, gi|871271683|ref|XP_005111335.2|, gi|871265711|ref|XP_012944021.1|, gi|5572|emb|CAA40207.1|, gi|524901491|ref|XP_005107152.1|, gi|21307641|gb|AAK61380.1|, gi|871243532|ref|XP_005101893.2|, gi|871255858|ref|XP_012942193.1|, gi|871217121…	gi|524892711|ref|XP_005102881.1|, gi|871274705|ref|XP_012945788.1|, gi|325296905|ref|NP_001191486.1|, gi|871230423|ref|XP_012937564.1|, gi|524871467|ref|XP_005092506.1|, gi|871254195|ref|XP_012941870.1|, gi|524895935|ref|XP_005104447.1|, gi|871236956|ref|XP_012938765.1|, gi|524866272|ref|XP_005089958.1|, gi|871226227|ref|XP_012936772.1|, gi|871270030|ref|XP_012944855.1|, gi|871220835|ref|XP_01293…
GO:0051341	regulation of oxidoreductase activity	P	0.000345	6.24e-06	25	150	932	16889	gi|871237008|ref|XP_012938778.1|, gi|524884884|ref|XP_005099056.1|, gi|871269701|ref|XP_005110740.2|, gi|37964177|gb|AAR06171.1|, gi|871277255|ref|XP_012946296.1|, gi|325296993|ref|NP_001191509.1|, gi|871271683|ref|XP_005111335.2|, gi|871265711|ref|XP_012944021.1|, gi|325296839|ref|NP_001191661.1|, gi|5572|emb|CAA40207.1|, gi|524893098|ref|XP_005103069.1|, gi|21307641|gb|AAK61380.1|, gi|524878447…	gi|524892711|ref|XP_005102881.1|, gi|871274705|ref|XP_012945788.1|, gi|325296905|ref|NP_001191486.1|, gi|871230423|ref|XP_012937564.1|, gi|524871467|ref|XP_005092506.1|, gi|871254195|ref|XP_012941870.1|, gi|524895935|ref|XP_005104447.1|, gi|871236956|ref|XP_012938765.1|, gi|524866272|ref|XP_005089958.1|, gi|871226227|ref|XP_012936772.1|, gi|871270030|ref|XP_012944855.1|, gi|871220835|ref|XP_01293…
GO:0014074	response to purine-containing compound	P	0.000345	6.25e-06	24	140	933	16899	gi|524884323|ref|XP_005098783.1|, gi|871211350|ref|XP_012945290.1|, gi|871230575|ref|XP_012937590.1|, gi|524884321|ref|XP_005098782.1|, gi|871228378|ref|XP_012937185.1|, gi|871215882|ref|XP_012934963.1|, gi|871270807|ref|XP_005111062.2|, gi|871243433|ref|XP_012939974.1|, gi|871246607|ref|XP_005102859.2|, gi|871263077|ref|XP_012943569.1|, gi|871278328|ref|XP_012946529.1|, gi|524901491|ref|XP_00510…	gi|871214374|ref|XP_012934690.1|, gi|871223691|ref|XP_012936331.1|, gi|871216629|ref|XP_005093244.2|, gi|524888100|ref|XP_005100626.1|, gi|871274705|ref|XP_012945788.1|, gi|325296885|ref|NP_001191474.1|, gi|871216042|ref|XP_005093022.2|, gi|524878281|ref|XP_005095829.1|, gi|524878283|ref|XP_005095830.1|, gi|871211321|ref|XP_005091213.2|, gi|325296743|ref|NP_001191607.1|, gi|524903894|ref|XP_00510…
GO:0021762	substantia nigra development	P	0.000345	6.25e-06	24	140	933	16899	gi|2706558|emb|CAA78757.1|, gi|871237008|ref|XP_012938778.1|, gi|158997667|gb|ABW86957.1|, gi|871270683|ref|XP_012944996.1|, gi|5568|emb|CAA37049.1|, gi|871271525|ref|XP_012945183.1|, gi|325296993|ref|NP_001191509.1|, gi|524885520|ref|XP_005099366.1|, gi|871265711|ref|XP_012944021.1|, gi|524909004|ref|XP_005109589.1|, gi|524910498|ref|XP_005110125.1|, gi|524870886|ref|XP_005092223.1|, gi|32529714…	gi|871243800|ref|XP_012940046.1|, gi|524871885|ref|XP_005092713.1|, gi|871211478|ref|XP_012945543.1|, gi|524910660|ref|XP_005110205.1|, gi|871278043|ref|XP_005113345.2|, gi|871216360|ref|XP_012935063.1|, gi|524878973|ref|XP_005096166.1|, gi|871263798|ref|XP_012943688.1|, gi|524898422|ref|XP_005105660.1|, gi|524878971|ref|XP_005096165.1|, gi|524896638|ref|XP_005104791.1|, gi|524871883|ref|XP_00509…
GO:0072511	divalent inorganic cation transport	P	0.000352	6.42e-06	61	577	896	16462	gi|524885108|ref|XP_005099165.1|, gi|37964177|gb|AAR06171.1|, gi|325296993|ref|NP_001191509.1|, gi|871265711|ref|XP_012944021.1|, gi|871262825|ref|XP_005108398.2|, gi|524912051|ref|XP_005110879.1|, gi|871252182|ref|XP_012941504.1|, gi|5572|emb|CAA40207.1|, gi|871278974|ref|XP_012946658.1|, gi|871225014|ref|XP_012936566.1|, gi|325296787|ref|NP_001191632.1|, gi|524901491|ref|XP_005107152.1|, gi|871…	gi|871248792|ref|XP_012940909.1|, gi|871217263|ref|XP_012935210.1|, gi|871267322|ref|XP_012944317.1|, gi|524879939|ref|XP_005096639.1|, gi|871274705|ref|XP_012945788.1|, gi|871221266|ref|XP_012935906.1|, gi|524885721|ref|XP_005099465.1|, gi|871230423|ref|XP_012937564.1|, gi|871215655|ref|XP_012934922.1|, gi|871218208|ref|XP_005093745.2|, gi|524884189|ref|XP_005098717.1|, gi|871273596|ref|XP_01294…
GO:0070838	divalent metal ion transport	P	0.000352	6.42e-06	61	577	896	16462	gi|524885108|ref|XP_005099165.1|, gi|37964177|gb|AAR06171.1|, gi|325296993|ref|NP_001191509.1|, gi|871265711|ref|XP_012944021.1|, gi|871262825|ref|XP_005108398.2|, gi|524912051|ref|XP_005110879.1|, gi|871252182|ref|XP_012941504.1|, gi|5572|emb|CAA40207.1|, gi|871278974|ref|XP_012946658.1|, gi|871225014|ref|XP_012936566.1|, gi|325296787|ref|NP_001191632.1|, gi|524901491|ref|XP_005107152.1|, gi|871…	gi|871236304|ref|XP_012938637.1|, gi|524889377|ref|XP_005101247.1|, gi|524885963|ref|XP_005099582.1|, gi|871225080|ref|XP_005095954.2|, gi|524866631|ref|XP_005090134.1|, gi|524885965|ref|XP_005099583.1|, gi|524885961|ref|XP_005099581.1|, gi|524889379|ref|XP_005101248.1|, gi|524886299|ref|XP_005099746.1|, gi|524910230|ref|XP_005109996.1|, gi|524897639|ref|XP_005105279.1|, gi|524885959|ref|XP_00509…
GO:0072350	tricarboxylic acid metabolic process	P	0.000358	6.58e-06	11	30	946	17009	gi|871266886|ref|XP_012944225.1|, gi|524909457|ref|XP_005109775.1|, gi|524909459|ref|XP_005109776.1|, gi|524878388|ref|XP_005095881.1|, gi|524883990|ref|XP_005098620.1|, gi|871249041|ref|XP_012940959.1|, gi|524882484|ref|XP_005097885.1|, gi|524880620|ref|XP_005096972.1|, gi|871278040|ref|XP_012946471.1|, gi|524911856|ref|XP_005110788.1|, gi|524891584|ref|XP_005102325.1|	gi|524865348|ref|XP_005089504.1|, gi|871255637|ref|XP_012942157.1|, gi|871270158|ref|XP_012944880.1|, gi|871271630|ref|XP_012945200.1|, gi|871272966|ref|XP_012945462.1|, gi|871227367|ref|XP_012936974.1|, gi|524892428|ref|XP_005102742.1|, gi|871249704|ref|XP_012941076.1|, gi|871242267|ref|XP_012939749.1|, gi|871236803|ref|XP_005099750.2|, gi|524907418|ref|XP_005108827.1|, gi|524882582|ref|XP_00509…
GO:0009147	pyrimidine nucleoside triphosphate metabolic process	P	0.000368	6.79e-06	8	13	949	17026	gi|871230329|ref|XP_012937550.1|, gi|524882011|ref|XP_005097651.1|, gi|524882001|ref|XP_005097646.1|, gi|524882003|ref|XP_005097647.1|, gi|524882009|ref|XP_005097650.1|, gi|524882005|ref|XP_005097648.1|, gi|524908505|ref|XP_005109348.1|, gi|524882007|ref|XP_005097649.1|	gi|871274705|ref|XP_012945788.1|, gi|524873444|ref|XP_005093469.1|, gi|325296905|ref|NP_001191486.1|, gi|871250588|ref|XP_012941229.1|, gi|871254195|ref|XP_012941870.1|, gi|524895935|ref|XP_005104447.1|, gi|871236956|ref|XP_012938765.1|, gi|524866272|ref|XP_005089958.1|, gi|871226227|ref|XP_012936772.1|, gi|871270030|ref|XP_012944855.1|, gi|871220835|ref|XP_012935825.1|, gi|871275941|ref|XP_01294…
GO:0055065	metal ion homeostasis	P	0.000379	7.08e-06	74	752	883	16287	gi|524907687|ref|XP_005108959.1|, gi|37964177|gb|AAR06171.1|, gi|871261571|ref|XP_012943292.1|, gi|325297062|ref|NP_001191535.1|, gi|325296993|ref|NP_001191509.1|, gi|524880237|ref|XP_005096785.1|, gi|871265711|ref|XP_012944021.1|, gi|871262825|ref|XP_005108398.2|, gi|524884321|ref|XP_005098782.1|, gi|325296839|ref|NP_001191661.1|, gi|5572|emb|CAA40207.1|, gi|524910726|ref|XP_005110237.1|, gi|524…	gi|871278711|ref|XP_005113504.2|, gi|871255672|ref|XP_012942161.1|
GO:0042886	amide transport	P	0.00041	7.69e-06	50	440	907	16599	gi|5588|emb|CAA44246.1|, gi|37964177|gb|AAR06171.1|, gi|325297094|ref|NP_001191555.1|, gi|325297062|ref|NP_001191535.1|, gi|524884321|ref|XP_005098782.1|, gi|524890839|ref|XP_005101961.1|, gi|871274790|ref|XP_012945805.1|, gi|524901491|ref|XP_005107152.1|, gi|524897406|ref|XP_005105164.1|, gi|524875825|ref|XP_005094635.1|, gi|871257264|ref|XP_005106429.2|, gi|325296791|ref|NP_001191634.1|, gi|871…	gi|524866180|ref|XP_005089914.1|, gi|871252064|ref|XP_012941486.1|, gi|524895911|ref|XP_005104435.1|, gi|871221143|ref|XP_012935884.1|, gi|871245186|ref|XP_012940306.1|, gi|871278596|ref|XP_012946589.1|, gi|871240144|ref|XP_012939342.1|, gi|524912564|ref|XP_005111128.1|, gi|871236956|ref|XP_012938765.1|, gi|871226227|ref|XP_012936772.1|, gi|871268319|ref|XP_012944513.1|, gi|871223116|ref|XP_01293…
GO:0050708	regulation of protein secretion	P	0.000412	7.79e-06	58	542	899	16497	gi|5588|emb|CAA44246.1|, gi|37964177|gb|AAR06171.1|, gi|325297094|ref|NP_001191555.1|, gi|325297062|ref|NP_001191535.1|, gi|524884321|ref|XP_005098782.1|, gi|524901491|ref|XP_005107152.1|, gi|871236807|ref|XP_012938731.1|, gi|524875825|ref|XP_005094635.1|, gi|325296791|ref|NP_001191634.1|, gi|871255858|ref|XP_012942193.1|, gi|871227246|ref|XP_012936954.1|, gi|871244049|ref|XP_005102053.2|, gi|871…	gi|524866180|ref|XP_005089914.1|, gi|524881651|ref|XP_005097475.1|, gi|524869993|ref|XP_005091783.1|, gi|524892572|ref|XP_005102813.1|, gi|871246225|ref|XP_012940472.1|, gi|45655858|ref|YP_003692.1|, gi|524881443|ref|XP_005097373.1|, gi|524916821|ref|XP_005113180.1|, gi|524865616|ref|XP_005089636.1|, gi|524876237|ref|XP_005094837.1|, gi|524913990|ref|XP_005111816.1|, gi|871274052|ref|XP_012945661…
GO:0008104	protein localization	P	0.000412	7.9e-06	221	2963	736	14076	gi|871215353|ref|XP_012934865.1|, gi|871268622|ref|XP_012944568.1|, gi|871222689|ref|XP_012936132.1|, gi|524865140|ref|XP_005089402.1|, gi|871221419|ref|XP_012935928.1|, gi|524868205|ref|XP_005090907.1|, gi|524887498|ref|XP_005100334.1|, gi|524901491|ref|XP_005107152.1|, gi|871270423|ref|XP_012944938.1|, gi|524896986|ref|XP_005104962.1|, gi|871273400|ref|XP_012945537.1|, gi|524900618|ref|XP_00510…	gi|871243736|ref|XP_012940032.1|, gi|524887280|ref|XP_005100228.1|, gi|871216976|ref|XP_005093325.2|, gi|524882970|ref|XP_005098120.1|, gi|871243739|ref|XP_012940034.1|
GO:0009611	response to wounding	P	0.000415	8.1e-06	113	1306	844	15733	gi|871270920|ref|XP_005111093.2|, gi|524907687|ref|XP_005108959.1|, gi|37964177|gb|AAR06171.1|, gi|871207189|ref|XP_012937990.1|, gi|524880237|ref|XP_005096785.1|, gi|524896691|ref|XP_005104817.1|, gi|871222689|ref|XP_012936132.1|, gi|524873152|ref|XP_005093328.1|, gi|5572|emb|CAA40207.1|, gi|524901491|ref|XP_005107152.1|, gi|524875825|ref|XP_005094635.1|, gi|871271522|ref|XP_012945182.1|, gi|524…	gi|524908327|ref|XP_005109265.1|, gi|871209180|ref|XP_012941538.1|, gi|871274705|ref|XP_012945788.1|, gi|524884189|ref|XP_005098717.1|, gi|871254195|ref|XP_012941870.1|, gi|871236956|ref|XP_012938765.1|, gi|871273596|ref|XP_012945574.1|, gi|524866272|ref|XP_005089958.1|, gi|871226227|ref|XP_012936772.1|, gi|871270030|ref|XP_012944855.1|, gi|871275941|ref|XP_012946043.1|, gi|524916821|ref|XP_00511…
GO:0009144	purine nucleoside triphosphate metabolic process	P	0.000415	8.14e-06	35	261	922	16778	gi|524897671|ref|XP_005105294.1|, gi|2706558|emb|CAA78757.1|, gi|524884884|ref|XP_005099056.1|, gi|524916025|ref|XP_005112795.1|, gi|524907257|ref|XP_005108750.1|, gi|871263708|ref|XP_012943678.1|, gi|524889207|ref|XP_005101164.1|, gi|526117385|ref|NP_001267755.1|, gi|3043929|gb|AAC13267.1|, gi|871251011|ref|XP_012941300.1|, gi|470012020|gb|AGI03862.1|, gi|524894684|ref|XP_005103834.1|, gi|871228…	gi|524864500|ref|XP_005089085.1|, gi|871245186|ref|XP_012940306.1|, gi|524864490|ref|XP_005089080.1|, gi|871274705|ref|XP_012945788.1|, gi|524873444|ref|XP_005093469.1|, gi|325296905|ref|NP_001191486.1|, gi|871278596|ref|XP_012946589.1|, gi|524885981|ref|XP_005099591.1|, gi|524872956|ref|XP_005093233.1|, gi|524910442|ref|XP_005110098.1|, gi|524875587|ref|XP_005094519.1|, gi|871229265|ref|XP_01293…
GO:0050817	coagulation	P	0.000415	8.18e-06	75	769	882	16270	gi|5588|emb|CAA44246.1|, gi|524913358|ref|XP_005111510.1|, gi|524907687|ref|XP_005108959.1|, gi|37964177|gb|AAR06171.1|, gi|325297094|ref|NP_001191555.1|, gi|325296993|ref|NP_001191509.1|, gi|871207189|ref|XP_012937990.1|, gi|524880237|ref|XP_005096785.1|, gi|871265711|ref|XP_012944021.1|, gi|871222689|ref|XP_012936132.1|, gi|5572|emb|CAA40207.1|, gi|325296787|ref|NP_001191632.1|, gi|524875825|re…	gi|871242322|ref|XP_012939759.1|, gi|871264428|ref|XP_012943814.1|, gi|524885654|ref|XP_005099432.1|, gi|871236956|ref|XP_012938765.1|, gi|524914616|ref|XP_005112120.1|, gi|871261829|ref|XP_012943337.1|, gi|871236553|ref|XP_012938686.1|, gi|325297156|ref|NP_001191587.1|, gi|871236622|ref|XP_012938698.1|, gi|871236616|ref|XP_005099687.2|, gi|871236550|ref|XP_012938685.1|, gi|871226087|ref|XP_01293…
GO:0032781	positive regulation of ATPase activity	P	0.000418	8.27e-06	17	77	940	16962	gi|2706558|emb|CAA78757.1|, gi|871229017|ref|XP_012937301.1|, gi|524885520|ref|XP_005099366.1|, gi|871230575|ref|XP_012937590.1|, gi|524914287|ref|XP_005111960.1|, gi|871270627|ref|XP_012944984.1|, gi|524864518|ref|XP_005089094.1|, gi|524882748|ref|XP_005098012.1|, gi|871239397|ref|XP_012939191.1|, gi|871204376|ref|XP_012935434.1|, gi|524887498|ref|XP_005100334.1|, gi|524894684|ref|XP_005103834.1…	gi|524866180|ref|XP_005089914.1|, gi|871219405|ref|XP_012935549.1|, gi|871244544|ref|XP_012940195.1|, gi|871221143|ref|XP_012935884.1|, gi|871260647|ref|XP_012943105.1|, gi|871236956|ref|XP_012938765.1|, gi|871220753|ref|XP_012935804.1|, gi|871268319|ref|XP_012944513.1|, gi|871245144|ref|XP_012940301.1|, gi|871271901|ref|XP_012945244.1|, gi|871266716|ref|XP_012944194.1|, gi|524879057|ref|XP_00509…
GO:0046683	response to organophosphorus	P	0.000421	8.35e-06	22	123	935	16916	gi|524884323|ref|XP_005098783.1|, gi|871211350|ref|XP_012945290.1|, gi|871230575|ref|XP_012937590.1|, gi|524884321|ref|XP_005098782.1|, gi|871228378|ref|XP_012937185.1|, gi|871215882|ref|XP_012934963.1|, gi|871270807|ref|XP_005111062.2|, gi|871243433|ref|XP_012939974.1|, gi|871246607|ref|XP_005102859.2|, gi|871263077|ref|XP_012943569.1|, gi|871278328|ref|XP_012946529.1|, gi|871254821|ref|XP_01294…	gi|871267322|ref|XP_012944317.1|, gi|871274705|ref|XP_012945788.1|, gi|871236956|ref|XP_012938765.1|, gi|871226227|ref|XP_012936772.1|, gi|524914616|ref|XP_005112120.1|, gi|871261829|ref|XP_012943337.1|, gi|871236553|ref|XP_012938686.1|, gi|524894596|ref|XP_005103794.1|, gi|871268564|ref|XP_012944556.1|, gi|871229784|ref|XP_012937447.1|, gi|871239632|ref|XP_012939232.1|, gi|871236622|ref|XP_01293…
GO:0060314	regulation of ryanodine-sensitive calcium-release channel activity	P	0.000421	8.36e-06	20	104	937	16935	gi|871237008|ref|XP_012938778.1|, gi|871270683|ref|XP_012944996.1|, gi|37964177|gb|AAR06171.1|, gi|325296993|ref|NP_001191509.1|, gi|524885520|ref|XP_005099366.1|, gi|871271683|ref|XP_005111335.2|, gi|5579|emb|CAA45015.1|, gi|871265711|ref|XP_012944021.1|, gi|524870886|ref|XP_005092223.1|, gi|5572|emb|CAA40207.1|, gi|325297092|ref|NP_001191554.1|, gi|871236625|ref|XP_012938699.1|, gi|524901491|re…	gi|524909767|ref|XP_005109781.1|, gi|871214129|ref|XP_012934625.1|, gi|871255241|ref|XP_012942063.1|, gi|524874309|ref|XP_005093891.1|, gi|524881636|ref|XP_005097468.1|, gi|871260835|ref|XP_012943141.1|, gi|524915284|ref|XP_005112445.1|, gi|871219770|ref|XP_012935620.1|, gi|524909465|ref|XP_005109779.1|, gi|871236050|ref|XP_005099505.2|, gi|871209750|ref|XP_005090722.2|, gi|524896457|ref|XP_00510…
GO:1902236	negative regulation of endoplasmic reticulum stress-induced intrinsic apoptotic signaling pathway	P	0.000425	8.49e-06	11	31	946	17008	gi|2706558|emb|CAA78757.1|, gi|524882748|ref|XP_005098012.1|, gi|524884884|ref|XP_005099056.1|, gi|871272284|ref|XP_012945316.1|, gi|524901669|ref|XP_005107239.1|, gi|524894684|ref|XP_005103834.1|, gi|524910726|ref|XP_005110237.1|, gi|524882884|ref|XP_005098078.1|, gi|524880469|ref|XP_005096898.1|, gi|524880146|ref|XP_005096740.1|, gi|524891904|ref|XP_005102484.1|	gi|871274705|ref|XP_012945788.1|, gi|871209239|ref|XP_012941697.1|, gi|524873444|ref|XP_005093469.1|, gi|325296905|ref|NP_001191486.1|, gi|871254195|ref|XP_012941870.1|, gi|524895935|ref|XP_005104447.1|, gi|871236956|ref|XP_012938765.1|, gi|524866272|ref|XP_005089958.1|, gi|871226227|ref|XP_012936772.1|, gi|871270030|ref|XP_012944855.1|, gi|871220835|ref|XP_012935825.1|, gi|871275941|ref|XP_01294…
GO:0071417	cellular response to organonitrogen compound	P	0.000425	8.52e-06	78	811	879	16228	gi|5588|emb|CAA44246.1|, gi|524884737|ref|XP_005098987.1|, gi|524888491|ref|XP_005100816.1|, gi|37964177|gb|AAR06171.1|, gi|325297094|ref|NP_001191555.1|, gi|524913078|ref|XP_005111373.1|, gi|325297062|ref|NP_001191535.1|, gi|325296993|ref|NP_001191509.1|, gi|871215353|ref|XP_012934865.1|, gi|871246848|ref|XP_012940577.1|, gi|871265711|ref|XP_012944021.1|, gi|524890839|ref|XP_005101961.1|, gi|871…	gi|524866180|ref|XP_005089914.1|, gi|871274705|ref|XP_012945788.1|, gi|524896571|ref|XP_005104758.1|, gi|871272582|ref|XP_012945381.1|, gi|524888713|ref|XP_005100922.1|, gi|871278782|ref|XP_012946627.1|, gi|871278287|ref|XP_005113393.2|, gi|524882778|ref|XP_005098025.1|, gi|524891850|ref|XP_005102457.1|, gi|871263153|ref|XP_012943582.1|, gi|524867529|ref|XP_005090575.1|, gi|524882970|ref|XP_00509…
GO:1903169	regulation of calcium ion transmembrane transport	P	0.000425	8.53e-06	39	308	918	16731	gi|2706558|emb|CAA78757.1|, gi|871237008|ref|XP_012938778.1|, gi|524885108|ref|XP_005099165.1|, gi|37964177|gb|AAR06171.1|, gi|871216371|ref|XP_012935065.1|, gi|325296993|ref|NP_001191509.1|, gi|871271683|ref|XP_005111335.2|, gi|871230575|ref|XP_012937590.1|, gi|871265711|ref|XP_012944021.1|, gi|524881387|ref|XP_005097345.1|, gi|524912051|ref|XP_005110879.1|, gi|5572|emb|CAA40207.1|, gi|524894684…	gi|871256495|ref|XP_012942304.1|, gi|871234856|ref|XP_012938389.1|, gi|871271229|ref|XP_012945112.1|, gi|871275941|ref|XP_012946043.1|, gi|524876030|ref|XP_005094735.1|, gi|871211308|ref|XP_012945212.1|, gi|871256539|ref|XP_012942309.1|, gi|524913990|ref|XP_005111816.1|, gi|524880240|ref|XP_005096786.1|, gi|524875655|ref|XP_005094552.1|, gi|524869676|ref|XP_005091629.1|, gi|871262284|ref|XP_01294…
GO:0072524	pyridine-containing compound metabolic process	P	0.000431	8.7e-06	27	174	930	16865	gi|524897671|ref|XP_005105294.1|, gi|871241769|ref|XP_012939649.1|, gi|871255392|ref|XP_012942097.1|, gi|524883990|ref|XP_005098620.1|, gi|871209289|ref|XP_005090559.2|, gi|524916025|ref|XP_005112795.1|, gi|871269995|ref|XP_012944850.1|, gi|526117385|ref|NP_001267755.1|, gi|3043929|gb|AAC13267.1|, gi|470012020|gb|AGI03862.1|, gi|524893098|ref|XP_005103069.1|, gi|871228413|ref|XP_012937195.1|, gi|…	gi|871277776|ref|XP_005113276.2|, gi|871233660|ref|XP_005098718.2|, gi|871274149|ref|XP_012945679.1|, gi|524884189|ref|XP_005098717.1|, gi|871273596|ref|XP_012945574.1|, gi|524915546|ref|XP_005112569.1|, gi|871233656|ref|XP_005098719.2|, gi|325296875|ref|NP_001191469.1|, gi|871233666|ref|XP_005098721.2|, gi|871237143|ref|XP_012938798.1|, gi|871215788|ref|XP_012934947.1|, gi|871233663|ref|XP_00509…
GO:0090407	organophosphate biosynthetic process	P	0.000431	8.73e-06	68	676	889	16363	gi|871213891|ref|XP_012947012.1|, gi|524907687|ref|XP_005108959.1|, gi|524917149|ref|XP_005113337.1|, gi|524892675|ref|XP_005102863.1|, gi|325297062|ref|NP_001191535.1|, gi|325296993|ref|NP_001191509.1|, gi|524889944|ref|XP_005101522.1|, gi|5572|emb|CAA40207.1|, gi|524882011|ref|XP_005097651.1|, gi|325296787|ref|NP_001191632.1|, gi|524882003|ref|XP_005097647.1|, gi|871223649|ref|XP_012936324.1|, …	gi|524883622|ref|XP_005098438.1|, gi|871236304|ref|XP_012938637.1|, gi|524885963|ref|XP_005099582.1|, gi|524878783|ref|XP_005096073.1|, gi|524866631|ref|XP_005090134.1|, gi|524909264|ref|XP_005109681.1|, gi|524885965|ref|XP_005099583.1|, gi|871268870|ref|XP_012944623.1|, gi|524885961|ref|XP_005099581.1|, gi|524885248|ref|XP_005099233.1|, gi|871232816|ref|XP_012938006.1|, gi|524885959|ref|XP_00509…
GO:0007166	cell surface receptor signaling pathway	P	0.000451	9.21e-06	227	3066	730	13973	gi|871237162|ref|XP_012938802.1|, gi|524917149|ref|XP_005113337.1|, gi|524866901|ref|XP_005090266.1|, gi|524885226|ref|XP_005099222.1|, gi|871268622|ref|XP_012944568.1|, gi|871279147|ref|XP_012946689.1|, gi|871222689|ref|XP_012936132.1|, gi|871252182|ref|XP_012941504.1|, gi|5572|emb|CAA40207.1|, gi|524887498|ref|XP_005100334.1|, gi|524901491|ref|XP_005107152.1|, gi|871262439|ref|XP_012943457.1|, …	gi|871266966|ref|XP_012944243.1|, gi|524914999|ref|XP_005112308.1|, gi|871228429|ref|XP_012937199.1|, gi|871204845|ref|XP_012943544.1|, gi|524879404|ref|XP_005096378.1|, gi|871266716|ref|XP_012944194.1|, gi|871258872|ref|XP_005106983.2|, gi|871278782|ref|XP_012946627.1|, gi|524880240|ref|XP_005096786.1|, gi|871230072|ref|XP_012937497.1|, gi|871207494|ref|XP_012938525.1|, gi|524879973|ref|XP_00509…
GO:0005513	detection of calcium ion	P	0.000451	9.27e-06	15	61	942	16978	gi|871237008|ref|XP_012938778.1|, gi|871270683|ref|XP_012944996.1|, gi|325296993|ref|NP_001191509.1|, gi|524885520|ref|XP_005099366.1|, gi|871230575|ref|XP_012937590.1|, gi|871265711|ref|XP_012944021.1|, gi|524870886|ref|XP_005092223.1|, gi|5572|emb|CAA40207.1|, gi|871255816|ref|XP_005105935.2|, gi|871236625|ref|XP_012938699.1|, gi|871274702|ref|XP_012945787.1|, gi|21307641|gb|AAK61380.1|, gi|871…	gi|524864500|ref|XP_005089085.1|, gi|871245186|ref|XP_012940306.1|, gi|524864490|ref|XP_005089080.1|, gi|871274705|ref|XP_012945788.1|, gi|524873444|ref|XP_005093469.1|, gi|325296905|ref|NP_001191486.1|, gi|871278596|ref|XP_012946589.1|, gi|524885981|ref|XP_005099591.1|, gi|524872956|ref|XP_005093233.1|, gi|524910442|ref|XP_005110098.1|, gi|524875587|ref|XP_005094519.1|, gi|871229265|ref|XP_01293…
GO:0048145	regulation of fibroblast proliferation	P	0.000451	9.27e-06	15	61	942	16978	gi|871227246|ref|XP_012936954.1|, gi|871269701|ref|XP_005110740.2|, gi|871223576|ref|XP_012936308.1|, gi|325296817|ref|NP_001191650.1|, gi|871266176|ref|XP_012944100.1|, gi|871270807|ref|XP_005111062.2|, gi|325296839|ref|NP_001191661.1|, gi|94471616|gb|ABF21074.1|, gi|871246607|ref|XP_005102859.2|, gi|46981374|gb|AAT07665.1|, gi|871236807|ref|XP_012938731.1|, gi|871209080|ref|XP_005090485.2|, gi|…	gi|524872604|ref|XP_005093063.1|, gi|871207290|ref|XP_005089839.2|, gi|871253263|ref|XP_012941704.1|, gi|871255241|ref|XP_012942063.1|, gi|871219770|ref|XP_012935620.1|, gi|524885963|ref|XP_005099582.1|, gi|871212871|ref|XP_012946848.1|, gi|524903205|ref|XP_005107812.1|, gi|524864958|ref|XP_005089312.1|, gi|871236553|ref|XP_012938686.1|, gi|871252821|ref|XP_005104953.2|, gi|871233682|ref|XP_01293…
GO:0030003	cellular cation homeostasis	P	0.000455	9.36e-06	69	691	888	16348	gi|37964177|gb|AAR06171.1|, gi|871261571|ref|XP_012943292.1|, gi|325297062|ref|NP_001191535.1|, gi|325296993|ref|NP_001191509.1|, gi|871265711|ref|XP_012944021.1|, gi|871262825|ref|XP_005108398.2|, gi|524884321|ref|XP_005098782.1|, gi|524890839|ref|XP_005101961.1|, gi|325296839|ref|NP_001191661.1|, gi|5572|emb|CAA40207.1|, gi|524910726|ref|XP_005110237.1|, gi|524901491|ref|XP_005107152.1|, gi|325…	gi|524907232|ref|XP_005108739.1|, gi|871248792|ref|XP_012940909.1|, gi|871274705|ref|XP_012945788.1|, gi|871221266|ref|XP_012935906.1|, gi|871230423|ref|XP_012937564.1|, gi|871215655|ref|XP_012934922.1|, gi|524884189|ref|XP_005098717.1|, gi|524892257|ref|XP_005102658.1|, gi|871273596|ref|XP_012945574.1|, gi|871273407|ref|XP_012945539.1|, gi|871208397|ref|XP_012940139.1|, gi|871274190|ref|XP_01294…
GO:1901564	organonitrogen compound metabolic process	P	0.00048	9.94e-06	249	3424	708	13615	gi|524897671|ref|XP_005105294.1|, gi|524884737|ref|XP_005098987.1|, gi|524917149|ref|XP_005113337.1|, gi|524880237|ref|XP_005096785.1|, gi|524885226|ref|XP_005099222.1|, gi|524872932|ref|XP_005093221.1|, gi|524896691|ref|XP_005104817.1|, gi|871245491|ref|XP_005102500.2|, gi|524865140|ref|XP_005089402.1|, gi|871263708|ref|XP_012943678.1|, gi|871221419|ref|XP_012935928.1|, gi|3043929|gb|AAC13267.1|…	gi|871242322|ref|XP_012939759.1|, gi|524908327|ref|XP_005109265.1|, gi|871264428|ref|XP_012943814.1|, gi|524885654|ref|XP_005099432.1|, gi|871234957|ref|XP_012938407.1|, gi|871226227|ref|XP_012936772.1|, gi|524914616|ref|XP_005112120.1|, gi|871261829|ref|XP_012943337.1|, gi|871236553|ref|XP_012938686.1|, gi|871234954|ref|XP_012938406.1|, gi|871275941|ref|XP_012946043.1|, gi|871250970|ref|XP_01294…
GO:0014070	response to organic cyclic compound	P	0.000486	1.01e-05	124	1475	833	15564	gi|524884737|ref|XP_005098987.1|, gi|524888491|ref|XP_005100816.1|, gi|37964177|gb|AAR06171.1|, gi|871215353|ref|XP_012934865.1|, gi|524896691|ref|XP_005104817.1|, gi|5572|emb|CAA40207.1|, gi|871228413|ref|XP_012937195.1|, gi|524901491|ref|XP_005107152.1|, gi|524875825|ref|XP_005094635.1|, gi|871271522|ref|XP_012945182.1|, gi|871236198|ref|XP_012938619.1|, gi|524898682|ref|XP_005105787.1|, gi|871…	gi|524875827|ref|XP_005094636.1|, gi|524868131|ref|XP_005090872.1|, gi|524884271|ref|XP_005098757.1|, gi|325120995|ref|NP_001191401.1|, gi|524895935|ref|XP_005104447.1|, gi|524895123|ref|XP_005104049.1|, gi|524884269|ref|XP_005098756.1|, gi|524872962|ref|XP_005093236.1|, gi|871204948|ref|XP_012945295.1|, gi|524897563|ref|XP_005105242.1|, gi|871233364|ref|XP_012938103.1|, gi|871226221|ref|XP_01293…
GO:0009129	pyrimidine nucleoside monophosphate metabolic process	P	0.000486	1.02e-05	8	14	949	17025	gi|871230329|ref|XP_012937550.1|, gi|524882011|ref|XP_005097651.1|, gi|524882001|ref|XP_005097646.1|, gi|524882003|ref|XP_005097647.1|, gi|524882009|ref|XP_005097650.1|, gi|524882005|ref|XP_005097648.1|, gi|524908505|ref|XP_005109348.1|, gi|524882007|ref|XP_005097649.1|	gi|871269942|ref|XP_005110807.2|, gi|871214473|ref|XP_012934706.1|, gi|524891693|ref|XP_005102379.1|, gi|871274083|ref|XP_012945668.1|, gi|871248336|ref|XP_005103403.2|, gi|871265600|ref|XP_012944008.1|, gi|325297100|ref|NP_001191558.1|, gi|871265631|ref|XP_012944013.1|, gi|524900072|ref|XP_005106461.1|, gi|871256520|ref|XP_012942306.1|, gi|871265751|ref|XP_012944030.1|, gi|524896486|ref|XP_00510…
GO:0009130	pyrimidine nucleoside monophosphate biosynthetic process	P	0.000486	1.02e-05	8	14	949	17025	gi|871230329|ref|XP_012937550.1|, gi|524882011|ref|XP_005097651.1|, gi|524882001|ref|XP_005097646.1|, gi|524882003|ref|XP_005097647.1|, gi|524882009|ref|XP_005097650.1|, gi|524882005|ref|XP_005097648.1|, gi|524908505|ref|XP_005109348.1|, gi|524882007|ref|XP_005097649.1|	gi|871244544|ref|XP_012940195.1|, gi|871256495|ref|XP_012942304.1|, gi|524880713|ref|XP_005097017.1|, gi|871221143|ref|XP_012935884.1|, gi|871274705|ref|XP_012945788.1|, gi|871234856|ref|XP_012938389.1|, gi|871220753|ref|XP_012935804.1|, gi|871268319|ref|XP_012944513.1|, gi|871223116|ref|XP_012936223.1|, gi|524896754|ref|XP_005104848.1|, gi|871248810|ref|XP_012940914.1|, gi|524891969|ref|XP_00510…
GO:0006733	oxidoreduction coenzyme metabolic process	P	0.000498	1.05e-05	27	176	930	16863	gi|524897671|ref|XP_005105294.1|, gi|871241769|ref|XP_012939649.1|, gi|871255392|ref|XP_012942097.1|, gi|524883990|ref|XP_005098620.1|, gi|871209289|ref|XP_005090559.2|, gi|524916025|ref|XP_005112795.1|, gi|871269995|ref|XP_012944850.1|, gi|526117385|ref|NP_001267755.1|, gi|3043929|gb|AAC13267.1|, gi|470012020|gb|AGI03862.1|, gi|524893098|ref|XP_005103069.1|, gi|871228413|ref|XP_012937195.1|, gi|…	gi|524879596|ref|XP_005096472.1|, gi|871226571|ref|XP_012936841.1|, gi|871221608|ref|XP_012935950.1|, gi|871211657|ref|XP_012945866.1|, gi|871207205|ref|XP_012938019.1|, gi|524899588|ref|XP_005106223.1|, gi|524894216|ref|XP_005103610.1|, gi|524866290|ref|XP_005089967.1|, gi|524899180|ref|XP_005106028.1|, gi|524878971|ref|XP_005096165.1|, gi|524891882|ref|XP_005102473.1|, gi|524866570|ref|XP_00509…
GO:0043086	negative regulation of catalytic activity	P	0.000502	1.06e-05	92	1012	865	16027	gi|524897671|ref|XP_005105294.1|, gi|5588|emb|CAA44246.1|, gi|325297094|ref|NP_001191555.1|, gi|524913078|ref|XP_005111373.1|, gi|871207189|ref|XP_012937990.1|, gi|871268622|ref|XP_012944568.1|, gi|524896691|ref|XP_005104817.1|, gi|524887498|ref|XP_005100334.1|, gi|871228413|ref|XP_012937195.1|, gi|524907253|ref|XP_005108749.1|, gi|325296787|ref|NP_001191632.1|, gi|524901491|ref|XP_005107152.1|, …	gi|524866180|ref|XP_005089914.1|, gi|871252064|ref|XP_012941486.1|, gi|871221143|ref|XP_012935884.1|, gi|871278596|ref|XP_012946589.1|, gi|524912564|ref|XP_005111128.1|, gi|871236956|ref|XP_012938765.1|, gi|871226227|ref|XP_012936772.1|, gi|871268319|ref|XP_012944513.1|, gi|871223116|ref|XP_012936223.1|, gi|871226310|ref|XP_012936793.1|, gi|524899722|ref|XP_005106289.1|, gi|524896754|ref|XP_00510…
GO:0051384	response to glucocorticoid	P	0.000517	1.1e-05	15	62	942	16977	gi|871273104|ref|XP_012945486.1|, gi|524884737|ref|XP_005098987.1|, gi|871234044|ref|XP_005098838.2|, gi|325296993|ref|NP_001191509.1|, gi|524886817|ref|XP_005100000.1|, gi|871270807|ref|XP_005111062.2|, gi|5572|emb|CAA40207.1|, gi|871246607|ref|XP_005102859.2|, gi|871236625|ref|XP_012938699.1|, gi|524899715|ref|XP_005106286.1|, gi|871270800|ref|XP_005111060.2|, gi|871270804|ref|XP_005111061.2|, …	gi|524866180|ref|XP_005089914.1|, gi|871244544|ref|XP_012940195.1|, gi|524878763|ref|XP_005096063.1|, gi|871221143|ref|XP_012935884.1|, gi|871236956|ref|XP_012938765.1|, gi|871220753|ref|XP_012935804.1|, gi|871271229|ref|XP_012945112.1|, gi|524896754|ref|XP_005104848.1|, gi|871266716|ref|XP_012944194.1|, gi|524879057|ref|XP_005096208.1|, gi|871278782|ref|XP_012946627.1|, gi|524880240|ref|XP_00509…
GO:0010880	regulation of release of sequestered calcium ion into cytosol by sarcoplasmic reticulum	P	0.000552	1.18e-05	23	136	934	16903	gi|871237008|ref|XP_012938778.1|, gi|871270683|ref|XP_012944996.1|, gi|37964177|gb|AAR06171.1|, gi|325296993|ref|NP_001191509.1|, gi|524885520|ref|XP_005099366.1|, gi|871271683|ref|XP_005111335.2|, gi|5579|emb|CAA45015.1|, gi|871230575|ref|XP_012937590.1|, gi|871265711|ref|XP_012944021.1|, gi|871228378|ref|XP_012937185.1|, gi|524870886|ref|XP_005092223.1|, gi|5572|emb|CAA40207.1|, gi|325297092|re…	gi|524908327|ref|XP_005109265.1|, gi|871266997|ref|XP_012944248.1|, gi|871261768|ref|XP_012943323.1|, gi|871274705|ref|XP_012945788.1|, gi|871236956|ref|XP_012938765.1|, gi|871273596|ref|XP_012945574.1|, gi|524866272|ref|XP_005089958.1|, gi|871226227|ref|XP_012936772.1|, gi|524878114|ref|XP_005095748.1|, gi|524894596|ref|XP_005103794.1|, gi|871268564|ref|XP_012944556.1|, gi|871275941|ref|XP_01294…
GO:0033275	actin-myosin filament sliding	P	0.000568	1.21e-05	16	71	941	16968	gi|871237008|ref|XP_012938778.1|, gi|871241803|ref|XP_012939657.1|, gi|871270683|ref|XP_012944996.1|, gi|5568|emb|CAA37049.1|, gi|871271525|ref|XP_012945183.1|, gi|325296993|ref|NP_001191509.1|, gi|871265711|ref|XP_012944021.1|, gi|524864518|ref|XP_005089094.1|, gi|325297142|ref|NP_001191580.1|, gi|5572|emb|CAA40207.1|, gi|871251011|ref|XP_012941300.1|, gi|871236625|ref|XP_012938699.1|, gi|871221…	gi|524908327|ref|XP_005109265.1|, gi|871266997|ref|XP_012944248.1|, gi|871261768|ref|XP_012943323.1|, gi|871274705|ref|XP_012945788.1|, gi|871236956|ref|XP_012938765.1|, gi|871273596|ref|XP_012945574.1|, gi|524866272|ref|XP_005089958.1|, gi|871226227|ref|XP_012936772.1|, gi|524878114|ref|XP_005095748.1|, gi|524894596|ref|XP_005103794.1|, gi|871268564|ref|XP_012944556.1|, gi|871275941|ref|XP_01294…
GO:0032075	positive regulation of nuclease activity	P	0.000577	1.24e-05	10	26	947	17013	gi|2706558|emb|CAA78757.1|, gi|524882748|ref|XP_005098012.1|, gi|1000369|gb|AAC46883.1|, gi|524901669|ref|XP_005107239.1|, gi|524894684|ref|XP_005103834.1|, gi|524889492|ref|XP_005101301.1|, gi|524882884|ref|XP_005098078.1|, gi|871274342|ref|XP_012945723.1|, gi|871216758|ref|XP_012935132.1|, gi|325209004|ref|NP_001191451.1|	gi|871274705|ref|XP_012945788.1|, gi|524873444|ref|XP_005093469.1|, gi|325296905|ref|NP_001191486.1|, gi|871254195|ref|XP_012941870.1|, gi|524895935|ref|XP_005104447.1|, gi|871236956|ref|XP_012938765.1|, gi|524866272|ref|XP_005089958.1|, gi|871226227|ref|XP_012936772.1|, gi|871270030|ref|XP_012944855.1|, gi|871220835|ref|XP_012935825.1|, gi|871275941|ref|XP_012946043.1|, gi|524916821|ref|XP_00511…
GO:0015833	peptide transport	P	0.000577	1.24e-05	47	411	910	16628	gi|5588|emb|CAA44246.1|, gi|325297158|ref|NP_001191588.1|, gi|524884323|ref|XP_005098783.1|, gi|37964177|gb|AAR06171.1|, gi|325297094|ref|NP_001191555.1|, gi|325297062|ref|NP_001191535.1|, gi|871274499|ref|XP_012945752.1|, gi|871271683|ref|XP_005111335.2|, gi|524881387|ref|XP_005097345.1|, gi|524866568|ref|XP_005090105.1|, gi|524884321|ref|XP_005098782.1|, gi|524890839|ref|XP_005101961.1|, gi|871…	gi|524892711|ref|XP_005102881.1|, gi|871270439|ref|XP_012944940.1|, gi|524892572|ref|XP_005102813.1|, gi|524868195|ref|XP_005090902.1|, gi|524899477|ref|XP_005106169.1|, gi|524871467|ref|XP_005092506.1|, gi|871227925|ref|XP_012937099.1|, gi|871262358|ref|XP_005108248.2|, gi|524873878|ref|XP_005093681.1|, gi|524897756|ref|XP_005105335.1|, gi|871273596|ref|XP_012945574.1|, gi|524893878|ref|XP_00510…
GO:0033198	response to ATP	P	0.00058	1.25e-05	9	20	948	17019	gi|871263077|ref|XP_012943569.1|, gi|524884323|ref|XP_005098783.1|, gi|871254821|ref|XP_012941983.1|, gi|871274702|ref|XP_012945787.1|, gi|871230575|ref|XP_012937590.1|, gi|871246307|ref|XP_012940482.1|, gi|524884321|ref|XP_005098782.1|, gi|524864620|ref|XP_005089145.1|, gi|871215882|ref|XP_012934963.1|	gi|871212581|ref|XP_012946792.1|, gi|524866180|ref|XP_005089914.1|, gi|871276731|ref|XP_012946201.1|, gi|524909946|ref|XP_005109865.1|, gi|871237335|ref|XP_012938835.1|, gi|871278894|ref|XP_005113554.2|, gi|871205446|ref|XP_012934977.1|, gi|871268319|ref|XP_012944513.1|, gi|871223116|ref|XP_012936223.1|, gi|871259176|ref|XP_012942751.1|, gi|871204845|ref|XP_012943544.1|, gi|871271901|ref|XP_01294…
GO:0019674	NAD metabolic process	P	0.000589	1.28e-05	17	80	940	16959	gi|524897671|ref|XP_005105294.1|, gi|524865955|ref|XP_005089803.1|, gi|871241769|ref|XP_012939649.1|, gi|524883990|ref|XP_005098620.1|, gi|524916025|ref|XP_005112795.1|, gi|871269995|ref|XP_012944850.1|, gi|871268218|ref|XP_005110246.2|, gi|526117385|ref|NP_001267755.1|, gi|3043929|gb|AAC13267.1|, gi|470012020|gb|AGI03862.1|, gi|524865953|ref|XP_005089802.1|, gi|871263077|ref|XP_012943569.1|, gi|…	gi|524905918|ref|XP_005108318.1|, gi|871260575|ref|XP_012943097.1|, gi|524909946|ref|XP_005109865.1|, gi|524868131|ref|XP_005090872.1|, gi|871267174|ref|XP_012944288.1|, gi|524884693|ref|XP_005098965.1|, gi|524882175|ref|XP_005097732.1|, gi|524893564|ref|XP_005103291.1|, gi|524903205|ref|XP_005107812.1|, gi|871231787|ref|XP_012937818.1|, gi|524909954|ref|XP_005109869.1|, gi|524876765|ref|XP_00509…
GO:0032501	multicellular organismal process	P	0.000589	1.28e-05	539	8397	418	8642	gi|871237162|ref|XP_012938802.1|, gi|524917149|ref|XP_005113337.1|, gi|871215353|ref|XP_012934865.1|, gi|524896691|ref|XP_005104817.1|, gi|871222689|ref|XP_012936132.1|, gi|871239972|ref|XP_012939307.1|, gi|524873152|ref|XP_005093328.1|, gi|871252182|ref|XP_012941504.1|, gi|524887498|ref|XP_005100334.1|, gi|524901491|ref|XP_005107152.1|, gi|524870310|ref|XP_005091940.1|, gi|871224975|ref|XP_01293…	gi|871212581|ref|XP_012946792.1|, gi|524866180|ref|XP_005089914.1|, gi|871276731|ref|XP_012946201.1|, gi|524909946|ref|XP_005109865.1|, gi|871237335|ref|XP_012938835.1|, gi|871278894|ref|XP_005113554.2|, gi|871205446|ref|XP_012934977.1|, gi|871268319|ref|XP_012944513.1|, gi|871223116|ref|XP_012936223.1|, gi|871259176|ref|XP_012942751.1|, gi|871204845|ref|XP_012943544.1|, gi|871271901|ref|XP_01294…
GO:0042060	wound healing	P	0.000592	1.29e-05	89	975	868	16064	gi|5588|emb|CAA44246.1|, gi|524913358|ref|XP_005111510.1|, gi|524907687|ref|XP_005108959.1|, gi|37964177|gb|AAR06171.1|, gi|325297094|ref|NP_001191555.1|, gi|524916025|ref|XP_005112795.1|, gi|325296993|ref|NP_001191509.1|, gi|871207189|ref|XP_012937990.1|, gi|524880237|ref|XP_005096785.1|, gi|871265711|ref|XP_012944021.1|, gi|871222689|ref|XP_012936132.1|, gi|5572|emb|CAA40207.1|, gi|325296787|re…	gi|524866180|ref|XP_005089914.1|, gi|871221143|ref|XP_012935884.1|, gi|524913070|ref|XP_005111369.1|, gi|871274705|ref|XP_012945788.1|, gi|871231514|ref|XP_012937774.1|, gi|524885207|ref|XP_005099214.1|, gi|871266966|ref|XP_012944243.1|, gi|871268319|ref|XP_012944513.1|, gi|871245144|ref|XP_012940301.1|, gi|871266716|ref|XP_012944194.1|, gi|524879057|ref|XP_005096208.1|, gi|325296867|ref|NP_00119…
GO:0090257	regulation of muscle system process	P	0.000593	1.3e-05	45	387	912	16652	gi|871237008|ref|XP_012938778.1|, gi|524884323|ref|XP_005098783.1|, gi|37964177|gb|AAR06171.1|, gi|524913078|ref|XP_005111373.1|, gi|325296993|ref|NP_001191509.1|, gi|871271683|ref|XP_005111335.2|, gi|871230575|ref|XP_012937590.1|, gi|871265711|ref|XP_012944021.1|, gi|524884321|ref|XP_005098782.1|, gi|524912051|ref|XP_005110879.1|, gi|5572|emb|CAA40207.1|, gi|524872077|ref|XP_005092804.1|, gi|871…	gi|325297144|ref|NP_001191581.1|, gi|524887539|ref|XP_005100354.1|, gi|524887537|ref|XP_005100353.1|, gi|524872962|ref|XP_005093236.1|, gi|524865863|ref|XP_005089757.1|, gi|871204948|ref|XP_012945295.1|, gi|871240448|ref|XP_005100932.2|, gi|524895935|ref|XP_005104447.1|, gi|871233364|ref|XP_012938103.1|, gi|524887543|ref|XP_005100356.1|
GO:0048584	positive regulation of response to stimulus	P	0.000593	1.3e-05	208	2779	749	14260	gi|871246848|ref|XP_012940577.1|, gi|871279147|ref|XP_012946689.1|, gi|871222689|ref|XP_012936132.1|, gi|524873152|ref|XP_005093328.1|, gi|871252182|ref|XP_012941504.1|, gi|871221419|ref|XP_012935928.1|, gi|5572|emb|CAA40207.1|, gi|524901491|ref|XP_005107152.1|, gi|871262439|ref|XP_012943457.1|, gi|524898682|ref|XP_005105787.1|, gi|871240123|ref|XP_012939340.1|, gi|871241533|ref|XP_012939605.1|, …	gi|524885965|ref|XP_005099583.1|, gi|524885961|ref|XP_005099581.1|, gi|524889379|ref|XP_005101248.1|, gi|871236304|ref|XP_012938637.1|, gi|524910230|ref|XP_005109996.1|, gi|524889377|ref|XP_005101247.1|, gi|524885963|ref|XP_005099582.1|, gi|871225080|ref|XP_005095954.2|, gi|524885959|ref|XP_005099580.1|, gi|524866631|ref|XP_005090134.1|
GO:0014808	release of sequestered calcium ion into cytosol by sarcoplasmic reticulum	P	0.000593	1.31e-05	23	137	934	16902	gi|871237008|ref|XP_012938778.1|, gi|871270683|ref|XP_012944996.1|, gi|37964177|gb|AAR06171.1|, gi|325296993|ref|NP_001191509.1|, gi|524885520|ref|XP_005099366.1|, gi|871271683|ref|XP_005111335.2|, gi|5579|emb|CAA45015.1|, gi|871230575|ref|XP_012937590.1|, gi|871265711|ref|XP_012944021.1|, gi|871228378|ref|XP_012937185.1|, gi|524870886|ref|XP_005092223.1|, gi|5572|emb|CAA40207.1|, gi|325297092|re…	gi|871220148|ref|XP_012935696.1|, gi|871220144|ref|XP_012935695.1|, gi|524916721|ref|XP_005113131.1|, gi|871266966|ref|XP_012944243.1|, gi|524897756|ref|XP_005105335.1|, gi|524887046|ref|XP_005100112.1|, gi|871204845|ref|XP_012943544.1|, gi|524879404|ref|XP_005096378.1|, gi|871241720|ref|XP_012939647.1|, gi|871278782|ref|XP_012946627.1|, gi|524887970|ref|XP_005100564.1|, gi|871230072|ref|XP_01293…
GO:1903514	calcium ion transport from endoplasmic reticulum to cytosol	P	0.000593	1.31e-05	23	137	934	16902	gi|871237008|ref|XP_012938778.1|, gi|871270683|ref|XP_012944996.1|, gi|37964177|gb|AAR06171.1|, gi|325296993|ref|NP_001191509.1|, gi|524885520|ref|XP_005099366.1|, gi|871271683|ref|XP_005111335.2|, gi|5579|emb|CAA45015.1|, gi|871230575|ref|XP_012937590.1|, gi|871265711|ref|XP_012944021.1|, gi|871228378|ref|XP_012937185.1|, gi|524870886|ref|XP_005092223.1|, gi|5572|emb|CAA40207.1|, gi|325297092|re…	gi|871214374|ref|XP_012934690.1|, gi|871235551|ref|XP_012938508.1|, gi|524884331|ref|XP_005098787.1|, gi|524885438|ref|XP_005099327.1|, gi|871265600|ref|XP_012944008.1|, gi|871265631|ref|XP_012944013.1|, gi|871226359|ref|XP_012936805.1|, gi|524884327|ref|XP_005098785.1|, gi|871205846|ref|XP_012935675.1|, gi|871235554|ref|XP_012938509.1|, gi|871267085|ref|XP_012944267.1|, gi|524884333|ref|XP_00509…
GO:0006875	cellular metal ion homeostasis	P	0.000593	1.31e-05	65	645	892	16394	gi|37964177|gb|AAR06171.1|, gi|871261571|ref|XP_012943292.1|, gi|325297062|ref|NP_001191535.1|, gi|325296993|ref|NP_001191509.1|, gi|871265711|ref|XP_012944021.1|, gi|871262825|ref|XP_005108398.2|, gi|524884321|ref|XP_005098782.1|, gi|325296839|ref|NP_001191661.1|, gi|5572|emb|CAA40207.1|, gi|524910726|ref|XP_005110237.1|, gi|524901491|ref|XP_005107152.1|, gi|325296791|ref|NP_001191634.1|, gi|213…	gi|871212581|ref|XP_012946792.1|, gi|524866180|ref|XP_005089914.1|, gi|871276731|ref|XP_012946201.1|, gi|524909946|ref|XP_005109865.1|, gi|871237335|ref|XP_012938835.1|, gi|871278894|ref|XP_005113554.2|, gi|871205446|ref|XP_012934977.1|, gi|871268319|ref|XP_012944513.1|, gi|871223116|ref|XP_012936223.1|, gi|871259176|ref|XP_012942751.1|, gi|871204845|ref|XP_012943544.1|, gi|871271901|ref|XP_01294…
GO:1901701	cellular response to oxygen-containing compound	P	0.000593	1.31e-05	117	1380	840	15659	gi|524884737|ref|XP_005098987.1|, gi|524888491|ref|XP_005100816.1|, gi|37964177|gb|AAR06171.1|, gi|871246848|ref|XP_012940577.1|, gi|871252182|ref|XP_012941504.1|, gi|5572|emb|CAA40207.1|, gi|871228413|ref|XP_012937195.1|, gi|524901491|ref|XP_005107152.1|, gi|524875825|ref|XP_005094635.1|, gi|871227246|ref|XP_012936954.1|, gi|871211350|ref|XP_012945290.1|, gi|325297146|ref|NP_001191582.1|, gi|524…	gi|524908327|ref|XP_005109265.1|, gi|871266997|ref|XP_012944248.1|, gi|871261768|ref|XP_012943323.1|, gi|871274705|ref|XP_012945788.1|, gi|871236956|ref|XP_012938765.1|, gi|871273596|ref|XP_012945574.1|, gi|524866272|ref|XP_005089958.1|, gi|871226227|ref|XP_012936772.1|, gi|524878114|ref|XP_005095748.1|, gi|524894596|ref|XP_005103794.1|, gi|871268564|ref|XP_012944556.1|, gi|871275941|ref|XP_01294…
GO:0030072	peptide hormone secretion	P	0.000605	1.34e-05	43	363	914	16676	gi|5588|emb|CAA44246.1|, gi|325297158|ref|NP_001191588.1|, gi|524884323|ref|XP_005098783.1|, gi|37964177|gb|AAR06171.1|, gi|325297094|ref|NP_001191555.1|, gi|325297062|ref|NP_001191535.1|, gi|871274499|ref|XP_012945752.1|, gi|871271683|ref|XP_005111335.2|, gi|524881387|ref|XP_005097345.1|, gi|524866568|ref|XP_005090105.1|, gi|524884321|ref|XP_005098782.1|, gi|524890839|ref|XP_005101961.1|, gi|871…	gi|524880713|ref|XP_005097017.1|, gi|871221143|ref|XP_012935884.1|, gi|871274705|ref|XP_012945788.1|, gi|524885207|ref|XP_005099214.1|, gi|871220753|ref|XP_012935804.1|, gi|871268319|ref|XP_012944513.1|, gi|871275941|ref|XP_012946043.1|, gi|524870473|ref|XP_005092021.1|, gi|871223116|ref|XP_012936223.1|, gi|524887824|ref|XP_005100495.1|, gi|871278782|ref|XP_012946627.1|, gi|524880240|ref|XP_00509…
GO:1902235	regulation of endoplasmic reticulum stress-induced intrinsic apoptotic signaling pathway	P	0.000613	1.37e-05	12	40	945	16999	gi|2706558|emb|CAA78757.1|, gi|524882748|ref|XP_005098012.1|, gi|524884884|ref|XP_005099056.1|, gi|871272284|ref|XP_012945316.1|, gi|524901669|ref|XP_005107239.1|, gi|524894684|ref|XP_005103834.1|, gi|524910726|ref|XP_005110237.1|, gi|524882884|ref|XP_005098078.1|, gi|524880469|ref|XP_005096898.1|, gi|524880146|ref|XP_005096740.1|, gi|871221419|ref|XP_012935928.1|, gi|524891904|ref|XP_005102484.1|	gi|871214374|ref|XP_012934690.1|, gi|871235551|ref|XP_012938508.1|, gi|524885438|ref|XP_005099327.1|, gi|871209446|ref|XP_012942106.1|, gi|871226359|ref|XP_012936805.1|, gi|871235554|ref|XP_012938509.1|
GO:0006987	activation of signaling protein activity involved in unfolded protein response	P	0.000635	1.43e-05	7	10	950	17029	gi|2706558|emb|CAA78757.1|, gi|524882748|ref|XP_005098012.1|, gi|1000369|gb|AAC46883.1|, gi|524894684|ref|XP_005103834.1|, gi|524889492|ref|XP_005101301.1|, gi|871216758|ref|XP_012935132.1|, gi|325209004|ref|NP_001191451.1|	gi|871268127|ref|XP_012944476.1|, gi|871231273|ref|XP_012937726.1|, gi|524878763|ref|XP_005096063.1|, gi|871209180|ref|XP_012941538.1|, gi|524873444|ref|XP_005093469.1|, gi|871219770|ref|XP_012935620.1|, gi|871277604|ref|XP_012946373.1|, gi|871212871|ref|XP_012946848.1|, gi|871277851|ref|XP_012946433.1|, gi|871218612|ref|XP_012935424.1|, gi|524885430|ref|XP_005099323.1|, gi|871212061|ref|XP_01294…
GO:0009209	pyrimidine ribonucleoside triphosphate biosynthetic process	P	0.000635	1.43e-05	7	10	950	17029	gi|871230329|ref|XP_012937550.1|, gi|524882011|ref|XP_005097651.1|, gi|524882001|ref|XP_005097646.1|, gi|524882003|ref|XP_005097647.1|, gi|524882009|ref|XP_005097650.1|, gi|524882005|ref|XP_005097648.1|, gi|524882007|ref|XP_005097649.1|	gi|871268127|ref|XP_012944476.1|, gi|524891755|ref|XP_005102410.1|, gi|524878763|ref|XP_005096063.1|, gi|524874309|ref|XP_005093891.1|, gi|524873444|ref|XP_005093469.1|, gi|871212871|ref|XP_012946848.1|, gi|871277851|ref|XP_012946433.1|, gi|871262358|ref|XP_005108248.2|, gi|871253776|ref|XP_012941795.1|, gi|325296827|ref|NP_001191655.1|, gi|524873446|ref|XP_005093470.1|, gi|524891753|ref|XP_00510…
GO:0045184	establishment of protein localization	P	0.000635	1.43e-05	175	2264	782	14775	gi|524888491|ref|XP_005100816.1|, gi|37964177|gb|AAR06171.1|, gi|524875562|ref|XP_005094507.1|, gi|871222689|ref|XP_012936132.1|, gi|524865140|ref|XP_005089402.1|, gi|524868205|ref|XP_005090907.1|, gi|871209599|ref|XP_012942350.1|, gi|524901491|ref|XP_005107152.1|, gi|871208683|ref|XP_005090312.2|, gi|871270423|ref|XP_012944938.1|, gi|524875825|ref|XP_005094635.1|, gi|871273400|ref|XP_012945537.1…	gi|524866180|ref|XP_005089914.1|, gi|524895911|ref|XP_005104435.1|, gi|524878763|ref|XP_005096063.1|, gi|871221143|ref|XP_012935884.1|, gi|871236956|ref|XP_012938765.1|, gi|524874781|ref|XP_005094125.1|, gi|524896754|ref|XP_005104848.1|, gi|871226623|ref|XP_012936850.1|, gi|871262719|ref|XP_012943500.1|, gi|524879057|ref|XP_005096208.1|, gi|871255739|ref|XP_012942175.1|, gi|524882778|ref|XP_00509…
GO:0070296	sarcoplasmic reticulum calcium ion transport	P	0.000641	1.45e-05	23	138	934	16901	gi|871237008|ref|XP_012938778.1|, gi|871270683|ref|XP_012944996.1|, gi|37964177|gb|AAR06171.1|, gi|325296993|ref|NP_001191509.1|, gi|524885520|ref|XP_005099366.1|, gi|871271683|ref|XP_005111335.2|, gi|5579|emb|CAA45015.1|, gi|871230575|ref|XP_012937590.1|, gi|871265711|ref|XP_012944021.1|, gi|871228378|ref|XP_012937185.1|, gi|524870886|ref|XP_005092223.1|, gi|5572|emb|CAA40207.1|, gi|325297092|re…	gi|871244544|ref|XP_012940195.1|, gi|871256495|ref|XP_012942304.1|, gi|871238343|ref|XP_012939000.1|, gi|871274705|ref|XP_012945788.1|, gi|871234856|ref|XP_012938389.1|, gi|871256270|ref|XP_012942267.1|, gi|871220753|ref|XP_012935804.1|, gi|871268319|ref|XP_012944513.1|, gi|524870473|ref|XP_005092021.1|, gi|871223116|ref|XP_012936223.1|, gi|524876030|ref|XP_005094735.1|, gi|524896754|ref|XP_00510…
GO:0051346	negative regulation of hydrolase activity	P	0.000641	1.45e-05	52	477	905	16562	gi|524897671|ref|XP_005105294.1|, gi|524913078|ref|XP_005111373.1|, gi|871207189|ref|XP_012937990.1|, gi|524887498|ref|XP_005100334.1|, gi|524907253|ref|XP_005108749.1|, gi|325296787|ref|NP_001191632.1|, gi|524901491|ref|XP_005107152.1|, gi|524895296|ref|XP_005104133.1|, gi|524869323|ref|XP_005091456.1|, gi|871262439|ref|XP_012943457.1|, gi|524864620|ref|XP_005089145.1|, gi|871273104|ref|XP_01294…	gi|871266966|ref|XP_012944243.1|, gi|871236956|ref|XP_012938765.1|, gi|871228429|ref|XP_012937199.1|, gi|871242605|ref|XP_012939818.1|, gi|524879404|ref|XP_005096378.1|, gi|871266716|ref|XP_012944194.1|, gi|871258872|ref|XP_005106983.2|, gi|871278782|ref|XP_012946627.1|, gi|524880240|ref|XP_005096786.1|, gi|871207494|ref|XP_012938525.1|, gi|524879973|ref|XP_005096655.1|, gi|524884275|ref|XP_00509…
GO:0051649	establishment of localization in cell	P	0.000664	1.51e-05	232	3170	725	13869	gi|524872932|ref|XP_005093221.1|, gi|871222689|ref|XP_012936132.1|, gi|524865140|ref|XP_005089402.1|, gi|524868205|ref|XP_005090907.1|, gi|325296839|ref|NP_001191661.1|, gi|5572|emb|CAA40207.1|, gi|524901491|ref|XP_005107152.1|, gi|871270423|ref|XP_012944938.1|, gi|524875137|ref|XP_005094299.1|, gi|524896986|ref|XP_005104962.1|, gi|871273400|ref|XP_012945537.1|, gi|524889574|ref|XP_005101342.1|, …	gi|871234360|ref|XP_012938297.1|, gi|871263056|ref|XP_012943562.1|, gi|524868131|ref|XP_005090872.1|, gi|524882968|ref|XP_005098119.1|, gi|524892341|ref|XP_005102699.1|, gi|524887537|ref|XP_005100353.1|, gi|524889482|ref|XP_005101296.1|, gi|871272966|ref|XP_012945462.1|, gi|524894216|ref|XP_005103610.1|, gi|524908263|ref|XP_005109235.1|, gi|871233264|ref|XP_012938085.1|, gi|325297144|ref|NP_00119…
GO:0099624	atrial cardiac muscle cell membrane repolarization	P	0.000679	1.56e-05	6	6	951	17033	gi|871243981|ref|XP_012940084.1|, gi|325296795|ref|NP_001191637.1|, gi|1842249|gb|AAC47457.1|, gi|524866178|ref|XP_005089913.1|, gi|325296791|ref|NP_001191634.1|, gi|155764|gb|AAA27756.1|	gi|524909767|ref|XP_005109781.1|, gi|524874257|ref|XP_005093867.1|, gi|871214129|ref|XP_012934625.1|, gi|871255241|ref|XP_012942063.1|, gi|524874309|ref|XP_005093891.1|, gi|524881636|ref|XP_005097468.1|, gi|871260835|ref|XP_012943141.1|, gi|524915284|ref|XP_005112445.1|, gi|871219770|ref|XP_012935620.1|, gi|524909465|ref|XP_005109779.1|, gi|871236050|ref|XP_005099505.2|, gi|871209750|ref|XP_00509…
GO:0060372	regulation of atrial cardiac muscle cell membrane repolarization	P	0.000679	1.56e-05	6	6	951	17033	gi|871243981|ref|XP_012940084.1|, gi|325296795|ref|NP_001191637.1|, gi|1842249|gb|AAC47457.1|, gi|524866178|ref|XP_005089913.1|, gi|325296791|ref|NP_001191634.1|, gi|155764|gb|AAA27756.1|	gi|524885289|ref|XP_005099253.1|, gi|524875025|ref|XP_005094244.1|, gi|871244696|ref|XP_012940222.1|, gi|524885654|ref|XP_005099432.1|, gi|524903174|ref|XP_005107799.1|, gi|871205151|ref|XP_012946939.1|, gi|871236956|ref|XP_012938765.1|, gi|871226227|ref|XP_012936772.1|, gi|871235103|ref|XP_012938434.1|, gi|871244693|ref|XP_012940221.1|, gi|524899697|ref|XP_005106277.1|, gi|871228826|ref|XP_01293…
GO:0006952	defense response	P	0.000692	1.59e-05	154	1944	803	15095	gi|524888491|ref|XP_005100816.1|, gi|37964177|gb|AAR06171.1|, gi|871207189|ref|XP_012937990.1|, gi|524896691|ref|XP_005104817.1|, gi|524873152|ref|XP_005093328.1|, gi|871252182|ref|XP_012941504.1|, gi|524876666|ref|XP_005095044.1|, gi|5572|emb|CAA40207.1|, gi|524887498|ref|XP_005100334.1|, gi|871271522|ref|XP_012945182.1|, gi|524869323|ref|XP_005091456.1|, gi|524889199|ref|XP_005101160.1|, gi|871…	gi|524892711|ref|XP_005102881.1|, gi|871270439|ref|XP_012944940.1|, gi|524892572|ref|XP_005102813.1|, gi|524868195|ref|XP_005090902.1|, gi|524899477|ref|XP_005106169.1|, gi|871224807|ref|XP_012936535.1|, gi|524871467|ref|XP_005092506.1|, gi|871227925|ref|XP_012937099.1|, gi|871262358|ref|XP_005108248.2|, gi|524873878|ref|XP_005093681.1|, gi|524897756|ref|XP_005105335.1|, gi|871273596|ref|XP_01294…
GO:1900544	positive regulation of purine nucleotide metabolic process	P	0.000721	1.67e-05	25	160	932	16879	gi|524884884|ref|XP_005099056.1|, gi|325296993|ref|NP_001191509.1|, gi|524881387|ref|XP_005097345.1|, gi|526117385|ref|NP_001267755.1|, gi|5572|emb|CAA40207.1|, gi|871239397|ref|XP_012939191.1|, gi|871204376|ref|XP_012935434.1|, gi|470012020|gb|AGI03862.1|, gi|871228413|ref|XP_012937195.1|, gi|871236807|ref|XP_012938731.1|, gi|524886715|ref|XP_005099950.1|, gi|21307641|gb|AAK61380.1|, gi|52491271…	gi|524887781|ref|XP_005100474.1|, gi|524871987|ref|XP_005092762.1|, gi|871274705|ref|XP_012945788.1|, gi|524897685|ref|XP_005105301.1|, gi|325296885|ref|NP_001191474.1|, gi|524913046|ref|XP_005111357.1|, gi|871218208|ref|XP_005093745.2|, gi|871262358|ref|XP_005108248.2|, gi|325296827|ref|NP_001191655.1|, gi|871228893|ref|XP_012937282.1|, gi|359279969|ref|NP_001240691.1|, gi|524897691|ref|XP_00510…
GO:0052652	cyclic purine nucleotide metabolic process	P	0.000721	1.67e-05	28	192	929	16847	gi|524907687|ref|XP_005108959.1|, gi|325297158|ref|NP_001191588.1|, gi|524917149|ref|XP_005113337.1|, gi|325297062|ref|NP_001191535.1|, gi|325296993|ref|NP_001191509.1|, gi|524881387|ref|XP_005097345.1|, gi|5572|emb|CAA40207.1|, gi|871239397|ref|XP_012939191.1|, gi|871204376|ref|XP_012935434.1|, gi|871258646|ref|XP_012942668.1|, gi|325296787|ref|NP_001191632.1|, gi|871270800|ref|XP_005111060.2|, …	gi|871231273|ref|XP_012937726.1|, gi|524878763|ref|XP_005096063.1|, gi|871209180|ref|XP_012941538.1|, gi|524873444|ref|XP_005093469.1|, gi|871219770|ref|XP_012935620.1|, gi|871277604|ref|XP_012946373.1|, gi|524885430|ref|XP_005099323.1|, gi|871212061|ref|XP_012946641.1|, gi|871262358|ref|XP_005108248.2|, gi|871253776|ref|XP_012941795.1|, gi|325296827|ref|NP_001191655.1|, gi|524873446|ref|XP_00509…
GO:0044699	single-organism process	P	0.000723	1.68e-05	856	14425	101	2614	gi|524884737|ref|XP_005098987.1|, gi|871237162|ref|XP_012938802.1|, gi|871205724|ref|XP_012935457.1|, gi|871252182|ref|XP_012941504.1|, gi|524870310|ref|XP_005091940.1|, gi|524882003|ref|XP_005097647.1|, gi|871270423|ref|XP_012944938.1|, gi|524896986|ref|XP_005104962.1|, gi|871262439|ref|XP_012943457.1|, gi|871256937|ref|XP_012942384.1|, gi|871227388|ref|XP_012936979.1|, gi|871211350|ref|XP_01294…	gi|524901249|ref|XP_005107035.1|, gi|871245186|ref|XP_012940306.1|, gi|871274705|ref|XP_012945788.1|, gi|871270888|ref|XP_012945034.1|, gi|325296905|ref|NP_001191486.1|, gi|524872956|ref|XP_005093233.1|, gi|871236956|ref|XP_012938765.1|, gi|871226227|ref|XP_012936772.1|, gi|871270030|ref|XP_012944855.1|, gi|871275941|ref|XP_012946043.1|, gi|524875587|ref|XP_005094519.1|, gi|871278782|ref|XP_01294…
GO:0010563	negative regulation of phosphorus metabolic process	P	0.000723	1.69e-05	74	773	883	16266	gi|5588|emb|CAA44246.1|, gi|325297094|ref|NP_001191555.1|, gi|524913078|ref|XP_005111373.1|, gi|325296993|ref|NP_001191509.1|, gi|871265711|ref|XP_012944021.1|, gi|871270627|ref|XP_012944984.1|, gi|871268622|ref|XP_012944568.1|, gi|524896691|ref|XP_005104817.1|, gi|871263708|ref|XP_012943678.1|, gi|5572|emb|CAA40207.1|, gi|524887498|ref|XP_005100334.1|, gi|871228413|ref|XP_012937195.1|, gi|325296…	gi|871231273|ref|XP_012937726.1|, gi|524878763|ref|XP_005096063.1|, gi|524892572|ref|XP_005102813.1|, gi|871209180|ref|XP_012941538.1|, gi|871246225|ref|XP_012940472.1|, gi|524873444|ref|XP_005093469.1|, gi|871277604|ref|XP_012946373.1|, gi|524885430|ref|XP_005099323.1|, gi|871262358|ref|XP_005108248.2|, gi|871253776|ref|XP_012941795.1|, gi|325296827|ref|NP_001191655.1|, gi|524873446|ref|XP_00509…
GO:0045936	negative regulation of phosphate metabolic process	P	0.000723	1.69e-05	74	773	883	16266	gi|5588|emb|CAA44246.1|, gi|325297094|ref|NP_001191555.1|, gi|524913078|ref|XP_005111373.1|, gi|325296993|ref|NP_001191509.1|, gi|871265711|ref|XP_012944021.1|, gi|871270627|ref|XP_012944984.1|, gi|871268622|ref|XP_012944568.1|, gi|524896691|ref|XP_005104817.1|, gi|871263708|ref|XP_012943678.1|, gi|5572|emb|CAA40207.1|, gi|524887498|ref|XP_005100334.1|, gi|871228413|ref|XP_012937195.1|, gi|325296…	gi|524866180|ref|XP_005089914.1|, gi|871221143|ref|XP_012935884.1|, gi|524913070|ref|XP_005111369.1|, gi|871231514|ref|XP_012937774.1|, gi|524885207|ref|XP_005099214.1|, gi|871266966|ref|XP_012944243.1|, gi|871268319|ref|XP_012944513.1|, gi|871245144|ref|XP_012940301.1|, gi|871266716|ref|XP_012944194.1|, gi|524879057|ref|XP_005096208.1|, gi|325296867|ref|NP_001191465.1|, gi|871278782|ref|XP_01294…
GO:0071495	cellular response to endogenous stimulus	P	0.000738	1.73e-05	153	1932	804	15107	gi|88659838|gb|ABD47746.1|, gi|524884737|ref|XP_005098987.1|, gi|524888491|ref|XP_005100816.1|, gi|37964177|gb|AAR06171.1|, gi|871207189|ref|XP_012937990.1|, gi|871215353|ref|XP_012934865.1|, gi|871246848|ref|XP_012940577.1|, gi|871268622|ref|XP_012944568.1|, gi|871279147|ref|XP_012946689.1|, gi|524903019|ref|XP_005107727.1|, gi|871252182|ref|XP_012941504.1|, gi|5572|emb|CAA40207.1|, gi|871228413…	gi|524866180|ref|XP_005089914.1|, gi|524880713|ref|XP_005097017.1|, gi|524864500|ref|XP_005089085.1|, gi|524864490|ref|XP_005089080.1|, gi|871274705|ref|XP_012945788.1|, gi|524896571|ref|XP_005104758.1|, gi|871231514|ref|XP_012937774.1|, gi|871234856|ref|XP_012938389.1|, gi|871268319|ref|XP_012944513.1|, gi|524874781|ref|XP_005094125.1|, gi|871255897|ref|XP_012942203.1|, gi|871278782|ref|XP_01294…
GO:0048144	fibroblast proliferation	P	0.000753	1.77e-05	15	65	942	16974	gi|871227246|ref|XP_012936954.1|, gi|871269701|ref|XP_005110740.2|, gi|871223576|ref|XP_012936308.1|, gi|325296817|ref|NP_001191650.1|, gi|871266176|ref|XP_012944100.1|, gi|871270807|ref|XP_005111062.2|, gi|325296839|ref|NP_001191661.1|, gi|94471616|gb|ABF21074.1|, gi|871246607|ref|XP_005102859.2|, gi|46981374|gb|AAT07665.1|, gi|871236807|ref|XP_012938731.1|, gi|871209080|ref|XP_005090485.2|, gi|…	gi|871268127|ref|XP_012944476.1|, gi|524876848|ref|XP_005095133.1|, gi|871260263|ref|XP_012943054.1|, gi|871247358|ref|XP_012940664.1|, gi|871259367|ref|XP_012942815.1|, gi|524878103|ref|XP_005095743.1|, gi|871278516|ref|XP_005113454.2|, gi|871273844|ref|XP_012945622.1|, gi|871260266|ref|XP_012943055.1|, gi|871264296|ref|XP_005108894.2|, gi|871253731|ref|XP_012941784.1|
GO:0060415	muscle tissue morphogenesis	P	0.000759	1.79e-05	22	130	935	16909	gi|871274193|ref|XP_005112174.2|, gi|871237008|ref|XP_012938778.1|, gi|5568|emb|CAA37049.1|, gi|871271525|ref|XP_012945183.1|, gi|325296993|ref|NP_001191509.1|, gi|524885520|ref|XP_005099366.1|, gi|871230575|ref|XP_012937590.1|, gi|871265711|ref|XP_012944021.1|, gi|524864518|ref|XP_005089094.1|, gi|325297142|ref|NP_001191580.1|, gi|5572|emb|CAA40207.1|, gi|871251011|ref|XP_012941300.1|, gi|871236…	gi|524909264|ref|XP_005109681.1|, gi|524885965|ref|XP_005099583.1|, gi|871268870|ref|XP_012944623.1|, gi|524885961|ref|XP_005099581.1|, gi|871236304|ref|XP_012938637.1|, gi|524885248|ref|XP_005099233.1|, gi|524885963|ref|XP_005099582.1|, gi|524878783|ref|XP_005096073.1|, gi|524885959|ref|XP_005099580.1|, gi|524866631|ref|XP_005090134.1|, gi|871272625|ref|XP_012945392.1|
GO:0002790	peptide secretion	P	0.000762	1.81e-05	43	368	914	16671	gi|5588|emb|CAA44246.1|, gi|325297158|ref|NP_001191588.1|, gi|524884323|ref|XP_005098783.1|, gi|37964177|gb|AAR06171.1|, gi|325297094|ref|NP_001191555.1|, gi|325297062|ref|NP_001191535.1|, gi|871274499|ref|XP_012945752.1|, gi|871271683|ref|XP_005111335.2|, gi|524881387|ref|XP_005097345.1|, gi|524866568|ref|XP_005090105.1|, gi|524884321|ref|XP_005098782.1|, gi|524890839|ref|XP_005101961.1|, gi|871…	gi|524909264|ref|XP_005109681.1|, gi|524885965|ref|XP_005099583.1|, gi|871268870|ref|XP_012944623.1|, gi|524885961|ref|XP_005099581.1|, gi|871236304|ref|XP_012938637.1|, gi|524885248|ref|XP_005099233.1|, gi|524885963|ref|XP_005099582.1|, gi|524878783|ref|XP_005096073.1|, gi|524885959|ref|XP_005099580.1|, gi|524866631|ref|XP_005090134.1|, gi|871272625|ref|XP_012945392.1|
GO:0009190	cyclic nucleotide biosynthetic process	P	0.000766	1.82e-05	29	204	928	16835	gi|524907687|ref|XP_005108959.1|, gi|325297158|ref|NP_001191588.1|, gi|524917149|ref|XP_005113337.1|, gi|325297062|ref|NP_001191535.1|, gi|325296993|ref|NP_001191509.1|, gi|524881387|ref|XP_005097345.1|, gi|5572|emb|CAA40207.1|, gi|871239397|ref|XP_012939191.1|, gi|871204376|ref|XP_012935434.1|, gi|871258646|ref|XP_012942668.1|, gi|325296787|ref|NP_001191632.1|, gi|871270800|ref|XP_005111060.2|, …	gi|524909264|ref|XP_005109681.1|, gi|524885965|ref|XP_005099583.1|, gi|871268870|ref|XP_012944623.1|, gi|524885961|ref|XP_005099581.1|, gi|871236304|ref|XP_012938637.1|, gi|524885248|ref|XP_005099233.1|, gi|524885963|ref|XP_005099582.1|, gi|524878783|ref|XP_005096073.1|, gi|524885959|ref|XP_005099580.1|, gi|524866631|ref|XP_005090134.1|, gi|871272625|ref|XP_012945392.1|
GO:0071867	response to monoamine	P	0.000777	1.85e-05	14	57	943	16982	gi|325297158|ref|NP_001191588.1|, gi|37964177|gb|AAR06171.1|, gi|325297062|ref|NP_001191535.1|, gi|871271683|ref|XP_005111335.2|, gi|5579|emb|CAA45015.1|, gi|871230575|ref|XP_012937590.1|, gi|56791768|gb|AAW30400.1|, gi|325297092|ref|NP_001191554.1|, gi|304653867|gb|AAW30401.2|, gi|583073456|emb|CDM55516.1|, gi|871274702|ref|XP_012945787.1|, gi|5577|emb|CAA45014.1|, gi|871255858|ref|XP_012942193.…	gi|524909264|ref|XP_005109681.1|, gi|524885965|ref|XP_005099583.1|, gi|871268870|ref|XP_012944623.1|, gi|524885961|ref|XP_005099581.1|, gi|871236304|ref|XP_012938637.1|, gi|524885248|ref|XP_005099233.1|, gi|524885963|ref|XP_005099582.1|, gi|524878783|ref|XP_005096073.1|, gi|524885959|ref|XP_005099580.1|, gi|524866631|ref|XP_005090134.1|, gi|871272625|ref|XP_012945392.1|
GO:0098655	cation transmembrane transport	P	0.000808	1.93e-05	87	958	870	16081	gi|524885108|ref|XP_005099165.1|, gi|524886028|ref|XP_005099614.1|, gi|37964177|gb|AAR06171.1|, gi|325296993|ref|NP_001191509.1|, gi|871265711|ref|XP_012944021.1|, gi|524884321|ref|XP_005098782.1|, gi|524912051|ref|XP_005110879.1|, gi|871252182|ref|XP_012941504.1|, gi|5572|emb|CAA40207.1|, gi|871278974|ref|XP_012946658.1|, gi|871225014|ref|XP_012936566.1|, gi|524901491|ref|XP_005107152.1|, gi|871…	gi|871244544|ref|XP_012940195.1|, gi|524869407|ref|XP_005091498.1|, gi|871221143|ref|XP_012935884.1|, gi|871274705|ref|XP_012945788.1|, gi|871266966|ref|XP_012944243.1|, gi|871220753|ref|XP_012935804.1|, gi|871268319|ref|XP_012944513.1|, gi|524891969|ref|XP_005102516.1|, gi|871239632|ref|XP_012939232.1|, gi|524916982|ref|XP_005113258.1|, gi|524916849|ref|XP_005113193.1|, gi|871230072|ref|XP_01293…
GO:1900542	regulation of purine nucleotide metabolic process	P	0.000831	1.99e-05	37	297	920	16742	gi|524884884|ref|XP_005099056.1|, gi|325296993|ref|NP_001191509.1|, gi|524881387|ref|XP_005097345.1|, gi|871263708|ref|XP_012943678.1|, gi|524889207|ref|XP_005101164.1|, gi|526117385|ref|NP_001267755.1|, gi|5572|emb|CAA40207.1|, gi|871239397|ref|XP_012939191.1|, gi|871204376|ref|XP_012935434.1|, gi|470012020|gb|AGI03862.1|, gi|871228413|ref|XP_012937195.1|, gi|325296787|ref|NP_001191632.1|, gi|87…	gi|871231273|ref|XP_012937726.1|, gi|524908327|ref|XP_005109265.1|, gi|871209180|ref|XP_012941538.1|, gi|871274705|ref|XP_012945788.1|, gi|871277604|ref|XP_012946373.1|, gi|524885430|ref|XP_005099323.1|, gi|524884189|ref|XP_005098717.1|, gi|871236956|ref|XP_012938765.1|, gi|524866272|ref|XP_005089958.1|, gi|871226227|ref|XP_012936772.1|, gi|871270030|ref|XP_012944855.1|, gi|871267343|ref|XP_01294…
GO:0015031	protein transport	P	0.00088	2.11e-05	163	2094	794	14945	gi|524888491|ref|XP_005100816.1|, gi|37964177|gb|AAR06171.1|, gi|524875562|ref|XP_005094507.1|, gi|871222689|ref|XP_012936132.1|, gi|524865140|ref|XP_005089402.1|, gi|524868205|ref|XP_005090907.1|, gi|871209599|ref|XP_012942350.1|, gi|524901491|ref|XP_005107152.1|, gi|871208683|ref|XP_005090312.2|, gi|871270423|ref|XP_012944938.1|, gi|524875825|ref|XP_005094635.1|, gi|871273400|ref|XP_012945537.1…	gi|871256495|ref|XP_012942304.1|, gi|871245144|ref|XP_012940301.1|, gi|871271229|ref|XP_012945112.1|, gi|871259176|ref|XP_012942751.1|, gi|524876030|ref|XP_005094735.1|, gi|871256539|ref|XP_012942309.1|, gi|524913990|ref|XP_005111816.1|, gi|524891969|ref|XP_005102516.1|, gi|871239632|ref|XP_012939232.1|, gi|524898235|ref|XP_005105569.1|, gi|524869676|ref|XP_005091629.1|, gi|871262284|ref|XP_01294…
GO:0071407	cellular response to organic cyclic compound	P	0.000881	2.12e-05	67	683	890	16356	gi|524888491|ref|XP_005100816.1|, gi|37964177|gb|AAR06171.1|, gi|524913078|ref|XP_005111373.1|, gi|325297062|ref|NP_001191535.1|, gi|871215353|ref|XP_012934865.1|, gi|871249439|ref|XP_012941029.1|, gi|524895977|ref|XP_005104468.1|, gi|871276768|ref|XP_005112947.2|, gi|871274790|ref|XP_012945805.1|, gi|325296787|ref|NP_001191632.1|, gi|524867510|ref|XP_005090566.1|, gi|524875825|ref|XP_005094635.1…	gi|526117333|ref|NP_001267741.1|, gi|524892711|ref|XP_005102881.1|, gi|871249428|ref|XP_012941025.1|, gi|871245186|ref|XP_012940306.1|, gi|871219770|ref|XP_012935620.1|, gi|524873878|ref|XP_005093681.1|, gi|524897756|ref|XP_005105335.1|, gi|871244693|ref|XP_012940221.1|, gi|524899697|ref|XP_005106277.1|, gi|524875587|ref|XP_005094519.1|, gi|524865680|ref|XP_005089667.1|, gi|871235898|ref|XP_00509…
GO:0017121	phospholipid scrambling	P	0.000912	2.23e-05	7	11	950	17028	gi|871239397|ref|XP_012939191.1|, gi|871204376|ref|XP_012935434.1|, gi|524914287|ref|XP_005111960.1|, gi|871273579|ref|XP_012945569.1|, gi|871252069|ref|XP_012941487.1|, gi|871233778|ref|XP_012938184.1|, gi|524898263|ref|XP_005105583.1|	gi|871221608|ref|XP_012935950.1|, gi|524899188|ref|XP_005106032.1|, gi|871207205|ref|XP_012938019.1|, gi|524866597|ref|XP_005090119.1|, gi|524894216|ref|XP_005103610.1|, gi|524866290|ref|XP_005089967.1|, gi|871239132|ref|XP_012939134.1|, gi|524876237|ref|XP_005094837.1|, gi|524911300|ref|XP_005110515.1|, gi|871207622|ref|XP_012938719.1|, gi|524871279|ref|XP_005092414.1|, gi|524864544|ref|XP_00508…
GO:0046049	UMP metabolic process	P	0.000912	2.23e-05	7	11	950	17028	gi|871230329|ref|XP_012937550.1|, gi|524882011|ref|XP_005097651.1|, gi|524882001|ref|XP_005097646.1|, gi|524882003|ref|XP_005097647.1|, gi|524882009|ref|XP_005097650.1|, gi|524882005|ref|XP_005097648.1|, gi|524882007|ref|XP_005097649.1|	gi|524908327|ref|XP_005109265.1|, gi|871209180|ref|XP_012941538.1|, gi|871274705|ref|XP_012945788.1|, gi|524884189|ref|XP_005098717.1|, gi|871254195|ref|XP_012941870.1|, gi|871236956|ref|XP_012938765.1|, gi|871273596|ref|XP_012945574.1|, gi|524866272|ref|XP_005089958.1|, gi|871226227|ref|XP_012936772.1|, gi|871270030|ref|XP_012944855.1|, gi|871275941|ref|XP_012946043.1|, gi|524916821|ref|XP_00511…
GO:0009174	pyrimidine ribonucleoside monophosphate biosynthetic process	P	0.000912	2.23e-05	7	11	950	17028	gi|871230329|ref|XP_012937550.1|, gi|524882011|ref|XP_005097651.1|, gi|524882001|ref|XP_005097646.1|, gi|524882003|ref|XP_005097647.1|, gi|524882009|ref|XP_005097650.1|, gi|524882005|ref|XP_005097648.1|, gi|524882007|ref|XP_005097649.1|	gi|524908327|ref|XP_005109265.1|, gi|871266997|ref|XP_012944248.1|, gi|871261768|ref|XP_012943323.1|, gi|871274705|ref|XP_012945788.1|, gi|524912604|ref|XP_005111147.1|, gi|524905937|ref|XP_005108326.1|, gi|871236956|ref|XP_012938765.1|, gi|871273596|ref|XP_012945574.1|, gi|524868423|ref|XP_005091014.1|, gi|524894596|ref|XP_005103794.1|, gi|871268564|ref|XP_012944556.1|, gi|524916821|ref|XP_00511…
GO:0009173	pyrimidine ribonucleoside monophosphate metabolic process	P	0.000912	2.23e-05	7	11	950	17028	gi|871230329|ref|XP_012937550.1|, gi|524882011|ref|XP_005097651.1|, gi|524882001|ref|XP_005097646.1|, gi|524882003|ref|XP_005097647.1|, gi|524882009|ref|XP_005097650.1|, gi|524882005|ref|XP_005097648.1|, gi|524882007|ref|XP_005097649.1|	gi|524866180|ref|XP_005089914.1|, gi|524880713|ref|XP_005097017.1|, gi|871221143|ref|XP_012935884.1|, gi|524913070|ref|XP_005111369.1|, gi|871274705|ref|XP_012945788.1|, gi|524896571|ref|XP_005104758.1|, gi|871231514|ref|XP_012937774.1|, gi|524866015|ref|XP_005089832.1|, gi|524885207|ref|XP_005099214.1|, gi|871236956|ref|XP_012938765.1|, gi|871220753|ref|XP_012935804.1|, gi|524910442|ref|XP_00511…
GO:0006222	UMP biosynthetic process	P	0.000912	2.23e-05	7	11	950	17028	gi|871230329|ref|XP_012937550.1|, gi|524882011|ref|XP_005097651.1|, gi|524882001|ref|XP_005097646.1|, gi|524882003|ref|XP_005097647.1|, gi|524882009|ref|XP_005097650.1|, gi|524882005|ref|XP_005097648.1|, gi|524882007|ref|XP_005097649.1|	gi|871227783|ref|XP_012937065.1|, gi|871236374|ref|XP_012938655.1|, gi|871227781|ref|XP_012937064.1|, gi|871271822|ref|XP_012945231.1|, gi|871227779|ref|XP_012937063.1|, gi|871262358|ref|XP_005108248.2|, gi|325296827|ref|NP_001191655.1|
GO:0048522	positive regulation of cellular process	P	0.000941	2.31e-05	412	6204	545	10835	gi|871246848|ref|XP_012940577.1|, gi|524896691|ref|XP_005104817.1|, gi|871222689|ref|XP_012936132.1|, gi|524873152|ref|XP_005093328.1|, gi|871263708|ref|XP_012943678.1|, gi|871252182|ref|XP_012941504.1|, gi|524887498|ref|XP_005100334.1|, gi|524901491|ref|XP_005107152.1|, gi|524896986|ref|XP_005104962.1|, gi|871262439|ref|XP_012943457.1|, gi|871256937|ref|XP_012942384.1|, gi|871227388|ref|XP_01293…	gi|871227783|ref|XP_012937065.1|, gi|871236374|ref|XP_012938655.1|, gi|871227781|ref|XP_012937064.1|, gi|871271822|ref|XP_012945231.1|, gi|871227779|ref|XP_012937063.1|, gi|871262358|ref|XP_005108248.2|, gi|325296827|ref|NP_001191655.1|
GO:0034767	positive regulation of ion transmembrane transport	P	0.000947	2.33e-05	28	196	929	16843	gi|2706558|emb|CAA78757.1|, gi|871237008|ref|XP_012938778.1|, gi|524884323|ref|XP_005098783.1|, gi|325296993|ref|NP_001191509.1|, gi|871230575|ref|XP_012937590.1|, gi|871265711|ref|XP_012944021.1|, gi|524884321|ref|XP_005098782.1|, gi|5572|emb|CAA40207.1|, gi|524894684|ref|XP_005103834.1|, gi|21307641|gb|AAK61380.1|, gi|871243532|ref|XP_005101893.2|, gi|871217121|ref|XP_012935184.1|, gi|524864620…	gi|524880713|ref|XP_005097017.1|, gi|871221143|ref|XP_012935884.1|, gi|871274705|ref|XP_012945788.1|, gi|524885207|ref|XP_005099214.1|, gi|871266966|ref|XP_012944243.1|, gi|871247008|ref|XP_012940605.1|, gi|871220753|ref|XP_012935804.1|, gi|871268319|ref|XP_012944513.1|, gi|871275941|ref|XP_012946043.1|, gi|524870473|ref|XP_005092021.1|, gi|871223116|ref|XP_012936223.1|, gi|524887824|ref|XP_00510…
GO:0044281	small molecule metabolic process	P	0.000952	2.35e-05	302	4340	655	12699	gi|524897671|ref|XP_005105294.1|, gi|524884737|ref|XP_005098987.1|, gi|524917149|ref|XP_005113337.1|, gi|524880237|ref|XP_005096785.1|, gi|524885226|ref|XP_005099222.1|, gi|524872932|ref|XP_005093221.1|, gi|524896691|ref|XP_005104817.1|, gi|524865140|ref|XP_005089402.1|, gi|871263708|ref|XP_012943678.1|, gi|3043929|gb|AAC13267.1|, gi|5572|emb|CAA40207.1|, gi|524867872|ref|XP_005090743.1|, gi|5248…	gi|524866180|ref|XP_005089914.1|, gi|524875025|ref|XP_005094244.1|, gi|524885654|ref|XP_005099432.1|, gi|871205930|ref|XP_012935836.1|, gi|524913046|ref|XP_005111357.1|, gi|871236956|ref|XP_012938765.1|, gi|524873803|ref|XP_005093644.1|, gi|871226227|ref|XP_012936772.1|, gi|871235103|ref|XP_012938434.1|, gi|524894596|ref|XP_005103794.1|, gi|524881443|ref|XP_005097373.1|, gi|871268564|ref|XP_01294…
GO:0071496	cellular response to external stimulus	P	0.00096	2.37e-05	35	276	922	16763	gi|871220482|ref|XP_012935760.1|, gi|2706558|emb|CAA78757.1|, gi|524892156|ref|XP_005102608.1|, gi|524901669|ref|XP_005107239.1|, gi|871272715|ref|XP_012945412.1|, gi|871277255|ref|XP_012946296.1|, gi|871221419|ref|XP_012935928.1|, gi|524880779|ref|XP_005097048.1|, gi|871266176|ref|XP_012944100.1|, gi|871249441|ref|XP_012941030.1|, gi|871246607|ref|XP_005102859.2|, gi|524894684|ref|XP_005103834.1…	gi|325296885|ref|NP_001191474.1|, gi|524882852|ref|XP_005098062.1|, gi|871207205|ref|XP_012938019.1|, gi|871218208|ref|XP_005093745.2|, gi|871205572|ref|XP_005089274.2|, gi|524887787|ref|XP_005100477.1|, gi|524913521|ref|XP_005111591.1|, gi|524877608|ref|XP_005095503.1|, gi|871273910|ref|XP_005112077.2|, gi|524872414|ref|XP_005092969.1|, gi|871271530|ref|XP_012945184.1|, gi|524865963|ref|XP_00508…
GO:0046883	regulation of hormone secretion	P	0.000977	2.42e-05	43	373	914	16666	gi|5588|emb|CAA44246.1|, gi|325297158|ref|NP_001191588.1|, gi|524884323|ref|XP_005098783.1|, gi|37964177|gb|AAR06171.1|, gi|325297094|ref|NP_001191555.1|, gi|325297062|ref|NP_001191535.1|, gi|871274499|ref|XP_012945752.1|, gi|871271683|ref|XP_005111335.2|, gi|524881387|ref|XP_005097345.1|, gi|524884321|ref|XP_005098782.1|, gi|871263568|ref|XP_012943653.1|, gi|524901491|ref|XP_005107152.1|, gi|524…	gi|871231273|ref|XP_012937726.1|, gi|871239192|ref|XP_012939148.1|, gi|524878763|ref|XP_005096063.1|, gi|871209180|ref|XP_012941538.1|, gi|871246225|ref|XP_012940472.1|, gi|524873444|ref|XP_005093469.1|, gi|871219770|ref|XP_012935620.1|, gi|871277604|ref|XP_012946373.1|, gi|524885430|ref|XP_005099323.1|, gi|871212061|ref|XP_012946641.1|, gi|871262358|ref|XP_005108248.2|, gi|871253776|ref|XP_01294…
GO:0010951	negative regulation of endopeptidase activity	P	0.00101	2.51e-05	29	208	928	16831	gi|524897671|ref|XP_005105294.1|, gi|524884884|ref|XP_005099056.1|, gi|524889984|ref|XP_005101542.1|, gi|524913078|ref|XP_005111373.1|, gi|871274499|ref|XP_012945752.1|, gi|871207189|ref|XP_012937990.1|, gi|871209185|ref|XP_012941542.1|, gi|871266176|ref|XP_012944100.1|, gi|871227992|ref|XP_005096916.2|, gi|524887498|ref|XP_005100334.1|, gi|524893098|ref|XP_005103069.1|, gi|524907253|ref|XP_00510…	gi|524889429|ref|XP_005101272.1|, gi|871218593|ref|XP_012935419.1|, gi|871251436|ref|XP_012941382.1|, gi|524871987|ref|XP_005092762.1|, gi|871235551|ref|XP_012938508.1|, gi|871277604|ref|XP_012946373.1|, gi|871271822|ref|XP_012945231.1|, gi|871255855|ref|XP_012942192.1|, gi|524884189|ref|XP_005098717.1|, gi|871257375|ref|XP_005106480.2|, gi|871205846|ref|XP_012935675.1|, gi|871218599|ref|XP_01293…
GO:0019320	hexose catabolic process	P	0.00103	2.58e-05	14	59	943	16980	gi|524897671|ref|XP_005105294.1|, gi|524865955|ref|XP_005089803.1|, gi|524909938|ref|XP_005109861.1|, gi|524916025|ref|XP_005112795.1|, gi|871268218|ref|XP_005110246.2|, gi|524873532|ref|XP_005093511.1|, gi|526117385|ref|NP_001267755.1|, gi|3043929|gb|AAC13267.1|, gi|470012020|gb|AGI03862.1|, gi|524865953|ref|XP_005089802.1|, gi|871263077|ref|XP_012943569.1|, gi|524900673|ref|XP_005106755.1|, gi|…	gi|871226414|ref|XP_005096412.2|, gi|524864500|ref|XP_005089085.1|, gi|871245186|ref|XP_012940306.1|, gi|524864490|ref|XP_005089080.1|, gi|871274705|ref|XP_012945788.1|, gi|871207194|ref|XP_012938001.1|, gi|871257577|ref|XP_012942490.1|, gi|871230423|ref|XP_012937564.1|, gi|524877381|ref|XP_005095393.1|, gi|871278818|ref|XP_005113534.2|, gi|524872956|ref|XP_005093233.1|, gi|871218599|ref|XP_01293…
GO:0051238	sequestering of metal ion	P	0.00104	2.61e-05	33	254	924	16785	gi|871237008|ref|XP_012938778.1|, gi|871269701|ref|XP_005110740.2|, gi|37964177|gb|AAR06171.1|, gi|871216371|ref|XP_012935065.1|, gi|325296993|ref|NP_001191509.1|, gi|871271683|ref|XP_005111335.2|, gi|871230575|ref|XP_012937590.1|, gi|871265711|ref|XP_012944021.1|, gi|524881387|ref|XP_005097345.1|, gi|524866568|ref|XP_005090105.1|, gi|325296839|ref|NP_001191661.1|, gi|5572|emb|CAA40207.1|, gi|524…	gi|871231273|ref|XP_012937726.1|, gi|524908327|ref|XP_005109265.1|, gi|871209180|ref|XP_012941538.1|, gi|871274705|ref|XP_012945788.1|, gi|871277604|ref|XP_012946373.1|, gi|524885430|ref|XP_005099323.1|, gi|524884189|ref|XP_005098717.1|, gi|871236956|ref|XP_012938765.1|, gi|524866272|ref|XP_005089958.1|, gi|871226227|ref|XP_012936772.1|, gi|871270030|ref|XP_012944855.1|, gi|871267343|ref|XP_01294…
GO:0010882	regulation of cardiac muscle contraction by calcium ion signaling	P	0.00105	2.62e-05	19	104	938	16935	gi|871237008|ref|XP_012938778.1|, gi|871270683|ref|XP_012944996.1|, gi|37964177|gb|AAR06171.1|, gi|325296993|ref|NP_001191509.1|, gi|871271683|ref|XP_005111335.2|, gi|5579|emb|CAA45015.1|, gi|871230575|ref|XP_012937590.1|, gi|871265711|ref|XP_012944021.1|, gi|871228378|ref|XP_012937185.1|, gi|5572|emb|CAA40207.1|, gi|325297092|ref|NP_001191554.1|, gi|871236625|ref|XP_012938699.1|, gi|524901491|re…	gi|524878763|ref|XP_005096063.1|, gi|524896571|ref|XP_005104758.1|, gi|524910442|ref|XP_005110098.1|, gi|871275941|ref|XP_012946043.1|, gi|524876030|ref|XP_005094735.1|, gi|871211308|ref|XP_012945212.1|, gi|325296867|ref|NP_001191465.1|, gi|524880240|ref|XP_005096786.1|, gi|524875655|ref|XP_005094552.1|, gi|871262284|ref|XP_012943428.1|, gi|871255739|ref|XP_012942175.1|, gi|871230248|ref|XP_01293…
GO:0046907	intracellular transport	P	0.00105	2.64e-05	205	2764	752	14275	gi|524872932|ref|XP_005093221.1|, gi|871222689|ref|XP_012936132.1|, gi|524865140|ref|XP_005089402.1|, gi|524868205|ref|XP_005090907.1|, gi|325296839|ref|NP_001191661.1|, gi|5572|emb|CAA40207.1|, gi|524901491|ref|XP_005107152.1|, gi|871270423|ref|XP_012944938.1|, gi|524875137|ref|XP_005094299.1|, gi|524896986|ref|XP_005104962.1|, gi|871273400|ref|XP_012945537.1|, gi|524889574|ref|XP_005101342.1|, …	gi|524885289|ref|XP_005099253.1|, gi|524875025|ref|XP_005094244.1|, gi|871244696|ref|XP_012940222.1|, gi|524885654|ref|XP_005099432.1|, gi|524903174|ref|XP_005107799.1|, gi|871205151|ref|XP_012946939.1|, gi|871236956|ref|XP_012938765.1|, gi|871226227|ref|XP_012936772.1|, gi|871235103|ref|XP_012938434.1|, gi|871244693|ref|XP_012940221.1|, gi|524899697|ref|XP_005106277.1|, gi|871228826|ref|XP_01293…
GO:1904322	cellular response to forskolin	P	0.0011	2.77e-05	6	7	951	17032	gi|325297158|ref|NP_001191588.1|, gi|325296787|ref|NP_001191632.1|, gi|304653867|gb|AAW30401.2|, gi|325297062|ref|NP_001191535.1|, gi|56791768|gb|AAW30400.1|, gi|109690025|gb|ABG37908.1|	gi|871221143|ref|XP_012935884.1|, gi|325296905|ref|NP_001191486.1|, gi|871246870|ref|XP_005102953.2|, gi|871236956|ref|XP_012938765.1|, gi|871226227|ref|XP_012936772.1|, gi|524914999|ref|XP_005112308.1|, gi|871228429|ref|XP_012937199.1|, gi|871226310|ref|XP_012936793.1|, gi|871242605|ref|XP_012939818.1|, gi|524879404|ref|XP_005096378.1|, gi|871266716|ref|XP_012944194.1|, gi|871215131|ref|XP_01293…
GO:1904321	response to forskolin	P	0.0011	2.77e-05	6	7	951	17032	gi|325297158|ref|NP_001191588.1|, gi|325296787|ref|NP_001191632.1|, gi|304653867|gb|AAW30401.2|, gi|325297062|ref|NP_001191535.1|, gi|56791768|gb|AAW30400.1|, gi|109690025|gb|ABG37908.1|	gi|871266997|ref|XP_012944248.1|, gi|871209180|ref|XP_012941538.1|, gi|871274705|ref|XP_012945788.1|, gi|524884189|ref|XP_005098717.1|, gi|871236956|ref|XP_012938765.1|, gi|524866272|ref|XP_005089958.1|, gi|871226227|ref|XP_012936772.1|, gi|871270030|ref|XP_012944855.1|, gi|524894596|ref|XP_005103794.1|, gi|871216123|ref|XP_012935017.1|, gi|871268564|ref|XP_012944556.1|, gi|871229784|ref|XP_01293…
GO:0051641	cellular localization	P	0.00117	2.95e-05	289	4137	668	12902	gi|871215353|ref|XP_012934865.1|, gi|871268622|ref|XP_012944568.1|, gi|524872932|ref|XP_005093221.1|, gi|871222689|ref|XP_012936132.1|, gi|524865140|ref|XP_005089402.1|, gi|871221419|ref|XP_012935928.1|, gi|524868205|ref|XP_005090907.1|, gi|325296839|ref|NP_001191661.1|, gi|5572|emb|CAA40207.1|, gi|524887498|ref|XP_005100334.1|, gi|524901491|ref|XP_005107152.1|, gi|871270423|ref|XP_012944938.1|, …	gi|871214374|ref|XP_012934690.1|, gi|871275314|ref|XP_012945905.1|, gi|871267085|ref|XP_012944267.1|, gi|871235551|ref|XP_012938508.1|, gi|871274019|ref|XP_012945652.1|, gi|524885438|ref|XP_005099327.1|, gi|871230673|ref|XP_005097759.2|, gi|871209446|ref|XP_012942106.1|, gi|871226359|ref|XP_012936805.1|, gi|524874318|ref|XP_005093895.1|, gi|524869908|ref|XP_005091742.1|, gi|871235554|ref|XP_01293…
GO:0048857	neural nucleus development	P	0.00117	2.96e-05	26	177	931	16862	gi|2706558|emb|CAA78757.1|, gi|871237008|ref|XP_012938778.1|, gi|5568|emb|CAA37049.1|, gi|325296993|ref|NP_001191509.1|, gi|871265711|ref|XP_012944021.1|, gi|325297142|ref|NP_001191580.1|, gi|5572|emb|CAA40207.1|, gi|524894684|ref|XP_005103834.1|, gi|871263258|ref|XP_005108547.2|, gi|871221794|ref|XP_012935978.1|, gi|871271522|ref|XP_012945182.1|, gi|21307641|gb|AAK61380.1|, gi|871225422|ref|XP_0…	gi|524885965|ref|XP_005099583.1|, gi|524885961|ref|XP_005099581.1|, gi|524889379|ref|XP_005101248.1|, gi|871236304|ref|XP_012938637.1|, gi|524886299|ref|XP_005099746.1|, gi|524910230|ref|XP_005109996.1|, gi|524889377|ref|XP_005101247.1|, gi|524897639|ref|XP_005105279.1|, gi|524885963|ref|XP_005099582.1|, gi|871225080|ref|XP_005095954.2|, gi|524885959|ref|XP_005099580.1|, gi|524866631|ref|XP_00509…
GO:0009152	purine ribonucleotide biosynthetic process	P	0.00122	3.11e-05	35	280	922	16759	gi|524907687|ref|XP_005108959.1|, gi|325297158|ref|NP_001191588.1|, gi|524917149|ref|XP_005113337.1|, gi|325297062|ref|NP_001191535.1|, gi|325296993|ref|NP_001191509.1|, gi|524881387|ref|XP_005097345.1|, gi|524897471|ref|XP_005105196.1|, gi|5572|emb|CAA40207.1|, gi|871239397|ref|XP_012939191.1|, gi|871204376|ref|XP_012935434.1|, gi|871258646|ref|XP_012942668.1|, gi|325296787|ref|NP_001191632.1|, …	gi|524868546|ref|XP_005091075.1|, gi|871220144|ref|XP_012935695.1|, gi|871239702|ref|XP_012939247.1|, gi|524872956|ref|XP_005093233.1|, gi|871226227|ref|XP_012936772.1|, gi|524914999|ref|XP_005112308.1|, gi|871268319|ref|XP_012944513.1|, gi|524899114|ref|XP_005105997.1|, gi|524877703|ref|XP_005095549.1|, gi|871215131|ref|XP_012934819.1|, gi|524879057|ref|XP_005096208.1|, gi|524887970|ref|XP_00510…
GO:0050906	detection of stimulus involved in sensory perception	P	0.00123	3.13e-05	13	52	944	16987	gi|871274499|ref|XP_012945752.1|, gi|871214992|ref|XP_012934792.1|, gi|871235476|ref|XP_012938495.1|, gi|871243981|ref|XP_012940084.1|, gi|871273040|ref|XP_005111784.2|, gi|871225014|ref|XP_012936566.1|, gi|325296787|ref|NP_001191632.1|, gi|524866178|ref|XP_005089913.1|, gi|325296791|ref|NP_001191634.1|, gi|871259494|ref|XP_012942864.1|, gi|871224971|ref|XP_012936557.1|, gi|155764|gb|AAA27756.1|,…	gi|524868546|ref|XP_005091075.1|, gi|871220144|ref|XP_012935695.1|, gi|871239702|ref|XP_012939247.1|, gi|524872956|ref|XP_005093233.1|, gi|871226227|ref|XP_012936772.1|, gi|524914999|ref|XP_005112308.1|, gi|871268319|ref|XP_012944513.1|, gi|524899114|ref|XP_005105997.1|, gi|524877703|ref|XP_005095549.1|, gi|871215131|ref|XP_012934819.1|, gi|524879057|ref|XP_005096208.1|, gi|524887970|ref|XP_00510…
GO:0034764	positive regulation of transmembrane transport	P	0.00126	3.22e-05	28	200	929	16839	gi|2706558|emb|CAA78757.1|, gi|871237008|ref|XP_012938778.1|, gi|524884323|ref|XP_005098783.1|, gi|325296993|ref|NP_001191509.1|, gi|871230575|ref|XP_012937590.1|, gi|871265711|ref|XP_012944021.1|, gi|524884321|ref|XP_005098782.1|, gi|5572|emb|CAA40207.1|, gi|524894684|ref|XP_005103834.1|, gi|21307641|gb|AAK61380.1|, gi|871243532|ref|XP_005101893.2|, gi|871217121|ref|XP_012935184.1|, gi|524864620…	gi|871219405|ref|XP_012935549.1|, gi|871244544|ref|XP_012940195.1|, gi|871274705|ref|XP_012945788.1|, gi|871247008|ref|XP_012940605.1|, gi|871220753|ref|XP_012935804.1|, gi|871268319|ref|XP_012944513.1|, gi|871212154|ref|XP_012946716.1|, gi|871245144|ref|XP_012940301.1|, gi|871275941|ref|XP_012946043.1|, gi|524896754|ref|XP_005104848.1|, gi|524891969|ref|XP_005102516.1|, gi|871214752|ref|XP_01293…
GO:1901566	organonitrogen compound biosynthetic process	P	0.00126	3.24e-05	137	1712	820	15327	gi|88659838|gb|ABD47746.1|, gi|524884737|ref|XP_005098987.1|, gi|524907687|ref|XP_005108959.1|, gi|524917149|ref|XP_005113337.1|, gi|524885226|ref|XP_005099222.1|, gi|524896691|ref|XP_005104817.1|, gi|871245491|ref|XP_005102500.2|, gi|524865140|ref|XP_005089402.1|, gi|524912283|ref|XP_005110992.1|, gi|871221419|ref|XP_012935928.1|, gi|5572|emb|CAA40207.1|, gi|871266886|ref|XP_012944225.1|, gi|524…	gi|871212581|ref|XP_012946792.1|, gi|524866180|ref|XP_005089914.1|, gi|871276731|ref|XP_012946201.1|, gi|524909946|ref|XP_005109865.1|, gi|871278894|ref|XP_005113554.2|, gi|871205446|ref|XP_012934977.1|, gi|871268319|ref|XP_012944513.1|, gi|871223116|ref|XP_012936223.1|, gi|871259176|ref|XP_012942751.1|, gi|871204845|ref|XP_012943544.1|, gi|524879404|ref|XP_005096378.1|, gi|871266716|ref|XP_01294…
GO:0048644	muscle organ morphogenesis	P	0.00129	3.31e-05	22	136	935	16903	gi|871274193|ref|XP_005112174.2|, gi|871237008|ref|XP_012938778.1|, gi|5568|emb|CAA37049.1|, gi|871271525|ref|XP_012945183.1|, gi|325296993|ref|NP_001191509.1|, gi|524885520|ref|XP_005099366.1|, gi|871230575|ref|XP_012937590.1|, gi|871265711|ref|XP_012944021.1|, gi|524864518|ref|XP_005089094.1|, gi|325297142|ref|NP_001191580.1|, gi|5572|emb|CAA40207.1|, gi|871251011|ref|XP_012941300.1|, gi|871236…	gi|524914082|ref|XP_005111860.1|
GO:0045859	regulation of protein kinase activity	P	0.00129	3.33e-05	103	1205	854	15834	gi|37964177|gb|AAR06171.1|, gi|871268622|ref|XP_012944568.1|, gi|524896691|ref|XP_005104817.1|, gi|871252182|ref|XP_012941504.1|, gi|871221419|ref|XP_012935928.1|, gi|5572|emb|CAA40207.1|, gi|524887498|ref|XP_005100334.1|, gi|524901261|ref|XP_005107041.1|, gi|871228413|ref|XP_012937195.1|, gi|524875825|ref|XP_005094635.1|, gi|871236198|ref|XP_012938619.1|, gi|871227246|ref|XP_012936954.1|, gi|871…	gi|871243739|ref|XP_012940034.1|
GO:0009208	pyrimidine ribonucleoside triphosphate metabolic process	P	0.0013	3.37e-05	7	12	950	17027	gi|871230329|ref|XP_012937550.1|, gi|524882011|ref|XP_005097651.1|, gi|524882001|ref|XP_005097646.1|, gi|524882003|ref|XP_005097647.1|, gi|524882009|ref|XP_005097650.1|, gi|524882005|ref|XP_005097648.1|, gi|524882007|ref|XP_005097649.1|	gi|871244544|ref|XP_012940195.1|, gi|871266966|ref|XP_012944243.1|, gi|871236956|ref|XP_012938765.1|, gi|524914999|ref|XP_005112308.1|, gi|871228429|ref|XP_012937199.1|, gi|871204845|ref|XP_012943544.1|, gi|871242605|ref|XP_012939818.1|, gi|524879404|ref|XP_005096378.1|, gi|871266716|ref|XP_012944194.1|, gi|524891969|ref|XP_005102516.1|, gi|871258872|ref|XP_005106983.2|, gi|871278782|ref|XP_01294…
GO:0055075	potassium ion homeostasis	P	0.0013	3.37e-05	7	12	950	17027	gi|871243981|ref|XP_012940084.1|, gi|524884323|ref|XP_005098783.1|, gi|524901515|ref|XP_005107164.1|, gi|325296791|ref|NP_001191634.1|, gi|524884321|ref|XP_005098782.1|, gi|524895986|ref|XP_005104472.1|, gi|155764|gb|AAA27756.1|	gi|871214129|ref|XP_012934625.1|, gi|871243211|ref|XP_012939935.1|, gi|871274950|ref|XP_012945836.1|, gi|524870527|ref|XP_005092048.1|, gi|524869187|ref|XP_005091390.1|, gi|871277480|ref|XP_012946342.1|, gi|871240563|ref|XP_012939416.1|, gi|871234340|ref|XP_012938292.1|, gi|325297128|ref|NP_001191573.1|, gi|871214127|ref|XP_012934624.1|, gi|524895487|ref|XP_005104226.1|, gi|871228826|ref|XP_01293…
GO:1904427	positive regulation of calcium ion transmembrane transport	P	0.0013	3.37e-05	20	116	937	16923	gi|2706558|emb|CAA78757.1|, gi|871237008|ref|XP_012938778.1|, gi|871270683|ref|XP_012944996.1|, gi|325296993|ref|NP_001191509.1|, gi|524885520|ref|XP_005099366.1|, gi|524873227|ref|XP_005093364.1|, gi|871230575|ref|XP_012937590.1|, gi|871265711|ref|XP_012944021.1|, gi|871215882|ref|XP_012934963.1|, gi|524870886|ref|XP_005092223.1|, gi|5572|emb|CAA40207.1|, gi|524882748|ref|XP_005098012.1|, gi|871…	gi|524914082|ref|XP_005111860.1|
GO:0051239	regulation of multicellular organismal process	P	0.0014	3.67e-05	263	3720	694	13319	gi|871270920|ref|XP_005111093.2|, gi|524917149|ref|XP_005113337.1|, gi|524866901|ref|XP_005090266.1|, gi|871215353|ref|XP_012934865.1|, gi|871268622|ref|XP_012944568.1|, gi|524896691|ref|XP_005104817.1|, gi|871279147|ref|XP_012946689.1|, gi|524873152|ref|XP_005093328.1|, gi|871221419|ref|XP_012935928.1|, gi|5572|emb|CAA40207.1|, gi|524901491|ref|XP_005107152.1|, gi|871270423|ref|XP_012944938.1|, …	gi|524866180|ref|XP_005089914.1|, gi|524872785|ref|XP_005093149.1|, gi|871221143|ref|XP_012935884.1|, gi|871240144|ref|XP_012939342.1|, gi|871236956|ref|XP_012938765.1|, gi|871270030|ref|XP_012944855.1|, gi|524914999|ref|XP_005112308.1|, gi|871205446|ref|XP_012934977.1|, gi|871228429|ref|XP_012937199.1|, gi|871271229|ref|XP_012945112.1|, gi|871226310|ref|XP_012936793.1|, gi|524896754|ref|XP_00510…
GO:0044092	negative regulation of molecular function	P	0.00145	3.87e-05	124	1522	833	15517	gi|524897671|ref|XP_005105294.1|, gi|524888491|ref|XP_005100816.1|, gi|871207189|ref|XP_012937990.1|, gi|871268622|ref|XP_012944568.1|, gi|524896691|ref|XP_005104817.1|, gi|871222689|ref|XP_012936132.1|, gi|871221419|ref|XP_012935928.1|, gi|5572|emb|CAA40207.1|, gi|524887498|ref|XP_005100334.1|, gi|871228413|ref|XP_012937195.1|, gi|524901491|ref|XP_005107152.1|, gi|524875825|ref|XP_005094635.1|, …	gi|871266997|ref|XP_012944248.1|, gi|871274705|ref|XP_012945788.1|, gi|524884189|ref|XP_005098717.1|, gi|871236956|ref|XP_012938765.1|, gi|524866272|ref|XP_005089958.1|, gi|871226227|ref|XP_012936772.1|, gi|524894596|ref|XP_005103794.1|, gi|871216123|ref|XP_012935017.1|, gi|871268564|ref|XP_012944556.1|, gi|871229784|ref|XP_012937447.1|, gi|871233663|ref|XP_005098720.2|, gi|871208571|ref|XP_01294…
GO:0035418	protein localization to synapse	P	0.00154	4.11e-05	8	18	949	17021	gi|871264836|ref|XP_012943880.1|, gi|166079862|gb|ABY81651.1|, gi|325296901|ref|NP_001191484.1|, gi|871223576|ref|XP_012936308.1|, gi|871236807|ref|XP_012938731.1|, gi|871264839|ref|XP_012943881.1|, gi|301051534|gb|ADK54931.1|, gi|325296843|ref|NP_001191663.1|	gi|871276731|ref|XP_012946201.1|, gi|871235637|ref|XP_012938522.1|, gi|871239702|ref|XP_012939247.1|, gi|524872956|ref|XP_005093233.1|, gi|871260647|ref|XP_012943105.1|, gi|871226227|ref|XP_012936772.1|, gi|524914999|ref|XP_005112308.1|, gi|871268319|ref|XP_012944513.1|, gi|871245144|ref|XP_012940301.1|, gi|871215131|ref|XP_012934819.1|, gi|524879057|ref|XP_005096208.1|, gi|524916982|ref|XP_00511…
GO:0006457	protein folding	P	0.00155	4.15e-05	32	249	925	16790	gi|2706558|emb|CAA78757.1|, gi|871264594|ref|XP_005108979.2|, gi|524913358|ref|XP_005111510.1|, gi|524901669|ref|XP_005107239.1|, gi|5568|emb|CAA37049.1|, gi|871270627|ref|XP_012944984.1|, gi|524880146|ref|XP_005096740.1|, gi|325297142|ref|NP_001191580.1|, gi|524887498|ref|XP_005100334.1|, gi|524894684|ref|XP_005103834.1|, gi|524907253|ref|XP_005108749.1|, gi|524901491|ref|XP_005107152.1|, gi|871…	gi|871276731|ref|XP_012946201.1|, gi|871235637|ref|XP_012938522.1|, gi|871239702|ref|XP_012939247.1|, gi|524872956|ref|XP_005093233.1|, gi|871260647|ref|XP_012943105.1|, gi|871226227|ref|XP_012936772.1|, gi|524914999|ref|XP_005112308.1|, gi|871268319|ref|XP_012944513.1|, gi|871245144|ref|XP_012940301.1|, gi|871215131|ref|XP_012934819.1|, gi|524879057|ref|XP_005096208.1|, gi|524916982|ref|XP_00511…
GO:0036503	ERAD pathway	P	0.00158	4.25e-05	23	149	934	16890	gi|2706558|emb|CAA78757.1|, gi|524896449|ref|XP_005104699.1|, gi|524902530|ref|XP_005107509.1|, gi|871270627|ref|XP_012944984.1|, gi|524880146|ref|XP_005096740.1|, gi|524880564|ref|XP_005096944.1|, gi|524905750|ref|XP_005108238.1|, gi|524902532|ref|XP_005107510.1|, gi|524891904|ref|XP_005102484.1|, gi|524882748|ref|XP_005098012.1|, gi|871272284|ref|XP_012945316.1|, gi|524887642|ref|XP_005100405.1…	gi|524909946|ref|XP_005109865.1|, gi|871207846|ref|XP_012939067.1|, gi|871220144|ref|XP_012935695.1|, gi|524865885|ref|XP_005089768.1|, gi|524865981|ref|XP_005089815.1|, gi|871240144|ref|XP_012939342.1|, gi|871272966|ref|XP_012945462.1|, gi|524895935|ref|XP_005104447.1|, gi|524866272|ref|XP_005089958.1|, gi|524893878|ref|XP_005103447.1|, gi|325296813|ref|NP_001191648.1|, gi|871228429|ref|XP_01293…
GO:0050778	positive regulation of immune response	P	0.00163	4.38e-05	88	996	869	16043	gi|871268278|ref|XP_012944504.1|, gi|524888491|ref|XP_005100816.1|, gi|37964177|gb|AAR06171.1|, gi|325296993|ref|NP_001191509.1|, gi|524884406|ref|XP_005098823.1|, gi|871265711|ref|XP_012944021.1|, gi|871271200|ref|XP_005111171.2|, gi|524873152|ref|XP_005093328.1|, gi|5572|emb|CAA40207.1|, gi|871216006|ref|XP_005093011.2|, gi|871236807|ref|XP_012938731.1|, gi|871271522|ref|XP_012945182.1|, gi|524…	gi|524871258|ref|XP_005092404.1|, gi|526117333|ref|NP_001267741.1|, gi|524892711|ref|XP_005102881.1|, gi|871239192|ref|XP_012939148.1|, gi|524908881|ref|XP_005109530.1|, gi|524868131|ref|XP_005090872.1|, gi|871244696|ref|XP_012940222.1|, gi|524873944|ref|XP_005093714.1|, gi|524900392|ref|XP_005106616.1|, gi|524897756|ref|XP_005105335.1|, gi|524866641|ref|XP_005090139.1|, gi|871266214|ref|XP_01294…
GO:0006942	regulation of striated muscle contraction	P	0.00164	4.45e-05	32	250	925	16789	gi|871237008|ref|XP_012938778.1|, gi|524884323|ref|XP_005098783.1|, gi|37964177|gb|AAR06171.1|, gi|325296993|ref|NP_001191509.1|, gi|871271683|ref|XP_005111335.2|, gi|871230575|ref|XP_012937590.1|, gi|871265711|ref|XP_012944021.1|, gi|524884321|ref|XP_005098782.1|, gi|524912051|ref|XP_005110879.1|, gi|5572|emb|CAA40207.1|, gi|871251011|ref|XP_012941300.1|, gi|871278974|ref|XP_012946658.1|, gi|524…	gi|871244825|ref|XP_005102311.2|, gi|524871987|ref|XP_005092762.1|, gi|524913048|ref|XP_005111358.1|, gi|871227781|ref|XP_012937064.1|, gi|871271742|ref|XP_012945221.1|, gi|524913046|ref|XP_005111357.1|, gi|871262358|ref|XP_005108248.2|, gi|325296827|ref|NP_001191655.1|, gi|871227783|ref|XP_012937065.1|, gi|871236374|ref|XP_012938655.1|, gi|524913044|ref|XP_005111356.1|, gi|871227779|ref|XP_01293…
GO:0016482	cytosolic transport	P	0.00164	4.46e-05	105	1244	852	15795	gi|524888491|ref|XP_005100816.1|, gi|37964177|gb|AAR06171.1|, gi|524875562|ref|XP_005094507.1|, gi|871222689|ref|XP_012936132.1|, gi|524868205|ref|XP_005090907.1|, gi|5572|emb|CAA40207.1|, gi|524901491|ref|XP_005107152.1|, gi|871230036|ref|XP_005097559.2|, gi|871259057|ref|XP_005107060.2|, gi|524895549|ref|XP_005104257.1|, gi|871227246|ref|XP_012936954.1|, gi|871211350|ref|XP_012945290.1|, gi|524…	gi|524864538|ref|XP_005089104.1|, gi|871276386|ref|XP_012946125.1|, gi|871217263|ref|XP_012935210.1|, gi|871218629|ref|XP_012935429.1|, gi|871277963|ref|XP_012946454.1|, gi|871210053|ref|XP_005090847.2|, gi|524879055|ref|XP_005096207.1|, gi|871221560|ref|XP_005094814.2|, gi|871205078|ref|XP_012946794.1|, gi|871277830|ref|XP_005113290.2|, gi|325296813|ref|NP_001191648.1|, gi|524869716|ref|XP_00509…
GO:1901021	positive regulation of calcium ion transmembrane transporter activity	P	0.00164	4.47e-05	18	99	939	16940	gi|2706558|emb|CAA78757.1|, gi|871237008|ref|XP_012938778.1|, gi|871270683|ref|XP_012944996.1|, gi|325296993|ref|NP_001191509.1|, gi|524885520|ref|XP_005099366.1|, gi|524873227|ref|XP_005093364.1|, gi|871230575|ref|XP_012937590.1|, gi|871265711|ref|XP_012944021.1|, gi|524870886|ref|XP_005092223.1|, gi|5572|emb|CAA40207.1|, gi|524882748|ref|XP_005098012.1|, gi|524894684|ref|XP_005103834.1|, gi|871…	gi|871244544|ref|XP_012940195.1|, gi|871256495|ref|XP_012942304.1|, gi|871238343|ref|XP_012939000.1|, gi|871274705|ref|XP_012945788.1|, gi|871256270|ref|XP_012942267.1|, gi|871220753|ref|XP_012935804.1|, gi|871268319|ref|XP_012944513.1|, gi|524870473|ref|XP_005092021.1|, gi|871223116|ref|XP_012936223.1|, gi|524876030|ref|XP_005094735.1|, gi|524896754|ref|XP_005104848.1|, gi|871256539|ref|XP_01294…
GO:1902532	negative regulation of intracellular signal transduction	P	0.00171	4.7e-05	65	675	892	16364	gi|524913078|ref|XP_005111373.1|, gi|325296993|ref|NP_001191509.1|, gi|524889944|ref|XP_005101522.1|, gi|871268622|ref|XP_012944568.1|, gi|524896691|ref|XP_005104817.1|, gi|524880146|ref|XP_005096740.1|, gi|871271200|ref|XP_005111171.2|, gi|871276768|ref|XP_005112947.2|, gi|5572|emb|CAA40207.1|, gi|524887498|ref|XP_005100334.1|, gi|871228413|ref|XP_012937195.1|, gi|524910726|ref|XP_005110237.1|, …	gi|871219405|ref|XP_012935549.1|, gi|871244544|ref|XP_012940195.1|, gi|871221143|ref|XP_012935884.1|, gi|871214797|ref|XP_005092559.2|, gi|871220753|ref|XP_012935804.1|, gi|871245144|ref|XP_012940301.1|, gi|871271229|ref|XP_012945112.1|, gi|871275941|ref|XP_012946043.1|, gi|524896754|ref|XP_005104848.1|, gi|524891969|ref|XP_005102516.1|, gi|871278782|ref|XP_012946627.1|, gi|524880240|ref|XP_00509…
GO:0006937	regulation of muscle contraction	P	0.00173	4.77e-05	41	360	916	16679	gi|871237008|ref|XP_012938778.1|, gi|524884323|ref|XP_005098783.1|, gi|37964177|gb|AAR06171.1|, gi|325296993|ref|NP_001191509.1|, gi|871271683|ref|XP_005111335.2|, gi|871230575|ref|XP_012937590.1|, gi|871265711|ref|XP_012944021.1|, gi|524884321|ref|XP_005098782.1|, gi|524912051|ref|XP_005110879.1|, gi|5572|emb|CAA40207.1|, gi|871251011|ref|XP_012941300.1|, gi|871278974|ref|XP_012946658.1|, gi|524…	gi|524875827|ref|XP_005094636.1|, gi|524868131|ref|XP_005090872.1|, gi|524884271|ref|XP_005098757.1|, gi|524907172|ref|XP_005108711.1|, gi|325120995|ref|NP_001191401.1|, gi|524895935|ref|XP_005104447.1|, gi|524895123|ref|XP_005104049.1|, gi|524884269|ref|XP_005098756.1|, gi|524895753|ref|XP_005104358.1|, gi|524872962|ref|XP_005093236.1|, gi|871204948|ref|XP_012945295.1|, gi|524897563|ref|XP_00510…
GO:0042594	response to starvation	P	0.00174	4.8e-05	24	161	933	16878	gi|871220482|ref|XP_012935760.1|, gi|2706558|emb|CAA78757.1|, gi|871227246|ref|XP_012936954.1|, gi|524892156|ref|XP_005102608.1|, gi|524901669|ref|XP_005107239.1|, gi|524912418|ref|XP_005111057.1|, gi|871272715|ref|XP_012945412.1|, gi|325296817|ref|NP_001191650.1|, gi|524900430|ref|XP_005106635.1|, gi|871221419|ref|XP_012935928.1|, gi|524891904|ref|XP_005102484.1|, gi|524880779|ref|XP_005097048.1…	gi|871207846|ref|XP_012939067.1|, gi|871220144|ref|XP_012935695.1|, gi|524865981|ref|XP_005089815.1|, gi|524868195|ref|XP_005090902.1|, gi|871246225|ref|XP_012940472.1|, gi|871228429|ref|XP_012937199.1|, gi|871275671|ref|XP_012945986.1|, gi|524879404|ref|XP_005096378.1|, gi|871266716|ref|XP_012944194.1|, gi|871233818|ref|XP_012938193.1|, gi|871258243|ref|XP_012942604.1|, gi|871258872|ref|XP_00510…
GO:0071380	cellular response to prostaglandin E stimulus	P	0.00178	4.95e-05	7	13	950	17026	gi|871227246|ref|XP_012936954.1|, gi|325297158|ref|NP_001191588.1|, gi|46981374|gb|AAT07665.1|, gi|304653867|gb|AAW30401.2|, gi|325297062|ref|NP_001191535.1|, gi|325296817|ref|NP_001191650.1|, gi|56791768|gb|AAW30400.1|	gi|871236304|ref|XP_012938637.1|, gi|524874663|ref|XP_005094066.1|, gi|524889377|ref|XP_005101247.1|, gi|524885963|ref|XP_005099582.1|, gi|871225080|ref|XP_005095954.2|, gi|524878783|ref|XP_005096073.1|, gi|524866631|ref|XP_005090134.1|, gi|524909264|ref|XP_005109681.1|, gi|524885965|ref|XP_005099583.1|, gi|871268870|ref|XP_012944623.1|, gi|524885961|ref|XP_005099581.1|, gi|524889379|ref|XP_00510…
GO:0034695	response to prostaglandin E	P	0.00178	4.95e-05	7	13	950	17026	gi|871227246|ref|XP_012936954.1|, gi|325297158|ref|NP_001191588.1|, gi|46981374|gb|AAT07665.1|, gi|304653867|gb|AAW30401.2|, gi|325297062|ref|NP_001191535.1|, gi|325296817|ref|NP_001191650.1|, gi|56791768|gb|AAW30400.1|	gi|871273137|ref|XP_012945489.1|, gi|524865981|ref|XP_005089815.1|, gi|524917093|ref|XP_005113310.1|, gi|524873884|ref|XP_005093684.1|, gi|524871443|ref|XP_005092494.1|, gi|871205694|ref|XP_012935412.1|, gi|524914007|ref|XP_005111824.1|, gi|871255855|ref|XP_012942192.1|, gi|871228242|ref|XP_005097001.2|, gi|524873878|ref|XP_005093681.1|, gi|871274470|ref|XP_012945749.1|, gi|524895943|ref|XP_00510…
GO:0051353	positive regulation of oxidoreductase activity	P	0.0018	5.01e-05	11	39	946	17000	gi|325296839|ref|NP_001191661.1|, gi|5572|emb|CAA40207.1|, gi|524884884|ref|XP_005099056.1|, gi|94471616|gb|ABF21074.1|, gi|871269701|ref|XP_005110740.2|, gi|871274342|ref|XP_012945723.1|, gi|871236625|ref|XP_012938699.1|, gi|871277255|ref|XP_012946296.1|, gi|325296993|ref|NP_001191509.1|, gi|21307641|gb|AAK61380.1|, gi|524878725|ref|XP_005096044.1|	gi|524866180|ref|XP_005089914.1|, gi|524881651|ref|XP_005097475.1|, gi|871239192|ref|XP_012939148.1|, gi|524869993|ref|XP_005091783.1|, gi|524892572|ref|XP_005102813.1|, gi|871246225|ref|XP_012940472.1|, gi|524911218|ref|XP_005110476.1|, gi|45655858|ref|YP_003692.1|, gi|524881443|ref|XP_005097373.1|, gi|524916821|ref|XP_005113180.1|, gi|524865616|ref|XP_005089636.1|, gi|524876237|ref|XP_005094837…
GO:0044763	single-organism cellular process	P	0.0018	5.03e-05	802	13396	155	3643	gi|524884737|ref|XP_005098987.1|, gi|871237162|ref|XP_012938802.1|, gi|871205724|ref|XP_012935457.1|, gi|871252182|ref|XP_012941504.1|, gi|524870310|ref|XP_005091940.1|, gi|524882003|ref|XP_005097647.1|, gi|871270423|ref|XP_012944938.1|, gi|524896986|ref|XP_005104962.1|, gi|871262439|ref|XP_012943457.1|, gi|871256937|ref|XP_012942384.1|, gi|871227388|ref|XP_012936979.1|, gi|871211350|ref|XP_01294…	gi|524866180|ref|XP_005089914.1|, gi|871219405|ref|XP_012935549.1|, gi|871244544|ref|XP_012940195.1|, gi|871221143|ref|XP_012935884.1|, gi|871236956|ref|XP_012938765.1|, gi|871220753|ref|XP_012935804.1|, gi|871268319|ref|XP_012944513.1|, gi|871245144|ref|XP_012940301.1|, gi|871275941|ref|XP_012946043.1|, gi|871223116|ref|XP_012936223.1|, gi|871271901|ref|XP_012945244.1|, gi|871226623|ref|XP_01293…
GO:0030901	midbrain development	P	0.00184	5.15e-05	28	206	929	16833	gi|2706558|emb|CAA78757.1|, gi|871237008|ref|XP_012938778.1|, gi|5568|emb|CAA37049.1|, gi|325296993|ref|NP_001191509.1|, gi|871265711|ref|XP_012944021.1|, gi|325297142|ref|NP_001191580.1|, gi|5572|emb|CAA40207.1|, gi|524894684|ref|XP_005103834.1|, gi|871263258|ref|XP_005108547.2|, gi|871221794|ref|XP_012935978.1|, gi|871236807|ref|XP_012938731.1|, gi|871271522|ref|XP_012945182.1|, gi|21307641|gb|…	gi|524893065|ref|XP_005103053.1|, gi|871242397|ref|XP_012939776.1|, gi|524895895|ref|XP_005104428.1|, gi|871231029|ref|XP_012937687.1|, gi|871236773|ref|XP_012938726.1|, gi|871273018|ref|XP_012945473.1|, gi|524889974|ref|XP_005101537.1|, gi|524886287|ref|XP_005099740.1|, gi|871235893|ref|XP_012938565.1|, gi|871247209|ref|XP_012940639.1|, gi|871222773|ref|XP_012936155.1|, gi|871236770|ref|XP_01293…
GO:0007188	adenylate cyclase-modulating G-protein coupled receptor signaling pathway	P	0.00187	5.25e-05	27	195	930	16844	gi|325297158|ref|NP_001191588.1|, gi|37964177|gb|AAR06171.1|, gi|325297062|ref|NP_001191535.1|, gi|871271683|ref|XP_005111335.2|, gi|524881387|ref|XP_005097345.1|, gi|871222689|ref|XP_012936132.1|, gi|325296787|ref|NP_001191632.1|, gi|524890847|ref|XP_005101965.1|, gi|871255858|ref|XP_012942193.1|, gi|109690025|gb|ABG37908.1|, gi|871234044|ref|XP_005098838.2|, gi|295983986|gb|ADG63465.1|, gi|5249…	gi|325296885|ref|NP_001191474.1|, gi|524906359|ref|XP_005108493.1|, gi|524882852|ref|XP_005098062.1|, gi|871207205|ref|XP_012938019.1|, gi|871218208|ref|XP_005093745.2|, gi|871205572|ref|XP_005089274.2|, gi|524887787|ref|XP_005100477.1|, gi|871260847|ref|XP_012943144.1|, gi|524913521|ref|XP_005111591.1|, gi|524877608|ref|XP_005095503.1|, gi|871259176|ref|XP_012942751.1|, gi|871273910|ref|XP_00511…
GO:0048583	regulation of response to stimulus	P	0.00188	5.3e-05	329	4840	628	12199	gi|871246848|ref|XP_012940577.1|, gi|524885226|ref|XP_005099222.1|, gi|871268622|ref|XP_012944568.1|, gi|524896691|ref|XP_005104817.1|, gi|871279147|ref|XP_012946689.1|, gi|871222689|ref|XP_012936132.1|, gi|524873152|ref|XP_005093328.1|, gi|871252182|ref|XP_012941504.1|, gi|871221419|ref|XP_012935928.1|, gi|5572|emb|CAA40207.1|, gi|524887498|ref|XP_005100334.1|, gi|524901491|ref|XP_005107152.1|, …	gi|524871258|ref|XP_005092404.1|, gi|526117333|ref|NP_001267741.1|, gi|524892711|ref|XP_005102881.1|, gi|524908881|ref|XP_005109530.1|, gi|524868131|ref|XP_005090872.1|, gi|871244696|ref|XP_012940222.1|, gi|524873944|ref|XP_005093714.1|, gi|524900392|ref|XP_005106616.1|, gi|524897756|ref|XP_005105335.1|, gi|524866641|ref|XP_005090139.1|, gi|871266214|ref|XP_012944107.1|, gi|524894068|ref|XP_00510…
GO:0032069	regulation of nuclease activity	P	0.0019	5.35e-05	10	32	947	17007	gi|2706558|emb|CAA78757.1|, gi|524882748|ref|XP_005098012.1|, gi|1000369|gb|AAC46883.1|, gi|524901669|ref|XP_005107239.1|, gi|524894684|ref|XP_005103834.1|, gi|524889492|ref|XP_005101301.1|, gi|524882884|ref|XP_005098078.1|, gi|871274342|ref|XP_012945723.1|, gi|871216758|ref|XP_012935132.1|, gi|325209004|ref|NP_001191451.1|	gi|871226414|ref|XP_005096412.2|, gi|871231273|ref|XP_012937726.1|, gi|871218593|ref|XP_012935419.1|, gi|871219770|ref|XP_012935620.1|, gi|871208898|ref|XP_012941052.1|, gi|524885430|ref|XP_005099323.1|, gi|524884189|ref|XP_005098717.1|, gi|524872956|ref|XP_005093233.1|, gi|871222392|ref|XP_012936079.1|, gi|524893868|ref|XP_005103442.1|, gi|871218599|ref|XP_012935421.1|, gi|524887260|ref|XP_00510…
GO:0006469	negative regulation of protein kinase activity	P	0.00191	5.4e-05	38	325	919	16714	gi|5588|emb|CAA44246.1|, gi|524884884|ref|XP_005099056.1|, gi|325297094|ref|NP_001191555.1|, gi|871216371|ref|XP_012935065.1|, gi|871264839|ref|XP_012943881.1|, gi|524896490|ref|XP_005104719.1|, gi|871268622|ref|XP_012944568.1|, gi|524896691|ref|XP_005104817.1|, gi|524869477|ref|XP_005091531.1|, gi|524884953|ref|XP_005099088.1|, gi|524887498|ref|XP_005100334.1|, gi|871228413|ref|XP_012937195.1|, …	gi|871256495|ref|XP_012942304.1|, gi|871231029|ref|XP_012937687.1|, gi|871267533|ref|XP_005109990.2|, gi|871213171|ref|XP_012946899.1|, gi|325297114|ref|NP_001191565.1|, gi|871233264|ref|XP_012938085.1|, gi|524889484|ref|XP_005101297.1|, gi|871222105|ref|XP_005094979.2|, gi|524908265|ref|XP_005109236.1|, gi|871234765|ref|XP_005099094.2|, gi|524885465|ref|XP_005099340.1|, gi|871230962|ref|XP_01293…
GO:0044711	single-organism biosynthetic process	P	0.00192	5.43e-05	187	2512	770	14527	gi|524897671|ref|XP_005105294.1|, gi|524884737|ref|XP_005098987.1|, gi|524907687|ref|XP_005108959.1|, gi|524917149|ref|XP_005113337.1|, gi|524888491|ref|XP_005100816.1|, gi|37964177|gb|AAR06171.1|, gi|871216217|ref|XP_005093093.2|, gi|524892675|ref|XP_005102863.1|, gi|524889944|ref|XP_005101522.1|, gi|524885226|ref|XP_005099222.1|, gi|524896691|ref|XP_005104817.1|, gi|871263708|ref|XP_012943678.1…	gi|524908327|ref|XP_005109265.1|, gi|871220144|ref|XP_012935695.1|, gi|524869627|ref|XP_005091605.1|, gi|871274705|ref|XP_012945788.1|, gi|524885654|ref|XP_005099432.1|, gi|871220128|ref|XP_012935691.1|, gi|524880570|ref|XP_005096947.1|, gi|524871467|ref|XP_005092506.1|, gi|871276079|ref|XP_012946069.1|, gi|871254195|ref|XP_012941870.1|, gi|871236956|ref|XP_012938765.1|, gi|871273596|ref|XP_01294…
GO:0046131	pyrimidine ribonucleoside metabolic process	P	0.00197	5.57e-05	8	19	949	17020	gi|871230329|ref|XP_012937550.1|, gi|524882011|ref|XP_005097651.1|, gi|524882001|ref|XP_005097646.1|, gi|524882003|ref|XP_005097647.1|, gi|524882009|ref|XP_005097650.1|, gi|524882005|ref|XP_005097648.1|, gi|871243191|ref|XP_012939930.1|, gi|524882007|ref|XP_005097649.1|	gi|524866180|ref|XP_005089914.1|, gi|524880713|ref|XP_005097017.1|, gi|524878763|ref|XP_005096063.1|, gi|871239702|ref|XP_012939247.1|, gi|871236956|ref|XP_012938765.1|, gi|871220753|ref|XP_012935804.1|, gi|871268319|ref|XP_012944513.1|, gi|871223116|ref|XP_012936223.1|, gi|524875587|ref|XP_005094519.1|, gi|871266716|ref|XP_012944194.1|, gi|871226623|ref|XP_012936850.1|, gi|871262719|ref|XP_01294…
GO:0050866	negative regulation of cell activation	P	0.00198	5.62e-05	16	82	941	16957	gi|166079862|gb|ABY81651.1|, gi|325296901|ref|NP_001191484.1|, gi|5588|emb|CAA44246.1|, gi|871227246|ref|XP_012936954.1|, gi|871244049|ref|XP_005102053.2|, gi|325297146|ref|NP_001191582.1|, gi|37964177|gb|AAR06171.1|, gi|325297094|ref|NP_001191555.1|, gi|871271683|ref|XP_005111335.2|, gi|325296817|ref|NP_001191650.1|, gi|325297092|ref|NP_001191554.1|, gi|38678736|gb|AAR26367.1|, gi|524910321|ref|…	gi|871219112|ref|XP_012935514.1|, gi|871219405|ref|XP_012935549.1|, gi|871244544|ref|XP_012940195.1|, gi|524880713|ref|XP_005097017.1|, gi|871221143|ref|XP_012935884.1|, gi|871238343|ref|XP_012939000.1|, gi|871274705|ref|XP_012945788.1|, gi|524908116|ref|XP_005109165.1|, gi|871266966|ref|XP_012944243.1|, gi|871247008|ref|XP_012940605.1|, gi|871245144|ref|XP_012940301.1|, gi|871266343|ref|XP_01294…
GO:1904064	positive regulation of cation transmembrane transport	P	0.00202	5.75e-05	26	185	931	16854	gi|2706558|emb|CAA78757.1|, gi|871237008|ref|XP_012938778.1|, gi|524884323|ref|XP_005098783.1|, gi|325296993|ref|NP_001191509.1|, gi|871230575|ref|XP_012937590.1|, gi|871265711|ref|XP_012944021.1|, gi|524884321|ref|XP_005098782.1|, gi|5572|emb|CAA40207.1|, gi|524894684|ref|XP_005103834.1|, gi|21307641|gb|AAK61380.1|, gi|871243532|ref|XP_005101893.2|, gi|871217121|ref|XP_012935184.1|, gi|524864620…	gi|524866180|ref|XP_005089914.1|, gi|871235637|ref|XP_012938522.1|, gi|871231514|ref|XP_012937774.1|, gi|524866015|ref|XP_005089832.1|, gi|871239702|ref|XP_012939247.1|, gi|524872956|ref|XP_005093233.1|, gi|871226227|ref|XP_012936772.1|, gi|524914999|ref|XP_005112308.1|, gi|871242536|ref|XP_012939801.1|, gi|871268319|ref|XP_012944513.1|, gi|871215131|ref|XP_012934819.1|, gi|524879057|ref|XP_00509…
GO:0046128	purine ribonucleoside metabolic process	P	0.00203	5.78e-05	42	376	915	16663	gi|524897671|ref|XP_005105294.1|, gi|2706558|emb|CAA78757.1|, gi|524884884|ref|XP_005099056.1|, gi|524916025|ref|XP_005112795.1|, gi|524907257|ref|XP_005108750.1|, gi|871263708|ref|XP_012943678.1|, gi|524889207|ref|XP_005101164.1|, gi|526117385|ref|NP_001267755.1|, gi|3043929|gb|AAC13267.1|, gi|871251011|ref|XP_012941300.1|, gi|470012020|gb|AGI03862.1|, gi|524894684|ref|XP_005103834.1|, gi|524884…	gi|871220148|ref|XP_012935696.1|, gi|871220144|ref|XP_012935695.1|, gi|871219770|ref|XP_012935620.1|, gi|871220128|ref|XP_012935691.1|, gi|524896377|ref|XP_005104663.1|, gi|524887046|ref|XP_005100112.1|, gi|871235275|ref|XP_012938464.1|, gi|871204845|ref|XP_012943544.1|, gi|871216731|ref|XP_012935127.1|, gi|871213260|ref|XP_012946910.1|, gi|524879404|ref|XP_005096378.1|, gi|871233818|ref|XP_01293…
GO:0048468	cell development	P	0.00204	5.82e-05	189	2547	768	14492	gi|871241803|ref|XP_012939657.1|, gi|871270920|ref|XP_005111093.2|, gi|37964177|gb|AAR06171.1|, gi|871268622|ref|XP_012944568.1|, gi|871222689|ref|XP_012936132.1|, gi|524873152|ref|XP_005093328.1|, gi|871252182|ref|XP_012941504.1|, gi|871248538|ref|XP_012940871.1|, gi|871230924|ref|XP_012937669.1|, gi|871274225|ref|XP_012945697.1|, gi|5572|emb|CAA40207.1|, gi|871228413|ref|XP_012937195.1|, gi|524…	gi|871235551|ref|XP_012938508.1|, gi|524885753|ref|XP_005099480.1|, gi|524897386|ref|XP_005105154.1|, gi|524885438|ref|XP_005099327.1|, gi|871274066|ref|XP_012945665.1|, gi|871226359|ref|XP_012936805.1|, gi|871274336|ref|XP_012945721.1|, gi|871235554|ref|XP_012938509.1|, gi|524895753|ref|XP_005104358.1|, gi|524885751|ref|XP_005099479.1|, gi|871253486|ref|XP_012941743.1|, gi|871230673|ref|XP_00509…
GO:0009267	cellular response to starvation	P	0.00225	6.46e-05	22	143	935	16896	gi|871220482|ref|XP_012935760.1|, gi|2706558|emb|CAA78757.1|, gi|871227246|ref|XP_012936954.1|, gi|524892156|ref|XP_005102608.1|, gi|524901669|ref|XP_005107239.1|, gi|524912418|ref|XP_005111057.1|, gi|871272715|ref|XP_012945412.1|, gi|325296817|ref|NP_001191650.1|, gi|524900430|ref|XP_005106635.1|, gi|871221419|ref|XP_012935928.1|, gi|524891904|ref|XP_005102484.1|, gi|524880779|ref|XP_005097048.1…	gi|871235551|ref|XP_012938508.1|, gi|524908881|ref|XP_005109530.1|, gi|524894764|ref|XP_005103874.1|, gi|871278184|ref|XP_012946500.1|, gi|871245462|ref|XP_012940334.1|, gi|871266214|ref|XP_012944107.1|, gi|524894068|ref|XP_005103541.1|, gi|325296743|ref|NP_001191607.1|, gi|871271888|ref|XP_012945241.1|, gi|871228429|ref|XP_012937199.1|, gi|871245144|ref|XP_012940301.1|, gi|871251409|ref|XP_00510…
GO:0006813	potassium ion transport	P	0.0023	6.63e-05	27	198	930	16841	gi|871255392|ref|XP_012942097.1|, gi|871251799|ref|XP_012941441.1|, gi|524884323|ref|XP_005098783.1|, gi|24528452|gb|AAN62847.1|, gi|524884321|ref|XP_005098782.1|, gi|871272609|ref|XP_005111653.2|, gi|871270800|ref|XP_005111060.2|, gi|871270804|ref|XP_005111061.2|, gi|524866178|ref|XP_005089913.1|, gi|325296791|ref|NP_001191634.1|, gi|871222100|ref|XP_012936025.1|, gi|155764|gb|AAA27756.1|, gi|87…	gi|871218593|ref|XP_012935419.1|, gi|871219773|ref|XP_012935621.1|, gi|871235551|ref|XP_012938508.1|, gi|871255241|ref|XP_012942063.1|, gi|524885438|ref|XP_005099327.1|, gi|871219770|ref|XP_012935620.1|, gi|325296793|ref|NP_001191636.1|, gi|871219767|ref|XP_012935619.1|, gi|871226359|ref|XP_012936805.1|, gi|871257375|ref|XP_005106480.2|, gi|871205846|ref|XP_012935675.1|, gi|871219776|ref|XP_01293…
GO:0048523	negative regulation of cellular process	P	0.00236	6.85e-05	377	5672	580	11367	gi|524897671|ref|XP_005105294.1|, gi|524908906|ref|XP_005109542.1|, gi|871270920|ref|XP_005111093.2|, gi|524917149|ref|XP_005113337.1|, gi|524866901|ref|XP_005090266.1|, gi|871205724|ref|XP_012935457.1|, gi|871215353|ref|XP_012934865.1|, gi|524885226|ref|XP_005099222.1|, gi|871278073|ref|XP_012946475.1|, gi|871268622|ref|XP_012944568.1|, gi|524896691|ref|XP_005104817.1|, gi|871222689|ref|XP_01293…	gi|524907699|ref|XP_005108965.1|, gi|524882836|ref|XP_005098054.1|, gi|524871427|ref|XP_005092486.1|, gi|871231708|ref|XP_012937810.1|, gi|871231703|ref|XP_012937809.1|, gi|871264974|ref|XP_012943903.1|, gi|871231700|ref|XP_012937808.1|, gi|524882838|ref|XP_005098055.1|, gi|524866631|ref|XP_005090134.1|, gi|871214590|ref|XP_012934725.1|, gi|524909264|ref|XP_005109681.1|, gi|524871425|ref|XP_00509…
GO:0010466	negative regulation of peptidase activity	P	0.00242	7.06e-05	31	245	926	16794	gi|524897671|ref|XP_005105294.1|, gi|524884884|ref|XP_005099056.1|, gi|524889984|ref|XP_005101542.1|, gi|524913078|ref|XP_005111373.1|, gi|871274499|ref|XP_012945752.1|, gi|871207189|ref|XP_012937990.1|, gi|871209185|ref|XP_012941542.1|, gi|871262436|ref|XP_005108256.2|, gi|871266176|ref|XP_012944100.1|, gi|871227992|ref|XP_005096916.2|, gi|524887498|ref|XP_005100334.1|, gi|524893098|ref|XP_00510…	gi|871231273|ref|XP_012937726.1|, gi|871239192|ref|XP_012939148.1|, gi|524878763|ref|XP_005096063.1|, gi|871209180|ref|XP_012941538.1|, gi|871246225|ref|XP_012940472.1|, gi|524873444|ref|XP_005093469.1|, gi|871219770|ref|XP_012935620.1|, gi|871277604|ref|XP_012946373.1|, gi|871211359|ref|XP_012945305.1|, gi|524885430|ref|XP_005099323.1|, gi|871212061|ref|XP_012946641.1|, gi|871262358|ref|XP_00510…
GO:0006112	energy reserve metabolic process	P	0.00245	7.19e-05	34	281	923	16758	gi|5588|emb|CAA44246.1|, gi|871237008|ref|XP_012938778.1|, gi|325297158|ref|NP_001191588.1|, gi|524884323|ref|XP_005098783.1|, gi|37964177|gb|AAR06171.1|, gi|325297094|ref|NP_001191555.1|, gi|325297062|ref|NP_001191535.1|, gi|325296993|ref|NP_001191509.1|, gi|871271683|ref|XP_005111335.2|, gi|871254336|ref|XP_012941896.1|, gi|871265711|ref|XP_012944021.1|, gi|524884321|ref|XP_005098782.1|, gi|557…	gi|871278307|ref|XP_005113398.2|, gi|526117333|ref|NP_001267741.1|, gi|871237335|ref|XP_012938835.1|, gi|524909465|ref|XP_005109779.1|, gi|524885430|ref|XP_005099323.1|, gi|871254195|ref|XP_012941870.1|, gi|524897756|ref|XP_005105335.1|, gi|871279043|ref|XP_005113592.2|, gi|524897691|ref|XP_005105304.1|, gi|524895487|ref|XP_005104226.1|, gi|524916821|ref|XP_005113180.1|, gi|524879489|ref|XP_00509…
GO:0048147	negative regulation of fibroblast proliferation	P	0.0025	7.44e-05	8	20	949	17019	gi|325296839|ref|NP_001191661.1|, gi|871227246|ref|XP_012936954.1|, gi|94471616|gb|ABF21074.1|, gi|871269701|ref|XP_005110740.2|, gi|46981374|gb|AAT07665.1|, gi|871209080|ref|XP_005090485.2|, gi|325296817|ref|NP_001191650.1|, gi|524878725|ref|XP_005096044.1|	gi|871214073|ref|XP_005092242.2|, gi|524866180|ref|XP_005089914.1|, gi|871219405|ref|XP_012935549.1|, gi|871244544|ref|XP_012940195.1|, gi|524880713|ref|XP_005097017.1|, gi|871274705|ref|XP_012945788.1|, gi|524893829|ref|XP_005103423.1|, gi|871236956|ref|XP_012938765.1|, gi|871268319|ref|XP_012944513.1|, gi|871212154|ref|XP_012946716.1|, gi|871271901|ref|XP_012945244.1|, gi|871266716|ref|XP_01294…
GO:0043174	nucleoside salvage	P	0.0025	7.44e-05	8	20	949	17019	gi|871230329|ref|XP_012937550.1|, gi|524882011|ref|XP_005097651.1|, gi|524882001|ref|XP_005097646.1|, gi|524882003|ref|XP_005097647.1|, gi|524882009|ref|XP_005097650.1|, gi|524882005|ref|XP_005097648.1|, gi|871243191|ref|XP_012939930.1|, gi|524882007|ref|XP_005097649.1|	gi|871221608|ref|XP_012935950.1|, gi|524892572|ref|XP_005102813.1|, gi|871246225|ref|XP_012940472.1|, gi|871211269|ref|XP_012945145.1|, gi|871207205|ref|XP_012938019.1|, gi|871212083|ref|XP_012946677.1|, gi|524894216|ref|XP_005103610.1|, gi|524866290|ref|XP_005089967.1|, gi|871263506|ref|XP_012943642.1|, gi|524866376|ref|XP_005090010.1|, gi|524876237|ref|XP_005094837.1|, gi|524913990|ref|XP_00511…
GO:0008655	pyrimidine-containing compound salvage	P	0.0025	7.44e-05	8	20	949	17019	gi|871230329|ref|XP_012937550.1|, gi|524882011|ref|XP_005097651.1|, gi|524882001|ref|XP_005097646.1|, gi|524882003|ref|XP_005097647.1|, gi|524882009|ref|XP_005097650.1|, gi|524882005|ref|XP_005097648.1|, gi|871243191|ref|XP_012939930.1|, gi|524882007|ref|XP_005097649.1|	gi|524866180|ref|XP_005089914.1|, gi|871221143|ref|XP_012935884.1|, gi|524913070|ref|XP_005111369.1|, gi|871274705|ref|XP_012945788.1|, gi|871231514|ref|XP_012937774.1|, gi|524885207|ref|XP_005099214.1|, gi|871268319|ref|XP_012944513.1|, gi|871275941|ref|XP_012946043.1|, gi|871266716|ref|XP_012944194.1|, gi|524879057|ref|XP_005096208.1|, gi|325296867|ref|NP_001191465.1|, gi|524880240|ref|XP_00509…
GO:0043097	pyrimidine nucleoside salvage	P	0.0025	7.44e-05	8	20	949	17019	gi|871230329|ref|XP_012937550.1|, gi|524882011|ref|XP_005097651.1|, gi|524882001|ref|XP_005097646.1|, gi|524882003|ref|XP_005097647.1|, gi|524882009|ref|XP_005097650.1|, gi|524882005|ref|XP_005097648.1|, gi|871243191|ref|XP_012939930.1|, gi|524882007|ref|XP_005097649.1|	gi|526117443|ref|NP_001267770.1|, gi|871255351|ref|XP_012942093.1|, gi|871273313|ref|XP_005111878.2|, gi|871210576|ref|XP_012944015.1|, gi|524898998|ref|XP_005105940.1|, gi|871204928|ref|XP_012944920.1|, gi|524912131|ref|XP_005110919.1|, gi|871268806|ref|XP_012944609.1|, gi|325296845|ref|NP_001191664.1|, gi|871204922|ref|XP_012944837.1|, gi|524864447|ref|XP_005089060.1|, gi|524891695|ref|XP_00510…
GO:0006164	purine nucleotide biosynthetic process	P	0.00251	7.51e-05	36	306	921	16733	gi|524907687|ref|XP_005108959.1|, gi|325297158|ref|NP_001191588.1|, gi|524917149|ref|XP_005113337.1|, gi|325297062|ref|NP_001191535.1|, gi|325296993|ref|NP_001191509.1|, gi|524881387|ref|XP_005097345.1|, gi|524897471|ref|XP_005105196.1|, gi|5572|emb|CAA40207.1|, gi|871239397|ref|XP_012939191.1|, gi|871204376|ref|XP_012935434.1|, gi|871258646|ref|XP_012942668.1|, gi|325296787|ref|NP_001191632.1|, …	gi|524880525|ref|XP_005096925.1|, gi|325296865|ref|NP_001191464.1|, gi|524890837|ref|XP_005101960.1|, gi|871246225|ref|XP_012940472.1|, gi|871246222|ref|XP_012940471.1|, gi|325296885|ref|NP_001191474.1|, gi|871246213|ref|XP_005102754.2|, gi|524890835|ref|XP_005101959.1|, gi|871260242|ref|XP_012943048.1|, gi|871243764|ref|XP_012940038.1|, gi|524902581|ref|XP_005107533.1|, gi|871247170|ref|XP_01294…
GO:0050776	regulation of immune response	P	0.00255	7.64e-05	108	1307	849	15732	gi|871261724|ref|XP_012943317.1|, gi|524888491|ref|XP_005100816.1|, gi|37964177|gb|AAR06171.1|, gi|524873152|ref|XP_005093328.1|, gi|871252182|ref|XP_012941504.1|, gi|5572|emb|CAA40207.1|, gi|524887498|ref|XP_005100334.1|, gi|524901491|ref|XP_005107152.1|, gi|871271522|ref|XP_012945182.1|, gi|871273579|ref|XP_012945569.1|, gi|871262439|ref|XP_012943457.1|, gi|871240123|ref|XP_012939340.1|, gi|524…	gi|871236304|ref|XP_012938637.1|, gi|524889377|ref|XP_005101247.1|, gi|524885963|ref|XP_005099582.1|, gi|871225080|ref|XP_005095954.2|, gi|524878783|ref|XP_005096073.1|, gi|524866631|ref|XP_005090134.1|, gi|524909264|ref|XP_005109681.1|, gi|524885965|ref|XP_005099583.1|, gi|871268870|ref|XP_012944623.1|, gi|524885961|ref|XP_005099581.1|, gi|524889379|ref|XP_005101248.1|, gi|524910230|ref|XP_00510…
[truncated: 519 more rows]

## Sheet: Column header descriptions
Column header	Description
GO-ID	Gene ontology ID
Term	Gene ontology category
Category	Type of gene ontology category: F= molecular function B=Biological processes C=cellular components
FDR	p-value for significane, after false-discovery rate correction
P-Value	calculated p-value prior to FDR correction
#Test	number of DE genes belonging to the GO
#Ref	number of genes belonging to the GO category in the whole-genome reference
#notAnnotTest	number of DE genes not belonging to the GO
[truncated: 3 more rows]
