# Supplementary material for: Whole-transcriptome changes in gene expression accompany aging of sensory neurons in Aplysia californica
Source: BMC Genomics. 2018 Jul 11;19:529. doi: 10.1186/s12864-018-4909-1 (PMC6042401; doi:10.1186/s12864-018-4909-1)
Supplement: Supplementary file 4 — Excel file listing all ion channel genes identified in Blast2GO. (XLSX 175 kb) [file 12864_2018_4909_MOESM2_ESM.xlsx]

## Sheet: DE genes and human homologs
nucleotide_GI	Aplysia mRNA Accession	Aplysia protein Accession	Aplysia Protein Name	Human BLAST evalue	HumanProteinAccession	Gene Symbol	Human Protein Name	baseMean	log2FoldChange	lfcSE	padj
871256892	XM_005106229.2	XP_005106286.1	PREDICTED: short-chain specific acyl-CoA dehydrogenase, mitochondrial-like (LOC101860118), mRNA	0	NP_000008	ACADS	short-chain specific acyl-CoA dehydrogenase, mitochondrial isoform 1 precursor [Homo sapiens]	83.2733	-0.547833	0.181428	0.0296453
871209626	XM_005090565.2	XP_005090622.1	PREDICTED: cystatin-B-like (LOC101847010), mRNA	7.27e-12	NP_000091	CSTB	cystatin-B [Homo sapiens]	1.43007	1.24477	0.422606	0.0356019
871224852	XM_005095824.2	XP_005095881.1	PREDICTED: dihydrolipoyl dehydrogenase, mitochondrial-like (LOC101846206), mRNA	0	NP_000099	DLD	dihydrolipoyl dehydrogenase, mitochondrial isoform 1 precursor [Homo sapiens]	418.547	-0.659034	0.171645	0.00359831
871261801	XM_013087878.1	XP_012943332.1	PREDICTED: uncharacterized LOC101859887 (LOC101859887), mRNA	1.83e-69	NP_000114	ERCC5	DNA repair protein complementing XP-G cells [Homo sapiens]	643.55	-0.47831	0.148448	0.0183889
871246166	XM_005102674.2	XP_005102731.1	PREDICTED: alpha-L-fucosidase-like (LOC101848897), mRNA	0	NP_000138	FUCA1	tissue alpha-L-fucosidase precursor [Homo sapiens]	49.2253	0.890823	0.232395	0.00363522
871263182	XM_005108446.2	XP_005108503.1	PREDICTED: alpha-L-fucosidase-like (LOC101860281), mRNA	0	NP_000138	FUCA1	tissue alpha-L-fucosidase precursor [Homo sapiens]	172.298	0.724678	0.217614	0.0141936
871223907	XM_005095497.2	XP_005095554.1	PREDICTED: galactoside 2-alpha-L-fucosyltransferase 2-like (LOC101848653), transcript variant X7, mRNA	3.9e-31	NP_000139	FUT1	galactoside 2-alpha-L-fucosyltransferase 1 [Homo sapiens]	16.8707	-0.956478	0.298376	0.0190679
871267185	XM_005109804.2	XP_005109861.1	PREDICTED: galactokinase-like (LOC101857606), mRNA	6.73e-140	NP_000145	GALK1	galactokinase [Homo sapiens]	25.3621	-1.11033	0.264508	0.00114575
871252467	XM_005104760.2	XP_005104817.1	PREDICTED: glucosylceramidase-like (LOC101858569), mRNA	1.42e-167	NP_000148	GBA	glucosylceramidase isoform 1 precursor [Homo sapiens]	52.7913	0.790692	0.207595	0.00391736
871242421	XM_013084324.1	XP_012939778.1	PREDICTED: glycine dehydrogenase (decarboxylating), mitochondrial-like (LOC101859649), mRNA	0	NP_000161	GLDC	glycine dehydrogenase (decarboxylating), mitochondrial precursor [Homo sapiens]	224.701	1.06494	0.228139	0.000222208
524897670	XM_005105237.1	XP_005105294.1	PREDICTED: glucose-6-phosphate isomerase-like (LOC101849866), transcript variant X1, mRNA	0	NP_000166	GPI	glucose-6-phosphate isomerase isoform 2 [Homo sapiens]	62.4813	-0.876935	0.214839	0.00166203
871267623	XM_005109966.2	XP_005110023.1	PREDICTED: trifunctional enzyme subunit alpha, mitochondrial-like (LOC101856538), mRNA	0	NP_000173	HADHA	trifunctional enzyme subunit alpha, mitochondrial precursor [Homo sapiens]	156.463	-0.517065	0.173481	0.0326725
871228184	XM_005096910.2	XP_005096967.1	PREDICTED: putative molluscan insulin-related peptide(s) receptor (LOC101863259), mRNA	0	NP_000199	INSR	insulin receptor isoform Long preproprotein [Homo sapiens]	1355.75	0.402991	0.126806	0.0205039
871228412	XM_013081741.1	XP_012937195.1	PREDICTED: uncharacterized LOC101848348 (LOC101848348), mRNA	2.29e-68	NP_000199	INSR	insulin receptor isoform Long preproprotein [Homo sapiens]	10.1154	1.04255	0.361557	0.0411033
871207725	XM_005089856.2	XP_005089913.1	PREDICTED: potassium voltage-gated channel protein Shaker-like (LOC101863226), mRNA	7.96e-128	NP_000208	KCNA1	potassium voltage-gated channel subfamily A member 1 [Homo sapiens]	62.3795	-1.46199	0.246977	7.61e-07
871263892	XM_005108685.2	XP_005108742.1	PREDICTED: alpha-N-acetylgalactosaminidase-like (LOC101854202), mRNA	2.62e-123	NP_000253	NAGA	alpha-N-acetylgalactosaminidase precursor [Homo sapiens]	136.689	0.696259	0.230342	0.0294878
871273352	XM_013090076.1	XP_012945530.1	PREDICTED: alpha-N-acetylglucosaminidase-like (LOC101853276), mRNA	0	NP_000254	NAGLU	alpha-N-acetylglucosaminidase precursor [Homo sapiens]	258.368	0.583575	0.199674	0.0377111
871229775	XM_005097419.2	XP_005097476.1	PREDICTED: Niemann-Pick C1 protein-like (LOC101862111), mRNA	0	NP_000262	NPC1	Niemann-Pick C1 protein precursor [Homo sapiens]	313.701	0.518629	0.167726	0.0251612
871207186	XM_005089746.2	XP_005089803.1	PREDICTED: probable phosphoglycerate mutase (LOC101860462), transcript variant X2, mRNA	1.89e-100	NP_000281	PGAM2	phosphoglycerate mutase 2 [Homo sapiens]	139.349	-0.915719	0.210248	0.000673334
871225757	XM_013081239.1	XP_012936693.1	PREDICTED: phosphoglycerate kinase (LOC101859700), mRNA	0	NP_000282	PGK1	phosphoglycerate kinase 1 [Homo sapiens]	1341.6	-0.775782	0.190691	0.00174355
871233744	XM_013082725.1	XP_012938179.1	PREDICTED: probable phosphorylase b kinase regulatory subunit alpha (LOC101856265), mRNA	0	NP_000283	PHKA2	phosphorylase b kinase regulatory subunit alpha, liver isoform [Homo sapiens]	475.941	-0.423845	0.122162	0.0100864
871221693	XM_005094804.2	XP_005094861.1	PREDICTED: procollagen-lysine,2-oxoglutarate 5-dioxygenase 1-like (LOC101847094), mRNA	0	NP_000293	PLOD1	procollagen-lysine,2-oxoglutarate 5-dioxygenase 1 isoform 2 precursor [Homo sapiens]	125.078	0.905728	0.274891	0.0153831
524883639	XM_005098390.1	XP_005098447.1	PREDICTED: palmitoyl-protein thioesterase 1-like (LOC101848660), mRNA	8.74e-129	NP_000301	PPT1	palmitoyl-protein thioesterase 1 isoform 1 precursor [Homo sapiens]	33.7737	0.667866	0.201789	0.0149716
871258237	XM_005106698.2	XP_005106755.1	PREDICTED: triosephosphate isomerase-like (LOC101848772), mRNA	7.95e-116	NP_000356	TPI1	triosephosphate isomerase isoform 1 [Homo sapiens]	1142.66	-0.618734	0.152889	0.00182314
871256936	XM_013086930.1	XP_012942384.1	PREDICTED: xanthine dehydrogenase-like (LOC101846241), mRNA	6.42e-163	NP_000370	XDH	xanthine dehydrogenase/oxidase [Homo sapiens]	13.3201	1.35441	0.403703	0.0133361
871236688	XM_013083259.1	XP_012938713.1	PREDICTED: uncharacterized LOC101848113 (LOC101848113), mRNA	6.96e-30	NP_000375	APOB	apolipoprotein B-100 precursor [Homo sapiens]	3.40927	1.3773	0.452287	0.0281151
871255580	XM_013086685.1	XP_012942139.1	PREDICTED: apolipophorins-like (LOC101857353), mRNA	1.93e-49	NP_000375	APOB	apolipoprotein B-100 precursor [Homo sapiens]	6451.43	0.804094	0.201046	0.00214484
871219209	XM_013080066.1	XP_012935520.1	PREDICTED: fibril-forming collagen alpha chain (LOC101847565), mRNA	2.93e-43	NP_000384	COL5A2	collagen alpha-2(V) chain preproprotein [Homo sapiens]	252.701	-1.58746	0.451733	0.00899369
871266829	XM_005109694.2	XP_005109751.1	PREDICTED: ganglioside GM2 activator-like (LOC101852360), mRNA	1.6e-18	NP_000396	GM2A	ganglioside GM2 activator isoform 1 precursor [Homo sapiens]	384.537	0.800051	0.202266	0.00246656
871230923	XM_013082215.1	XP_012937669.1	PREDICTED: delta and Notch-like epidermal growth factor-related receptor (LOC101854253), mRNA	2.06e-33	NP_000426	NOTCH3	neurogenic locus notch homolog protein 3 precursor [Homo sapiens]	53.9299	-2.54993	0.360521	9.74e-10
871259611	XM_013087458.1	XP_012942912.1	PREDICTED: alkaline phosphatase, tissue-nonspecific isozyme-like (LOC101862677), mRNA	1.15e-131	NP_000469	ALPL	alkaline phosphatase, tissue-nonspecific isozyme isoform 1 preproprotein [Homo sapiens]	514.866	0.662148	0.197508	0.0134155
871254979	XM_013086558.1	XP_012942012.1	PREDICTED: uncharacterized LOC101851597 (LOC101851597), mRNA	2.67e-23	NP_000511	HEXA	beta-hexosaminidase subunit alpha isoform 2 preproprotein [Homo sapiens]	2.47649	1.21502	0.424514	0.0432357
871223827	XM_005095469.2	XP_005095526.1	PREDICTED: lysosomal alpha-mannosidase-like (LOC101862257), mRNA	0	NP_000519	MAN2B1	lysosomal alpha-mannosidase isoform 1 precursor [Homo sapiens]	222.825	0.677429	0.203081	0.0139869
871268797	XM_013089153.1	XP_012944607.1	PREDICTED: lysosomal alpha-mannosidase-like (LOC101854986), mRNA	0	NP_000519	MAN2B1	lysosomal alpha-mannosidase isoform 1 precursor [Homo sapiens]	86.8816	-0.578404	0.181202	0.0198657
871278144	XM_005113313.2	XP_005113370.1	PREDICTED: uncharacterized LOC101864506 (LOC101864506), mRNA	2.64e-47	NP_000729	CHRM1	muscarinic acetylcholine receptor M1 [Homo sapiens]	72.8134	2.0859	0.353648	8.49e-07
871237060	XM_005099768.2	XP_005099825.1	PREDICTED: cytochrome P450 27C1-like (LOC101853324), mRNA	8.39e-68	NP_000773	cyp24a1	1,25-dihydroxyvitamin D(3) 24-hydroxylase, mitochondrial isoform 1 precursor [Homo sapiens]	84.2577	1.43634	0.34858	0.00148601
871214667	XM_013079278.1	XP_012934732.1	PREDICTED: vitamin K-dependent gamma-carboxylase-like (LOC101856495), mRNA	0	NP_000812	GGCX	vitamin K-dependent gamma-carboxylase isoform 1 [Homo sapiens]	497.846	0.664722	0.207122	0.0189391
871223181	XM_013080784.1	XP_012936238.1	PREDICTED: protein lifeguard 1-like (LOC101858173), mRNA	1.45e-53	NP_000828	GRINA	protein lifeguard 1 [Homo sapiens]	97.6393	0.70693	0.185103	0.00378516
871250894	XM_013085824.1	XP_012941278.1	PREDICTED: uncharacterized LOC101861377 (LOC101861377), mRNA	3.15e-43	NP_000836	GRM8	metabotropic glutamate receptor 8 isoform a precursor [Homo sapiens]	93.0608	0.864506	0.229829	0.00449806
871252972	XM_013086191.1	XP_012941645.1	PREDICTED: glutathione S-transferase 1-like (LOC101857199), mRNA	3.16e-25	NP_000838	GSTA3	glutathione S-transferase A3 [Homo sapiens]	103.205	-0.791505	0.246433	0.0188594
871218193	XM_005093671.2	XP_005093728.1	PREDICTED: glutathione S-transferase Mu 5-like (LOC101851251), mRNA	5.42e-65	NP_000840	GSTM3	glutathione S-transferase Mu 3 [Homo sapiens]	5317.01	-0.95855	0.264639	0.00672862
871206613	XM_005089622.2	XP_005089679.2	PREDICTED: integrin alpha-4-like (LOC101853273), mRNA	4.13e-56	NP_000876	ITGA4	integrin alpha-4 isoform 1 preproprotein [Homo sapiens]	68.319	0.884724	0.297202	0.0330032
871276098	XM_013090620.1	XP_012946074.1	PREDICTED: integrin beta-6-like (LOC101863480), mRNA	1.24e-146	NP_000879	ITGB6	integrin beta-6 isoform a precursor [Homo sapiens]	22.9134	1.2965	0.37953	0.0114389
871233904	XM_005098726.2	XP_005098783.1	PREDICTED: G protein-activated inward rectifier potassium channel 3-like (LOC101846351), transcript variant X2, mRNA	7.33e-135	NP_000881	KCNJ5	G protein-activated inward rectifier potassium channel 4 [Homo sapiens]	48.2615	-0.562959	0.192623	0.0377111
871264538	XM_005108902.2	XP_005108959.1	PREDICTED: atrial natriuretic peptide receptor 1-like (LOC101846033), mRNA	1.72e-67	NP_000897	NPR1	atrial natriuretic peptide receptor 1 precursor [Homo sapiens]	19.8751	1.00941	0.297403	0.0121883
871278010	XM_005113280.2	XP_005113337.1	PREDICTED: atrial natriuretic peptide receptor 1-like (LOC101856317), mRNA	2.49e-21	NP_000897	NPR1	atrial natriuretic peptide receptor 1 precursor [Homo sapiens]	46.4929	0.56973	0.185503	0.026709
871273093	XM_013090031.1	XP_012945485.1	PREDICTED: atrial natriuretic peptide receptor 1-like (LOC101852893), partial mRNA	2.02e-32	NP_000897	NPR1	atrial natriuretic peptide receptor 1 precursor [Homo sapiens]	12.2977	-1.08128	0.329656	0.0158656
871231061	XM_005097828.2	XP_005097885.1	PREDICTED: pyruvate dehydrogenase E1 component subunit beta, mitochondrial-like (LOC101854948), mRNA	0	NP_000916	PDHB	pyruvate dehydrogenase E1 component subunit beta, mitochondrial isoform 1 precursor [Homo sapiens]	668.498	-0.527852	0.159983	0.0152656
871212785	XM_013091374.1	XP_012946828.1	PREDICTED: multidrug resistance protein 1-like (LOC101857928), mRNA	0	NP_000918	ABCB1	multidrug resistance protein 1 [Homo sapiens]	11.0036	1.09627	0.358506	0.0274096
871271115	XM_013089631.1	XP_012945085.1	PREDICTED: 1-phosphatidylinositol 4,5-bisphosphate phosphodiesterase beta-4-like (LOC101851307), partial mRNA	3.98e-32	NP_000924	PLCB4	1-phosphatidylinositol 4,5-bisphosphate phosphodiesterase beta-4 isoform a [Homo sapiens]	36.6598	-0.830697	0.283479	0.0369539
871205191	XM_005089088.2	XP_005089145.1	PREDICTED: calcineurin subunit B type 1 (LOC101856938), mRNA	1.13e-108	NP_000936	PPP3R1	calcineurin subunit B type 1 [Homo sapiens]	3325.99	-0.666486	0.16299	0.00161973
871233777	XM_013082730.1	XP_012938184.1	PREDICTED: anoctamin-7-like (LOC101863672), partial mRNA	2.35e-117	NP_001001891	ANO7	anoctamin-7 isoform NGEP-long [Homo sapiens]	522.311	-0.772153	0.172652	0.000461829
871265847	XM_013088589.1	XP_012944043.1	PREDICTED: protein bicaudal D-like (LOC101854903), mRNA	7.23e-149	NP_001003398	BICD1	protein bicaudal D homolog 1 isoform 2 [Homo sapiens]	2529.44	-0.463318	0.130818	0.00833981
871256786	XM_013086901.1	XP_012942355.1	PREDICTED: protein stum homolog (LOC101853188), mRNA	2.22e-23	NP_001003665	STUM	protein stum homolog [Homo sapiens]	73.1901	-0.765585	0.20908	0.00603378
871248476	XM_013085402.1	XP_012940856.1	PREDICTED: uncharacterized LOC106012430 (LOC106012430), mRNA	3.15e-05	NP_001003891	MED15	mediator of RNA polymerase II transcription subunit 15 isoform a [Homo sapiens]	707.594	-1.04248	0.215412	0.000111458
871239306	XM_005100520.2	XP_005100577.1	PREDICTED: poly [ADP-ribose] polymerase 4 (LOC100533538), mRNA	9.55e-140	NP_001003931	PARP3	poly [ADP-ribose] polymerase 3 isoform a [Homo sapiens]	210.703	0.775492	0.179695	0.000763426
871249118	XM_013085521.1	XP_012940975.1	PREDICTED: fibulin-1-like (LOC101853570), mRNA	4.43e-105	NP_001004019	FBLN2	fibulin-2 isoform a precursor [Homo sapiens]	51.5335	1.13097	0.35496	0.0200548
871262997	XM_005108387.2	XP_005108444.1	PREDICTED: iron/zinc purple acid phosphatase-like protein (LOC101845954), mRNA	1.97e-147	NP_001004318	ACP7	acid phosphatase type 7 precursor [Homo sapiens]	164.908	0.953623	0.177516	1.18e-05
871236477	XM_013083221.1	XP_012938675.1	PREDICTED: pleckstrin homology domain-containing family G member 6-like (LOC101848525), mRNA	3.43e-62	NP_001004330	PLEKHG7	pleckstrin homology domain-containing family G member 7 [Homo sapiens]	55.7911	-0.587635	0.201137	0.0378006
871260789	XM_005107680.2	XP_005107737.1	PREDICTED: protein yippee-like 5 (LOC101857826), mRNA	2.46e-28	NP_001005404	YPEL2	protein yippee-like 2 [Homo sapiens]	61.2763	0.482169	0.157834	0.0275961
871205910	XM_005089345.2	XP_005089402.1	PREDICTED: 40S ribosomal protein S12 (LOC101854058), mRNA	3.79e-60	NP_001007	RPS12	40S ribosomal protein S12 [Homo sapiens]	2829.62	0.743279	0.215863	0.0106968
871253508	XM_013086292.1	XP_012941746.1	PREDICTED: LMBR1 domain-containing protein 2-like (LOC101861225), mRNA	0	NP_001007528	LMBRD2	LMBR1 domain-containing protein 2 [Homo sapiens]	222.55	0.745468	0.190014	0.00275945
871239929	XM_013083844.1	XP_012939298.1	PREDICTED: protein phosphatase 1 regulatory subunit 12A-like (LOC101854873), mRNA	5.39e-28	NP_001007534	PPP1R27	protein phosphatase 1 regulatory subunit 27 [Homo sapiens]	11.2352	-1.3021	0.392666	0.0147605
871265150	XM_013088475.1	XP_012943929.1	PREDICTED: cationic amino acid transporter 4-like (LOC101860607), mRNA	2.89e-51	NP_001008539	SLC7A2	cationic amino acid transporter 2 isoform 2 [Homo sapiens]	163.834	0.816749	0.244972	0.0140534
871221217	XM_013080443.1	XP_012935897.1	PREDICTED: echinoderm microtubule-associated protein-like 2 (LOC101855006), mRNA	0	NP_001008707	EML1	echinoderm microtubule-associated protein-like 1 isoform a [Homo sapiens]	2109.1	-0.935064	0.182122	3.34e-05
871267921	XM_005110084.2	XP_005110141.1	PREDICTED: peptidase M20 domain-containing protein 2-like (LOC101863853), mRNA	6.89e-60	NP_001010853	PM20D2	peptidase M20 domain-containing protein 2 [Homo sapiens]	3.62163	-2.09123	0.443916	0.000187574
871228236	XM_005096927.2	XP_005096984.1	PREDICTED: putative Dol-P-Glc:Glc(2)Man(9)GlcNAc(2)-PP-Dol alpha-1,2-glucosyltransferase (LOC101847256), mRNA	8.59e-112	NP_001013642	ALG10B	putative Dol-P-Glc:Glc(2)Man(9)GlcNAc(2)-PP-Dol alpha-1,2-glucosyltransferase isoform 1 [Homo sapiens]	34.9878	1.13099	0.291924	0.00323636
871245957	XM_005102605.2	XP_005102662.1	PREDICTED: uncharacterized LOC101854102 (LOC101854102), mRNA	1.07e-09	NP_001013694	C17orf97	protein LIAT1 [Homo sapiens]	39.4357	-1.37283	0.356025	0.00340722
871205060	XM_005089037.2	XP_005089094.1	PREDICTED: tropomyosin-2 (LOC101845050), mRNA	9.84e-67	NP_001018005	TPM1	tropomyosin alpha-1 chain isoform Tpm1.1st [Homo sapiens]	3022.9	-0.55918	0.164105	0.011733
871223980	XM_005095515.2	XP_005095572.1	PREDICTED: little elongation complex subunit 2-like (LOC101852992), mRNA	7.15e-23	NP_001018099	ice2	little elongation complex subunit 2 isoform b [Homo sapiens]	131.79	0.639416	0.204183	0.0229158
871263229	XM_005108468.2	XP_005108525.1	PREDICTED: serine/threonine-protein kinase SBK1-like (LOC101845128), mRNA	5.58e-99	NP_001019572	SBK1	serine/threonine-protein kinase SBK1 [Homo sapiens]	62.5801	-0.634738	0.208255	0.0279523
871270576	XM_005110935.2	XP_005110992.1	PREDICTED: adenosine deaminase domain-containing protein 1-like (LOC101853825), mRNA	1.39e-38	NP_001020278	ADAR	double-stranded RNA-specific adenosine deaminase isoform d [Homo sapiens]	67.3622	0.748825	0.219238	0.0114417
871242353	XM_005101465.2	XP_005101522.1	PREDICTED: ribonucleoside-diphosphate reductase small chain-like (LOC101851423), mRNA	0	NP_001025	RRM2	ribonucleoside-diphosphate reductase subunit M2 isoform 2 [Homo sapiens]	33.7032	-1.3497	0.361828	0.00492659
871243432	XM_013084520.1	XP_012939974.1	PREDICTED: hepatocyte nuclear factor 4-gamma-like (LOC101851508), mRNA	1.09e-149	NP_001025174	HNF4A	hepatocyte nuclear factor 4-alpha isoform HNF4alpha7 [Homo sapiens]	153.316	1.37428	0.247293	5.37e-06
871230574	XM_013082136.1	XP_012937590.1	PREDICTED: ryanodine receptor 44F-like (LOC101861725), mRNA	3.35e-161	NP_001026	RYR2	ryanodine receptor 2 [Homo sapiens]	40.2814	-0.867972	0.275771	0.0222411
871236851	XM_013083287.1	XP_012938741.1	PREDICTED: uncharacterized LOC101862506 (LOC101862506), mRNA	3.48e-31	NP_001027566	ADGRG6	G-protein coupled receptor 126 isoform alpha 2 precursor [Homo sapiens]	157.102	1.11352	0.351944	0.0212934
871247723	XM_005103166.2	XP_005103223.1	PREDICTED: zinc finger protein 704-like (LOC101845787), mRNA	2.27e-23	NP_001028895	ZNF704	zinc finger protein 704 [Homo sapiens]	190.934	1.16397	0.170485	5e-09
871228190	XM_005096911.2	XP_005096968.1	PREDICTED: SKI family transcriptional corepressor 1 homolog-B-like (LOC101863505), mRNA	7.99e-120	NP_001032891	SKOR2	SKI family transcriptional corepressor 2 isoform 2 [Homo sapiens]	33.1118	-2.775	0.384328	3.99e-10
871273978	XM_013090188.1	XP_012945642.1	PREDICTED: macrophage-expressed gene 1 protein-like (LOC101861925), mRNA	1.96e-126	NP_001034485	MPEG1	macrophage-expressed gene 1 protein precursor [Homo sapiens]	750.245	0.822046	0.238399	0.0105554
871241141	XM_005101096.2	XP_005101153.1	PREDICTED: seven transmembrane protein 1-like (LOC101864630), mRNA	1.42e-27	NP_001035214	PQLC2	lysosomal amino acid transporter 1 homolog isoform 1 [Homo sapiens]	90.6134	0.714333	0.186367	0.00363522
325296794	NM_001204708.1	NP_001191637.1	sodium channel alpha-subunit SCAP1 (LOC100533425), mRNA	0	NP_001035233	SCN2A	sodium channel protein type 2 subunit alpha isoform 2 [Homo sapiens]	2135.28	-0.363116	0.11121	0.0163409
871229892	XM_005097462.2	XP_005097519.1	PREDICTED: 5-hydroxytryptamine receptor 4-like (LOC101851802), mRNA	4.31e-43	NP_001035262	HTR4	5-hydroxytryptamine receptor 4 isoform d [Homo sapiens]	4.14794	-2.21274	0.449805	8.28e-05
871265578	XM_013088550.1	XP_012944004.1	PREDICTED: ADAMTS-like protein 1 (LOC101852054), mRNA	1.4e-68	NP_001035362	ADAMTSL1	ADAMTS-like protein 1 isoform 4 precursor [Homo sapiens]	318.447	-0.997339	0.250522	0.00227994
871253122	XM_005104973.2	XP_005105030.1	PREDICTED: monoacylglycerol lipase ABHD12-like (LOC101847985), mRNA	4.27e-92	NP_001035937	ABHD12	monoacylglycerol lipase ABHD12 isoform a [Homo sapiens]	614.898	0.784877	0.238329	0.0154117
871215352	XM_013079411.1	XP_012934865.1	PREDICTED: glycine receptor subunit alpha-2-like (LOC101858250), mRNA	3.65e-70	NP_001036008	GLRA3	glycine receptor subunit alpha-3 isoform b precursor [Homo sapiens]	1256.17	-0.786024	0.259847	0.0293605
871254546	XM_013086480.1	XP_012941934.1	PREDICTED: solute carrier family 12 member 3-like (LOC101861529), mRNA	0	NP_001037	SLC12A2	solute carrier family 12 member 2 isoform 1 [Homo sapiens]	304.221	-0.482578	0.164423	0.036619
871265676	XM_005109291.2	XP_005109348.1	PREDICTED: thymidylate synthase-like (LOC101858068), mRNA	7.05e-155	NP_001062	TYMS	thymidylate synthase [Homo sapiens]	18.6844	-1.22452	0.356431	0.0108862
871249346	XM_005103688.2	XP_005103745.1	PREDICTED: autophagy-related protein 9A-like (LOC101847890), mRNA	0	NP_001070666	atg9a	autophagy-related protein 9A [Homo sapiens]	508.106	0.900622	0.219989	0.00160204
871277254	XM_013090842.1	XP_012946296.1	PREDICTED: vitamin D3 receptor B-like (LOC101856865), mRNA	1.32e-20	NP_001070942	NR1I3	nuclear receptor subfamily 1 group I member 3 isoform 8 [Homo sapiens]	16.2409	-0.832872	0.28419	0.0369504
871206949	XM_005089684.2	XP_005089741.1	PREDICTED: acyl-CoA-binding protein (LOC101846547), mRNA	1.09e-33	NP_001073331	DBI	acyl-CoA-binding protein isoform 3 [Homo sapiens]	486.778	-0.712138	0.172238	0.00143454
871214714	XM_005092478.2	XP_005092535.1	PREDICTED: integrator complex subunit 1-like (LOC101858006), mRNA	0	NP_001073922	INTS1	integrator complex subunit 1 [Homo sapiens]	332.504	0.425537	0.151876	0.0493509
871241969	XM_005101362.2	XP_005101419.1	PREDICTED: probable glutamate--tRNA ligase, mitochondrial (LOC101846219), mRNA	4.18e-144	NP_001077083	EARS2	probable glutamate--tRNA ligase, mitochondrial isoform 1 [Homo sapiens]	21.8294	1.0408	0.34464	0.029637
871254784	XM_005105526.2	XP_005105583.1	PREDICTED: ATP-binding cassette sub-family A member 3-like (LOC101854271), mRNA	0	NP_001080	ABCA3	ATP-binding cassette sub-family A member 3 [Homo sapiens]	292.651	0.974138	0.231951	0.00113973
871245853	XM_005102551.2	XP_005102608.1	PREDICTED: amiloride-sensitive amine oxidase [copper-containing]-like (LOC101861965), mRNA	1.78e-161	NP_001082	AOC1	amiloride-sensitive amine oxidase [copper-containing] isoform 2 precursor [Homo sapiens]	73.1258	-0.889281	0.224051	0.00236246
871273866	XM_005112007.2	XP_005112064.1	PREDICTED: hydroxymethylglutaryl-CoA synthase 1-like (LOC101853277), mRNA	0	NP_001091742	HMGCS1	hydroxymethylglutaryl-CoA synthase, cytoplasmic isoform 1 [Homo sapiens]	570.424	-0.621296	0.133658	0.000240174
871220856	XM_005094489.2	XP_005094546.1	PREDICTED: uncharacterized LOC101856725 (LOC101856725), mRNA	3.47e-15	NP_001091984	C16orf89	UPF0764 protein C16orf89 isoform 2 precursor [Homo sapiens]	134.576	-0.366783	0.129174	0.0452713
325297141	NM_001204651.1	NP_001191580.1	actin, muscle (LOC100533357), mRNA	0	NP_001092	ACTB	actin, cytoplasmic 1 [Homo sapiens]	319.156	-2.18825	0.447117	8.78e-05
871223699	XM_013080879.1	XP_012936333.1	PREDICTED: hephaestin-like protein (LOC101862864), mRNA	0	NP_001092142	HEPHL1	hephaestin-like protein 1 precursor [Homo sapiens]	6.28158	1.95188	0.452286	0.000763426
871254197	XM_005105336.2	XP_005105393.1	PREDICTED: intraflagellar transport protein 74 homolog (LOC101851976), mRNA	1.58e-176	NP_001092693	IFT74	intraflagellar transport protein 74 homolog isoform a [Homo sapiens]	122.097	-0.484256	0.161194	0.030812
871212644	XM_013091350.1	XP_012946804.1	PREDICTED: uncharacterized LOC101859998 (LOC101859998), mRNA	2.69e-09	NP_001093587	RIMS2	regulating synaptic membrane exocytosis protein 2 isoform a [Homo sapiens]	222.783	-0.49784	0.155955	0.0198657
871251329	XM_013085902.1	XP_012941356.1	PREDICTED: diacylglycerol kinase zeta-like (LOC101851756), mRNA	0	NP_001099010	DGKZ	diacylglycerol kinase zeta isoform 4 [Homo sapiens]	92.7781	-1.06743	0.238694	0.000461829
871270422	XM_013089484.1	XP_012944938.1	PREDICTED: kinesin-like protein KIF13A (LOC106013523), partial mRNA	1.48e-94	NP_001099038	KIF13A	kinesin-like protein KIF13A isoform d [Homo sapiens]	68.6756	-0.553891	0.193426	0.043077
871213631	XM_005091970.2	XP_005092027.2	PREDICTED: disintegrin and metalloproteinase domain-containing protein 10-like (LOC101859462), mRNA	3.9e-142	NP_001101	ADAM10	disintegrin and metalloproteinase domain-containing protein 10 isoform 1 preproprotein [Homo sapiens]	188.038	0.421611	0.140306	0.0307655
871222688	XM_013080678.1	XP_012936132.1	PREDICTED: filamin-A-like (LOC101857476), mRNA	0	NP_001104026	FLNA	filamin-A isoform 2 [Homo sapiens]	11.2168	-1.45837	0.429959	0.0122215
325296840	NM_001204733.1	NP_001191662.1	adenylyl cyclase (AplD), mRNA	2.17e-113	NP_001107	ADCY9	adenylate cyclase type 9 [Homo sapiens]	245.774	-0.737348	0.1819	0.00179944
871251855	XM_005104568.2	XP_005104625.1	PREDICTED: perilipin-2-like (LOC101853339), mRNA	3.5e-22	NP_001113	PLIN2	perilipin-2 [Homo sapiens]	640.547	1.26618	0.253717	6.16e-05
871235475	XM_013083041.1	XP_012938495.1	PREDICTED: metabotropic glutamate receptor 4-like (LOC101851951), mRNA	5.57e-128	NP_001120795	GRM8	metabotropic glutamate receptor 8 isoform b precursor [Homo sapiens]	12.6864	-1.15654	0.366731	0.021851
871273399	XM_013090083.1	XP_012945537.1	PREDICTED: lysosomal protective protein-like (LOC101856942), mRNA	1.13e-158	NP_001121167	CTSA	lysosomal protective protein isoform b preproprotein [Homo sapiens]	277.584	0.944588	0.221899	0.000939966
871260170	XM_005107452.2	XP_005107509.1	PREDICTED: tripartite motif-containing protein 2-like (LOC101846526), transcript variant X1, mRNA	1.58e-11	NP_001123539	TRIM2	tripartite motif-containing protein 2 isoform 2 [Homo sapiens]	4.32306	1.42802	0.424219	0.0129728
871269821	XM_013089355.1	XP_012944809.1	PREDICTED: tripartite motif-containing protein 2-like (LOC101859523), mRNA	0	NP_001123539	TRIM2	tripartite motif-containing protein 2 isoform 2 [Homo sapiens]	422.002	-0.440416	0.13357	0.0153328
871275525	XM_013090503.1	XP_012945957.1	PREDICTED: mucin-5AC-like (LOC101859298), mRNA	1.09e-06	NP_001123539	TRIM2	tripartite motif-containing protein 2 isoform 2 [Homo sapiens]	221.365	-0.672994	0.221862	0.0287875
871234848	XM_013082933.1	XP_012938387.1	PREDICTED: prolyl 3-hydroxylase 1-like (LOC101860739), mRNA	7.42e-63	NP_001127890	P3H2	prolyl 3-hydroxylase 2 isoform b [Homo sapiens]	100.161	0.714434	0.219779	0.0169949
871215775	XM_005092815.2	XP_005092872.1	PREDICTED: Golgi apparatus membrane protein TVP23 homolog B-like (LOC101856245), mRNA	1.27e-55	NP_001128508	TVP23C	Golgi apparatus membrane protein TVP23 homolog C isoform 2 [Homo sapiens]	59.7685	0.808198	0.212456	0.00397416
408357970	NM_001204684.1	NP_001191613.1	Mnk (LOC100533401), mRNA	2.8e-128	NP_001129025	MKNK1	MAP kinase-interacting serine/threonine-protein kinase 1 isoform 3 [Homo sapiens]	508.631	0.712899	0.14625	9.62e-05
871236358	XM_005099550.2	XP_005099607.1	PREDICTED: E3 ubiquitin-protein ligase Arkadia-like (LOC101858714), mRNA	3.35e-05	NP_001129205	TP53INP1	tumor protein p53-inducible nuclear protein 1 isoform b [Homo sapiens]	80.3765	0.62648	0.174679	0.00743651
871250171	XM_005103949.2	XP_005104006.1	PREDICTED: farnesyl pyrophosphate synthase-like (LOC101851517), mRNA	5.18e-125	NP_001129294	FDPS	farnesyl pyrophosphate synthase isoform b [Homo sapiens]	159.271	-0.545047	0.117213	0.00023975
871206560	XM_005089614.2	XP_005089671.2	PREDICTED: uncharacterized LOC101851458 (LOC101851458), mRNA	2.11e-10	NP_001129396	VWDE	von Willebrand factor D and EGF domain-containing protein precursor [Homo sapiens]	24.6897	1.16132	0.353408	0.0156591
871276411	XM_013090679.1	XP_012946133.1	PREDICTED: leishmanolysin-like peptidase (LOC101853282), mRNA	1.38e-151	NP_001129521	LMLN	leishmanolysin-like peptidase isoform 1 [Homo sapiens]	91.1696	-0.506568	0.164966	0.0267115
871254402	XM_005105404.2	XP_005105461.1	PREDICTED: transmembrane protein adipocyte-associated 1 homolog (LOC101847894), mRNA	3.62e-63	NP_001129525	TPRA1	transmembrane protein adipocyte-associated 1 isoform 1 [Homo sapiens]	58.5686	0.975689	0.219775	0.000518574
871277242	XM_013090840.1	XP_012946294.1	PREDICTED: E3 ubiquitin-protein ligase AMFR-like (LOC101856633), mRNA	1.04e-124	NP_001135	AMFR	E3 ubiquitin-protein ligase AMFR isoform c [Homo sapiens]	129.556	0.712149	0.201256	0.00841044
871228879	XM_005097138.2	XP_005097195.1	PREDICTED: sialomucin core protein 24-like (LOC101856509), mRNA	1.36e-08	NP_001135874	CD164	sialomucin core protein 24 isoform 3 precursor [Homo sapiens]	130.936	0.701258	0.230733	0.0283782
871263710	XM_005108618.2	XP_005108675.1	PREDICTED: uncharacterized LOC101859972 (LOC101859972), mRNA	7.64e-27	NP_001136202	KCTD1	BTB/POZ domain-containing protein KCTD1 isoform b [Homo sapiens]	311.438	0.665584	0.182585	0.00635131
871277295	XM_013090852.1	XP_012946306.1	PREDICTED: piezo-type mechanosensitive ion channel component 1-like (LOC101859380), mRNA	3.56e-51	NP_001136336	PIEZO1	piezo-type mechanosensitive ion channel component 1 [Homo sapiens]	217.999	0.606171	0.180291	0.0130867
871213806	XM_013091539.1	XP_012946993.1	PREDICTED: piezo-type mechanosensitive ion channel component 1-like (LOC101847474), mRNA	1.99e-133	NP_001136336	PIEZO1	piezo-type mechanosensitive ion channel component 1 [Homo sapiens]	1426.12	0.632692	0.156214	0.00180921
871205277	XM_005089163.2	XP_005089220.2	PREDICTED: two pore calcium channel protein 1-like (LOC101854539), mRNA	0	NP_001137291	TPCN1	two pore calcium channel protein 1 isoform 1 [Homo sapiens]	136.126	0.478889	0.133762	0.00757511
871214897	XM_005092530.2	XP_005092587.2	PREDICTED: ELAV-like protein 1 (LOC101849823), mRNA	1.8e-139	NP_001138246	ELAVL4	ELAV-like protein 4 isoform 2 [Homo sapiens]	1569.09	-0.590914	0.158157	0.00487379
871259673	XM_013087478.1	XP_012942932.1	PREDICTED: ras-specific guanine nucleotide-releasing factor 2-like (LOC101851437), mRNA	0	NP_001139120	RASGRF1	ras-specific guanine nucleotide-releasing factor 1 isoform 3 [Homo sapiens]	1985.27	-0.708961	0.175366	0.00184486
871262856	XM_005108342.2	XP_005108399.1	PREDICTED: short coiled-coil protein B-like (LOC101854442), transcript variant X1, mRNA	3.08e-28	NP_001147107	SCOC	short coiled-coil protein isoform 5 [Homo sapiens]	334.902	-0.64785	0.219158	0.0346295
871249936	XM_005103887.2	XP_005103944.1	PREDICTED: BUD13 homolog (LOC101856592), mRNA	2.35e-58	NP_001153208	BUD13	BUD13 homolog isoform 2 [Homo sapiens]	37.0475	-0.65158	0.212299	0.0267518
871224693	XM_013081061.1	XP_012936515.1	PREDICTED: E3 ubiquitin-protein ligase XIAP-like (LOC101852760), mRNA	6.07e-10	NP_001157	BIRC2	baculoviral IAP repeat-containing protein 2 isoform 1 [Homo sapiens]	141.959	0.937011	0.249003	0.00448094
524889362	XM_005101183.1	XP_005101240.1	PREDICTED: collagen alpha-2(XI) chain-like (LOC101845405), mRNA	6.76e-12	NP_001157243	COL11A2	collagen alpha-2(XI) chain isoform 4 precursor [Homo sapiens]	5.08553	-1.35909	0.406356	0.0137053
871237125	XM_005099789.2	XP_005099846.1	PREDICTED: putative uncharacterized protein At4g01020, chloroplastic (LOC101858186), mRNA	3.32e-116	NP_001157711	DHX16	putative pre-mRNA-splicing factor ATP-dependent RNA helicase DHX16 isoform 2 [Homo sapiens]	310.357	1.38212	0.279428	7.41e-05
325296828	NM_001204727.1	NP_001191656.1	neuron-specific staufen (LOC100533450), mRNA	8.77e-116	NP_001157852	STAU2	double-stranded RNA-binding protein Staufen homolog 2 isoform a [Homo sapiens]	1108.39	-0.422647	0.12561	0.0130222
871236264	XM_005099513.2	XP_005099570.1	PREDICTED: meiotically up-regulated gene 158 protein-like (LOC101850652), mRNA	1.03e-06	NP_001158146	SUMF1	sulfatase-modifying factor 1 isoform 2 precursor [Homo sapiens]	818.089	1.23503	0.28633	0.000768184
871255857	XM_013086739.1	XP_012942193.1	PREDICTED: cAMP-specific 3',5'-cyclic phosphodiesterase 4D-like (LOC101859123), mRNA	0	NP_001159371	PDE4D	cAMP-specific 3',5'-cyclic phosphodiesterase 4D isoform PDE4D7 [Homo sapiens]	456.723	-0.782121	0.116427	8.15e-09
871216622	XM_005093162.2	XP_005093219.1	PREDICTED: Ig heavy chain V region 441-like (LOC101856560), mRNA	4.92e-05	NP_001159581	PALLD	palladin isoform 3 [Homo sapiens]	10.3015	-1.38612	0.409537	0.0124459
871270192	XM_005110822.2	XP_005110879.1	PREDICTED: ankyrin repeat domain-containing protein 17-like (LOC101846040), mRNA	1.77e-45	NP_001161354	ANKRD50	ankyrin repeat domain-containing protein 50 isoform 2 [Homo sapiens]	2.38319	1.54612	0.451857	0.0113101
871268755	XM_013089146.1	XP_012944600.1	PREDICTED: calcium/calmodulin-dependent 3',5'-cyclic nucleotide phosphodiesterase 1A-like (LOC101852283), mRNA	0	NP_001177987	PDE1C	calcium/calmodulin-dependent 3',5'-cyclic nucleotide phosphodiesterase 1C isoform 3 [Homo sapiens]	351.539	-0.802715	0.181321	0.000532971
871210546	XM_013088511.1	XP_012943965.1	PREDICTED: neuroglian-like (LOC101848936), mRNA	1.91e-19	NP_001180512	NRCAM	neuronal cell adhesion molecule isoform E precursor [Homo sapiens]	241.271	-0.798759	0.2448	0.0164053
871268455	XM_005110271.2	XP_005110328.1	PREDICTED: uncharacterized LOC101847769 (LOC101847769), mRNA	5.9e-09	NP_001182215	IRF4	interferon regulatory factor 4 isoform 2 [Homo sapiens]	38.5927	1.05662	0.273328	0.00331407
871227387	XM_013081525.1	XP_012936979.1	PREDICTED: BAI1-associated protein 3-like (LOC101856174), mRNA	6.75e-177	NP_001186028	BAIAP3	BAI1-associated protein 3 isoform 5 [Homo sapiens]	168.164	-0.935866	0.235544	0.00234183
871261723	XM_013087863.1	XP_012943317.1	PREDICTED: BAI1-associated protein 3-like (LOC106013087), mRNA	3.48e-42	NP_001186028	BAIAP3	BAI1-associated protein 3 isoform 5 [Homo sapiens]	55.3021	-0.871719	0.30094	0.0399969
871226904	XM_013081443.1	XP_012936897.1	PREDICTED: receptor-type tyrosine-protein phosphatase zeta-like (LOC101849687), mRNA	4.69e-47	NP_001186726	PTPN7	tyrosine-protein phosphatase non-receptor type 7 isoform 3 [Homo sapiens]	62.5372	0.993081	0.272755	0.00643478
871225984	XM_013081279.1	XP_012936733.1	PREDICTED: uncharacterized LOC101848513 (LOC101848513), mRNA	3.97e-16	NP_001191689	TLL1	tolloid-like protein 1 isoform 2 precursor [Homo sapiens]	98.6324	1.14939	0.304002	0.00425028
871270693	XM_013089545.1	XP_012944999.1	PREDICTED: zinc metalloproteinase nas-4-like (LOC101862910), mRNA	1.78e-35	NP_001191689	TLL1	tolloid-like protein 1 isoform 2 precursor [Homo sapiens]	29.3357	2.00291	0.450616	0.00050837
871226027	XM_013081286.1	XP_012936740.1	PREDICTED: nucleoredoxin-like (LOC106011470), mRNA	9.11e-36	NP_001192248	NXN	nucleoredoxin isoform 2 [Homo sapiens]	253.13	1.56086	0.294315	1.64e-05
871263076	XM_013088115.1	XP_012943569.1	PREDICTED: pyruvate kinase PKM-like (LOC101852960), mRNA	2.12e-171	NP_001193726	PKM	pyruvate kinase PKM isoform d [Homo sapiens]	209.891	-0.717809	0.19438	0.00554913
871268090	XM_013089013.1	XP_012944467.1	PREDICTED: putative carbonic anhydrase-like protein 2 (LOC106013399), mRNA	1.12e-09	NP_001208	CA11	carbonic anhydrase-related protein 11 precursor [Homo sapiens]	14.8046	-1.13378	0.366555	0.0251078
871260779	XM_005107670.2	XP_005107727.1	PREDICTED: uncharacterized LOC101855593 (LOC101855593), mRNA	7.77e-17	NP_001229338	GAREM1	GRB2-associated and regulator of MAPK protein 1 isoform 1 [Homo sapiens]	4.29152	-1.40099	0.447575	0.0229731
871249438	XM_013085575.1	XP_012941029.1	PREDICTED: oxysterol-binding protein-related protein 2-like (LOC101858119), mRNA	2.1e-151	NP_001229437	OSBPL1A	oxysterol-binding protein-related protein 1 isoform 3 [Homo sapiens]	44.068	-0.973884	0.264603	0.005736
871241810	XM_005101302.2	XP_005101359.1	PREDICTED: lachesin-like (LOC101854027), mRNA	7.95e-14	NP_001229537	NCAM1	neural cell adhesion molecule 1 isoform 4 precursor [Homo sapiens]	16.3788	0.897596	0.310566	0.0405311
871214093	XM_013079160.1	XP_012934614.1	PREDICTED: AP-2 complex subunit alpha-2-like (LOC101861268), mRNA	0	NP_001229766	AP2A2	AP-2 complex subunit alpha-2 isoform 1 [Homo sapiens]	379.206	-0.55891	0.183305	0.0278708
871261595	XM_005107954.2	XP_005108011.1	PREDICTED: cold shock domain-containing protein E1-like (LOC101863541), mRNA	0	NP_001229820	CSDE1	cold shock domain-containing protein E1 isoform 4 [Homo sapiens]	907.15	-0.392187	0.128481	0.0277014
871211349	XM_013089836.1	XP_012945290.1	PREDICTED: uncharacterized LOC101850530 (LOC101850530), mRNA	6.06e-63	NP_001230713	PDE2A	cGMP-dependent 3',5'-cyclic phosphodiesterase isoform PDE2A1 [Homo sapiens]	503.533	-0.479724	0.151836	0.0215183
871223454	XM_013080826.1	XP_012936280.1	PREDICTED: transcription factor RelB-like (LOC101860399), mRNA	8.5e-74	NP_001230914	RELA	transcription factor p65 isoform 4 [Homo sapiens]	298.404	0.569173	0.174689	0.0166366
871211058	XM_005091062.2	XP_005091119.1	PREDICTED: uncharacterized LOC101855924 (LOC101855924), mRNA	1.9e-18	NP_001239008	USP15	ubiquitin carboxyl-terminal hydrolase 15 isoform 3 [Homo sapiens]	47.3109	1.75385	0.367951	0.000151383
871207969	XM_013083845.1	XP_012939299.1	PREDICTED: G-protein coupled receptor GRL101-like (LOC101858538), mRNA	1.48e-20	NP_001240662	RXFP1	relaxin receptor 1 isoform 7 [Homo sapiens]	12.5774	-1.23933	0.305474	0.00178613
871236806	XM_013083277.1	XP_012938731.1	PREDICTED: protein Wnt-5b-like (LOC101855106), mRNA	6.49e-165	NP_001243034	WNT5A	protein Wnt-5a isoform 2 precursor [Homo sapiens]	28.8613	-1.5105	0.385929	0.00283682
871252765	XM_013086147.1	XP_012941601.1	PREDICTED: uncharacterized LOC101847984 (LOC101847984), mRNA	3.8e-21	NP_001243095	BIRC2	baculoviral IAP repeat-containing protein 2 isoform 2 [Homo sapiens]	194.696	0.53726	0.182991	0.0365674
871241532	XM_013084151.1	XP_012939605.1	PREDICTED: semaphorin-5B-like (LOC101857491), partial mRNA	0	NP_001243277	SEMA5B	semaphorin-5B isoform 3 precursor [Homo sapiens]	377.513	1.13279	0.20781	8.6e-06
871230809	XM_005097744.2	XP_005097801.1	PREDICTED: glutamate receptor 2-like (LOC101856097), mRNA	8.8e-10	NP_001244950	GRIA1	glutamate receptor 1 isoform 5 [Homo sapiens]	9.87054	-2.6975	0.401814	8.15e-09
871246847	XM_013085123.1	XP_012940577.1	PREDICTED: sodium-coupled neutral amino acid transporter 9-like (LOC101859717), mRNA	3.05e-112	NP_001245215	SLC38A9	sodium-coupled neutral amino acid transporter 9 isoform 2 [Homo sapiens]	111.778	0.836421	0.179221	0.000222208
871244910	XM_013084803.1	XP_012940257.1	PREDICTED: uncharacterized LOC101859026 (LOC101859026), mRNA	1.21e-85	NP_001245344	ARHGAP20	rho GTPase-activating protein 20 isoform 2 [Homo sapiens]	996.107	1.02002	0.227161	0.000432651
871215569	XM_005092747.2	XP_005092804.1	PREDICTED: cyclin-dependent kinase 9-like (LOC101860632), mRNA	0	NP_001252	CDK9	cyclin-dependent kinase 9 [Homo sapiens]	39.4739	0.773644	0.27509	0.048108
871250395	XM_013085743.1	XP_012941197.1	PREDICTED: probable G-protein coupled receptor 52 (LOC101863284), mRNA	4.66e-09	NP_001254538	GPR161	G-protein coupled receptor 161 isoform 1 [Homo sapiens]	9.9483	-1.26326	0.383221	0.0153379
871252469	XM_013086093.1	XP_012941547.1	PREDICTED: mucin-5AC-like (LOC101862433), mRNA	3.56e-25	NP_001257819	HAUS6	HAUS augmin-like complex subunit 6 isoform 2 [Homo sapiens]	60.7031	0.690681	0.199589	0.0102399
871227932	XM_005096841.2	XP_005096898.1	PREDICTED: cyclic AMP-responsive element-binding protein 3-like protein 3-B (LOC101846344), mRNA	7.45e-48	NP_001258925	CREB3L3	cyclic AMP-responsive element-binding protein 3-like protein 3 isoform c [Homo sapiens]	617.313	1.24128	0.282842	0.000602143
871205852	XM_005089318.2	XP_005089375.2	PREDICTED: inositol hexakisphosphate and diphosphoinositol-pentakisphosphate kinase 2-like (LOC101848931), mRNA	0	NP_001263206	PPIP5K2	inositol hexakisphosphate and diphosphoinositol-pentakisphosphate kinase 2 isoform 1 [Homo sapiens]	311.484	0.569551	0.197893	0.041665
871225421	XM_013081181.1	XP_012936635.1	PREDICTED: uncharacterized LOC101856173 (LOC101856173), mRNA	6.53e-38	NP_001263380	DRGX	dorsal root ganglia homeobox protein [Homo sapiens]	10.199	-1.63604	0.424014	0.0033818
871275937	XM_013090588.1	XP_012946042.1	PREDICTED: dorsal root ganglia homeobox protein-like (LOC101851007), partial mRNA	1.97e-39	NP_001263380	DRGX	dorsal root ganglia homeobox protein [Homo sapiens]	4.03917	-1.32008	0.442612	0.0326262
871226257	XM_005096313.2	XP_005096370.1	PREDICTED: annexin A13-like (LOC101862107), mRNA	3.7e-91	NP_001265338	ANXA11	annexin A11 isoform 2 [Homo sapiens]	2700.02	-0.524488	0.163504	0.018994
871263161	XM_013088131.1	XP_012943585.1	PREDICTED: annexin A11-like (LOC101859438), mRNA	1.95e-102	NP_001265338	ANXA11	annexin A11 isoform 2 [Homo sapiens]	263.131	-1.07251	0.276447	0.00318641
871250792	XM_005104200.2	XP_005104257.1	PREDICTED: protein MON2 homolog (LOC101848675), mRNA	6.86e-65	NP_001265399	MON2	protein MON2 homolog isoform 3 [Homo sapiens]	91.5747	0.846329	0.262736	0.0183976
871274894	XM_005112342.2	XP_005112399.1	PREDICTED: uncharacterized LOC101851463 (LOC101851463), mRNA	4.7e-28	NP_001269426	ZNF343	zinc finger protein 343 isoform 2 [Homo sapiens]	628.855	1.10395	0.35294	0.0230168
871264454	XM_005108864.2	XP_005108921.1	PREDICTED: protein disulfide-isomerase A6-like (LOC101856691), mRNA	1.14e-178	NP_001269634	PDIA6	protein disulfide-isomerase A6 isoform b [Homo sapiens]	153.188	0.731749	0.234047	0.0230788
871230088	XM_013082045.1	XP_012937499.1	PREDICTED: 5'-3' exoribonuclease 1-like (LOC101850331), mRNA	1.79e-172	NP_001269786	XRN1	5'-3' exoribonuclease 1 isoform c [Homo sapiens]	269.209	0.591392	0.163207	0.00671309
871216218	XM_005093017.2	XP_005093074.2	PREDICTED: ras-specific guanine nucleotide-releasing factor RalGPS2-like (LOC101862101), mRNA	2.12e-171	NP_001273176	RALGPS2	ras-specific guanine nucleotide-releasing factor RalGPS2 isoform 2 [Homo sapiens]	66.2256	-0.561202	0.193709	0.0399713
871205347	XM_013079355.1	XP_012934809.1	PREDICTED: transmembrane protein 87A-like (LOC101857527), mRNA	6.15e-129	NP_001273416	TMEM87A	transmembrane protein 87A isoform 3 [Homo sapiens]	286.126	0.825671	0.18712	0.000557625
524911789	XM_005110698.1	XP_005110755.1	PREDICTED: ATP-dependent DNA helicase PIF1-like (LOC101854124), mRNA	5.8e-06	NP_001273428	PIF1	ATP-dependent DNA helicase PIF1 isoform c [Homo sapiens]	9.06636	-1.10151	0.375308	0.036619
871270880	XM_013089578.1	XP_012945032.1	PREDICTED: nuclear mitotic apparatus protein 1-like (LOC101857290), mRNA	1.48e-06	NP_001273490	NUMA1	nuclear mitotic apparatus protein 1 isoform 2 [Homo sapiens]	10.5843	-1.2601	0.390001	0.0179352
871241923	XM_005101348.2	XP_005101405.1	PREDICTED: androgen-induced gene 1 protein-like (LOC101862590), mRNA	9.44e-47	NP_001273516	AIG1	androgen-induced gene 1 protein isoform b [Homo sapiens]	121.341	0.739944	0.237193	0.0234679
871251904	XM_013086007.1	XP_012941461.1	PREDICTED: urea-proton symporter DUR3-like (LOC101857968), mRNA	0	NP_001273544	ANO4	anoctamin-4 isoform 1 [Homo sapiens]	128.907	0.981317	0.244146	0.00200143
871219791	XM_013080171.1	XP_012935625.1	PREDICTED: uncharacterized LOC101862103 (LOC101862103), mRNA	5.99e-16	NP_001273684	SYNPO2	synaptopodin-2 isoform e [Homo sapiens]	20.3236	-1.33778	0.389263	0.0108832
871274224	XM_013090243.1	XP_012945697.1	PREDICTED: catenin delta-1-like (LOC101861336), mRNA	7.67e-123	NP_001275646	CTNND2	catenin delta-2 isoform 4 [Homo sapiens]	244.945	-0.546771	0.138193	0.0024619
871226985	XM_005096543.2	XP_005096600.1	PREDICTED: H(+)/Cl(-) exchange transporter 7-like (LOC101854319), mRNA	0	NP_001278	CLCN7	H(+)/Cl(-) exchange transporter 7 isoform a [Homo sapiens]	219.54	0.990789	0.233992	0.00101163
871219756	XM_013080163.1	XP_012935617.1	PREDICTED: protocadherin Fat 4-like (LOC101845992), mRNA	2.53e-06	NP_001278214	FAT4	protocadherin Fat 4 isoform 2 precursor [Homo sapiens]	45.6881	1.70301	0.443846	0.00360957
871231024	XM_013082232.1	XP_012937686.1	PREDICTED: uncharacterized LOC101851731 (LOC101851731), partial mRNA	7.68e-07	NP_001278214	FAT4	protocadherin Fat 4 isoform 2 precursor [Homo sapiens]	28.6736	-2.54426	0.389281	2.52e-08
871239847	XM_005100686.2	XP_005100743.1	PREDICTED: apoptosis regulator BAX-like (LOC101847732), mRNA	2.01e-12	NP_001278357	BAX	apoptosis regulator BAX isoform 1 [Homo sapiens]	15.0331	1.07635	0.354768	0.0287628
871209353	XM_005090522.2	XP_005090579.1	PREDICTED: uncharacterized LOC101855228 (LOC101855228), mRNA	9.16e-10	NP_001278501	NBR1	next to BRCA1 gene 1 protein isoform c [Homo sapiens]	1744.07	0.487446	0.129356	0.00441922
871220208	XM_005094304.2	XP_005094361.2	PREDICTED: cytochrome P450 3A11-like (LOC101853375), mRNA	1.1e-106	NP_001278759	cyp3a5	cytochrome P450 3A5 isoform 4 precursor [Homo sapiens]	55.9066	1.6311	0.317044	3.23e-05
871224932	XM_005095852.2	XP_005095909.2	PREDICTED: uncharacterized LOC101854010 (LOC101854010), mRNA	3.1e-17	NP_001278850	RXRA	retinoic acid receptor RXR-alpha isoform c [Homo sapiens]	35.2546	0.878078	0.210831	0.00129084
871258645	XM_013087214.1	XP_012942668.1	PREDICTED: soluble guanylate cyclase 88E-like (LOC101861837), partial mRNA	3.48e-71	NP_001278884	GUCY1B3	guanylate cyclase soluble subunit beta-1 isoform 6 [Homo sapiens]	10.7118	-1.06966	0.321631	0.0143767
871232715	XM_005098362.2	XP_005098419.2	PREDICTED: MPN domain-containing protein-like (LOC101862270), mRNA	6.95e-68	NP_001287791	MPND	MPN domain-containing protein isoform 3 [Homo sapiens]	27.566	-0.736108	0.222342	0.0149505
871222406	XM_013080629.1	XP_012936083.1	PREDICTED: melanopsin-A-like (LOC101858548), mRNA	4.54e-15	NP_001287864	NPSR1	neuropeptide S receptor isoform G [Homo sapiens]	181.97	1.06192	0.271622	0.00288086
871250559	XM_013085772.1	XP_012941226.1	PREDICTED: polypeptide N-acetylgalactosaminyltransferase 5-like (LOC101851881), mRNA	2.44e-116	NP_001288556	GALNT13	polypeptide N-acetylgalactosaminyltransferase 13 isoform 2 [Homo sapiens]	1.93142	1.33926	0.443252	0.0295526
871232765	XM_005098346.2	XP_005098403.1	PREDICTED: ERI1 exoribonuclease 3-like (LOC101858940), mRNA	3.73e-77	NP_001288627	ERI3	ERI1 exoribonuclease 3 isoform 2 [Homo sapiens]	34.4196	1.37395	0.324676	0.00101531
871229102	XM_005097221.2	XP_005097278.2	PREDICTED: FMRFamide receptor-like (LOC101856340), mRNA	5.05e-08	NP_001288645	CCR7	C-C chemokine receptor type 7 isoform c precursor [Homo sapiens]	39.7227	2.00475	0.297738	7.96e-09
871273209	XM_013090049.1	XP_012945503.1	PREDICTED: serine/arginine repetitive matrix protein 2-like (LOC101862544), transcript variant X2, mRNA	8.28e-05	NP_001291869	GPATCH8	G patch domain-containing protein 8 isoform 3 [Homo sapiens]	110.344	-0.504318	0.166476	0.0290832
871271321	XM_005111160.2	XP_005111217.1	PREDICTED: uncharacterized LOC101849805 (LOC101849805), mRNA	9.23e-119	NP_001297261	RNF31	E3 ubiquitin-protein ligase RNF31 isoform 2 [Homo sapiens]	315.194	0.727203	0.162739	0.000466871
871216005	XM_005092954.2	XP_005093011.2	PREDICTED: complement C3-like (LOC101848728), mRNA	1.31e-58	NP_001304092	C5	complement C5 isoform 2 [Homo sapiens]	211.434	1.75099	0.315004	5.37e-06
871255113	XM_005105636.2	XP_005105693.1	PREDICTED: PCNA-interacting partner-like (LOC101860191), mRNA	1.22e-30	NP_001306923	PARPBP	PCNA-interacting partner isoform 3 [Homo sapiens]	9.87718	1.04821	0.369074	0.0452713
871215302	XM_013079397.1	XP_012934851.1	PREDICTED: DENN domain-containing protein 4B-like (LOC101863724), mRNA	0	NP_001307764	DENND4A	C-myc promoter-binding protein isoform 3 [Homo sapiens]	804.621	0.403864	0.0920988	0.000605355
871222605	XM_005095060.2	XP_005095117.1	PREDICTED: aspartate--tRNA ligase, cytoplasmic-like (LOC101846275), mRNA	0	NP_001340	DARS	aspartate--tRNA ligase, cytoplasmic isoform 1 [Homo sapiens]	520.31	1.47662	0.334786	0.000559308
871258511	XM_013087194.1	XP_012942648.1	PREDICTED: dynein heavy chain 6, axonemal-like (LOC106012901), mRNA	2.69e-103	NP_001361	DNAH6	dynein heavy chain 6, axonemal [Homo sapiens]	13.9619	0.983231	0.300039	0.0159562
871255689	XM_005105825.2	XP_005105882.1	PREDICTED: diphthamide biosynthesis protein 2-like (LOC101863836), mRNA	1.22e-78	NP_001375	DPH2	diphthamide biosynthesis protein 2 isoform a [Homo sapiens]	38.1825	1.2675	0.320847	0.00249736
871269417	XM_013089272.1	XP_012944726.1	PREDICTED: dihydropyrimidinase-like (LOC101850518), mRNA	0	NP_001376	DPYS	dihydropyrimidinase [Homo sapiens]	5627.83	-0.664711	0.164156	0.00181066
871276240	XM_005112738.2	XP_005112795.1	PREDICTED: enolase-like (LOC101859459), mRNA	0	NP_001419	ENO1	alpha-enolase isoform 1 [Homo sapiens]	3447.1	-0.754395	0.20845	0.00678106
871256594	XM_013086872.1	XP_012942326.1	PREDICTED: rab GDP dissociation inhibitor alpha-like (LOC101857433), mRNA	0	NP_001484	GDI1	rab GDP dissociation inhibitor alpha [Homo sapiens]	3840.94	-0.471234	0.136216	0.0102399
871240278	XM_013083912.1	XP_012939366.1	PREDICTED: 5-hydroxytryptamine receptor 1-like (LOC106012107), mRNA	2.24e-09	NP_001516	HCRTR1	orexin receptor type 1 [Homo sapiens]	24.5149	-1.17192	0.386179	0.0287255
871229016	XM_013081847.1	XP_012937301.1	PREDICTED: dnaJ homolog subfamily A member 1-like (LOC101848288), mRNA	6.96e-163	NP_001530	DNAJA1	dnaJ homolog subfamily A member 1 isoform 1 [Homo sapiens]	68.3387	0.689593	0.205019	0.0130601
871255668	XM_013086705.1	XP_012942159.1	PREDICTED: connective tissue growth factor-like (LOC101859727), mRNA	9.35e-53	NP_001545	CYR61	protein CYR61 precursor [Homo sapiens]	36.1498	-1.59302	0.312213	3.84e-05
871255065	XM_005105613.2	XP_005105670.1	PREDICTED: metallophosphoesterase MPPED2-like (LOC101854973), mRNA	7.48e-87	NP_001575	MPPED2	metallophosphoesterase MPPED2 isoform 1 [Homo sapiens]	58.7041	1.28313	0.344977	0.00506561
871228223	XM_005096921.2	XP_005096978.2	PREDICTED: prostatic acid phosphatase-like (LOC101845845), mRNA	1.16e-89	NP_001601	ACP2	lysosomal acid phosphatase isoform 1 precursor [Homo sapiens]	77.549	0.599852	0.196731	0.0278708
871251888	XM_013086003.1	XP_012941457.1	PREDICTED: prostatic acid phosphatase-like (LOC101855358), mRNA	7.47e-90	NP_001601	ACP2	lysosomal acid phosphatase isoform 1 precursor [Homo sapiens]	56.1497	0.591797	0.194852	0.0285182
871221793	XM_013080524.1	XP_012935978.1	PREDICTED: actin-87E-like (LOC101860491), mRNA	1.09e-102	NP_001605	ACTG1	actin, cytoplasmic 2 [Homo sapiens]	2.9984	1.33513	0.436891	0.0275266
871271524	XM_013089729.1	XP_012945183.1	PREDICTED: actin, cytoplasmic-like (LOC101845889), transcript variant X2, mRNA	0	NP_001605	ACTG1	actin, cytoplasmic 2 [Homo sapiens]	18.1843	2.37756	0.436309	8.6e-06
871248795	XM_013085456.1	XP_012940910.1	PREDICTED: poly(ADP-ribose) polymerase pme-5-like (LOC101851060), mRNA	2.06e-46	NP_001609	PARP1	poly [ADP-ribose] polymerase 1 [Homo sapiens]	84.8767	0.885034	0.24386	0.00661051
871234974	XM_005099066.2	XP_005099123.1	PREDICTED: ADP-ribosylation factor-like (LOC101845469), mRNA	1.84e-44	NP_001650	ARF3	ADP-ribosylation factor 3 [Homo sapiens]	265.296	-0.5259	0.180241	0.0382284
871261111	XM_005107794.2	XP_005107851.1	PREDICTED: ADP-ribosylation factor 1-like (LOC101845269), mRNA	7.62e-55	NP_001650	ARF3	ADP-ribosylation factor 3 [Homo sapiens]	18.9351	1.62402	0.446616	0.00649566
871261257	XM_005107835.2	XP_005107892.1	PREDICTED: ATP synthase subunit beta, mitochondrial (LOC101855214), mRNA	0	NP_001677	ATP5B	ATP synthase subunit beta, mitochondrial precursor [Homo sapiens]	1526.29	-0.772787	0.182045	0.000979162
871249620	XM_013085604.1	XP_012941058.1	PREDICTED: rhodopsin-like (LOC101847355), mRNA	1.44e-05	NP_001699	OPN1SW	short-wave-sensitive opsin 1 [Homo sapiens]	12.1293	-1.42293	0.350118	0.00176341
871274063	XM_005112068.2	XP_005112125.1	PREDICTED: maternal B9.10 protein-like (LOC101848161), mRNA	2.46e-19	NP_001722	BTG1	protein BTG1 [Homo sapiens]	1698.29	0.562356	0.13025	0.000763225
325296992	NM_001204580.1	NP_001191509.1	calmodulin (CaM), mRNA	6.53e-102	NP_001734	CALM2	calmodulin isoform 2 [Homo sapiens]	14307.2	-0.729769	0.20447	0.00781301
871214067	XM_005092166.2	XP_005092223.1	PREDICTED: calmodulin-A-like (LOC101845604), mRNA	1.64e-11	NP_001734	CALM2	calmodulin isoform 2 [Homo sapiens]	121.159	-2.01221	0.382233	1.89e-05
871236624	XM_013083245.1	XP_012938699.1	PREDICTED: calmodulin-beta-like (LOC101858632), mRNA	2.16e-73	NP_001734	CALM2	calmodulin isoform 2 [Homo sapiens]	486.908	-1.15614	0.283254	0.00166203
871237007	XM_013083324.1	XP_012938778.1	PREDICTED: calmodulin-A-like (LOC101849134), mRNA	4.95e-36	NP_001734	CALM2	calmodulin isoform 2 [Homo sapiens]	37.7586	-0.780498	0.274936	0.0452713
871230035	XM_005097502.2	XP_005097559.2	PREDICTED: calnexin-like (LOC101860093), mRNA	9.42e-175	NP_001737	CANX	calnexin precursor [Homo sapiens]	178.846	0.907858	0.230632	0.00262676
871243190	XM_013084476.1	XP_012939930.1	PREDICTED: cytidine deaminase-like (LOC101854808), mRNA	1.06e-52	NP_001776	CDA	cytidine deaminase [Homo sapiens]	19.3326	1.50861	0.28291	1.42e-05
871259879	XM_013087527.1	XP_012942981.1	PREDICTED: myophilin-like (LOC101850987), mRNA	1.1e-43	NP_001830	CNN3	calponin-3 isoform 1 [Homo sapiens]	48.361	-1.73999	0.449795	0.0032889
871208162	XM_005090092.2	XP_005090149.2	PREDICTED: collagen alpha-2(I) chain-like (LOC101855841), mRNA	2.88e-31	NP_001842	COL9A1	collagen alpha-1(IX) chain isoform 1 precursor [Homo sapiens]	5.75854	-1.44979	0.431086	0.0130625
871211802	XM_013090665.1	XP_012946119.1	PREDICTED: collagen alpha-1(I) chain-like (LOC101855544), mRNA	1.55e-46	NP_001846	COL15A1	collagen alpha-1(XV) chain precursor [Homo sapiens]	145.682	-1.3297	0.350091	0.00405068
524912260	XM_005110924.1	XP_005110981.1	PREDICTED: high affinity copper uptake protein 1-like (LOC101851305), mRNA	5.06e-36	NP_001850	SLC31A1	high affinity copper uptake protein 1 [Homo sapiens]	47.0116	0.625976	0.187385	0.0138249
871275039	XM_005112398.2	XP_005112455.1	PREDICTED: uncharacterized LOC101845896 (LOC101845896), mRNA	0.000146	NP_001860	CPA2	carboxypeptidase A2 precursor [Homo sapiens]	162.527	-1.24275	0.343724	0.00684701
871233528	XM_005098620.2	XP_005098677.1	PREDICTED: casein kinase I isoform delta-B-like (LOC101861207), transcript variant X3, mRNA	0	NP_001884	CSNK1D	casein kinase I isoform delta isoform 1 [Homo sapiens]	130.487	-0.496263	0.175635	0.0468327
871208260	XM_005090126.2	XP_005090183.1	PREDICTED: transmembrane protease serine 6-like (LOC101864272), mRNA	3.58e-32	NP_001898	CTRL	chymotrypsin-like protease CTRL-1 precursor [Homo sapiens]	9.95242	1.42124	0.451848	0.0223455
871228712	XM_005097092.2	XP_005097149.1	PREDICTED: cathepsin L1-like (LOC101845846), mRNA	3.55e-103	NP_001903	ctsl	cathepsin L1 isoform 1 preproprotein [Homo sapiens]	4063.26	0.915252	0.209523	0.000637727
871259022	XM_005106984.2	XP_005107041.1	PREDICTED: growth arrest and DNA damage-inducible protein GADD45 alpha-like (LOC101853028), mRNA	3.16e-14	NP_001915	GADD45A	growth arrest and DNA damage-inducible protein GADD45 alpha isoform 1 [Homo sapiens]	33.641	0.749484	0.253927	0.0350396
871262306	XM_013087976.1	XP_012943430.1	PREDICTED: elongation factor 2-like (LOC101855596), mRNA	0	NP_001952	EEF2	elongation factor 2 [Homo sapiens]	1729.2	2.18625	0.352005	1.69e-07
871259643	XM_013087467.1	XP_012942921.1	PREDICTED: eukaryotic initiation factor 4A-6-like (LOC101846245), mRNA	5.12e-171	NP_001958	EIF4A2	eukaryotic initiation factor 4A-II [Homo sapiens]	414.958	1.8343	0.452177	0.00178613
871208682	XM_005090255.2	XP_005090312.2	PREDICTED: eukaryotic translation initiation factor 5A-1-like (LOC101853210), mRNA	2.45e-48	NP_001961	EIF5A	eukaryotic translation initiation factor 5A-1 isoform B [Homo sapiens]	863.872	1.89779	0.449053	0.00103235
871211665	XM_013090430.1	XP_012945884.1	PREDICTED: latent-transforming growth factor beta-binding protein 4-like (LOC101845823), mRNA	7.1e-60	NP_001990	FBN2	fibrillin-2 precursor [Homo sapiens]	9.44152	1.30192	0.426407	0.0276752
325296838	NM_001204732.1	NP_001191661.1	soma ferritin (LOC100533455), mRNA	8.68e-80	NP_002023	FTH1	ferritin heavy chain [Homo sapiens]	8954.26	0.925746	0.21412	0.000745881
871225335	XM_005095987.2	XP_005096044.1	PREDICTED: soma ferritin-like (LOC101847647), mRNA	1.12e-76	NP_002023	FTH1	ferritin heavy chain [Homo sapiens]	276.533	-0.827114	0.238812	0.0102136
526117384	NM_001280826.1	NP_001267755.1	glyceraldehyde-3-phosphate dehydrogenase-like (LOC101846659), mRNA	0	NP_002037	GAPDH	glyceraldehyde-3-phosphate dehydrogenase isoform 1 [Homo sapiens]	5783.3	-0.734182	0.214395	0.0112143
524917630	XM_005113508.1	XP_005113565.1	PREDICTED: prosaposin-like (LOC101856867), partial mRNA	0	NP_002037	GAPDH	glyceraldehyde-3-phosphate dehydrogenase isoform 1 [Homo sapiens]	95.7839	0.795395	0.246268	0.017989
871214309	XM_013079217.1	XP_012934671.1	PREDICTED: glycine receptor subunit alpha-2-like (LOC101853764), partial mRNA	7.65e-96	NP_002054	GLRA2	glycine receptor subunit alpha-2 isoform A precursor [Homo sapiens]	26.9121	-1.0867	0.381412	0.0443401
871247765	XM_013085278.1	XP_012940732.1	PREDICTED: glutamine synthetase-like (LOC101852033), mRNA	0	NP_002056	GLUL	glutamine synthetase [Homo sapiens]	152.742	2.1396	0.253682	7.45e-14
871259493	XM_013087410.1	XP_012942864.1	PREDICTED: guanine nucleotide-binding protein G(i) subunit alpha-like (LOC101847448), mRNA	5.08e-65	NP_002060	GNAI1	guanine nucleotide-binding protein G(i) subunit alpha-1 isoform 1 [Homo sapiens]	145.246	-1.13478	0.28962	0.00280267
871237512	XM_005099943.2	XP_005100000.1	PREDICTED: aspartate aminotransferase, cytoplasmic-like (LOC101853623), mRNA	4.25e-141	NP_002070	GOT1	aspartate aminotransferase, cytoplasmic [Homo sapiens]	223.305	-0.6951	0.173673	0.00213213
871234491	XM_005098930.2	XP_005098987.1	PREDICTED: aspartate aminotransferase, mitochondrial-like (LOC101853462), mRNA	0	NP_002071	GOT2	aspartate aminotransferase, mitochondrial isoform 1 precursor [Homo sapiens]	582.056	-0.577754	0.183826	0.022429
871227991	XM_005096859.2	XP_005096916.2	PREDICTED: glutathione peroxidase-like (LOC101850882), mRNA	2.62e-62	NP_002076	GPX4	phospholipid hydroperoxide glutathione peroxidase, mitochondrial isoform A precursor [Homo sapiens]	72.3998	-0.521674	0.171459	0.0281991
871248687	XM_005103483.2	XP_005103540.1	PREDICTED: uncharacterized LOC101858288 (LOC101858288), transcript variant X2, mRNA	0.000329	NP_002117	HLF	hepatic leukemia factor [Homo sapiens]	317.754	0.769476	0.141021	8.6e-06
871248684	XM_013085441.1	XP_012940895.1	PREDICTED: uncharacterized LOC101858288 (LOC101858288), transcript variant X1, mRNA	0.000539	NP_002117	HLF	hepatic leukemia factor [Homo sapiens]	22.4366	0.999143	0.348785	0.04301
871245827	XM_005102559.2	XP_005102616.1	PREDICTED: heterogeneous nuclear ribonucleoprotein A1-like (LOC101863683), mRNA	1.47e-62	NP_002128	HNRNPA2B	heterogeneous nuclear ribonucleoproteins A2/B1 isoform A2 [Homo sapiens]	273.98	-0.430541	0.15151	0.0452255
871234409	XM_013082851.1	XP_012938305.1	PREDICTED: uncharacterized LOC101849212 (LOC101849212), mRNA	2.24e-09	NP_002184	INHBB	inhibin beta B chain preproprotein [Homo sapiens]	3.06735	1.48612	0.451048	0.0153831
871221889	XM_005094842.2	XP_005094899.2	PREDICTED: uncharacterized LOC101855936 (LOC101855936), mRNA	1.05e-21	NP_002189	IRF1	interferon regulatory factor 1 [Homo sapiens]	979.84	0.666764	0.217776	0.0272031
871254128	XM_013086408.1	XP_012941862.1	PREDICTED: inter-alpha-trypsin inhibitor heavy chain H2-like (LOC101849075), mRNA	6.08e-14	NP_002208	ITIH3	inter-alpha-trypsin inhibitor heavy chain H3 preproprotein [Homo sapiens]	17.701	-1.82114	0.436247	0.00125042
871259831	XM_013087517.1	XP_012942971.1	PREDICTED: inter-alpha-trypsin inhibitor heavy chain H4-like (LOC101863295), mRNA	6.08e-103	NP_002208	ITIH3	inter-alpha-trypsin inhibitor heavy chain H3 preproprotein [Homo sapiens]	929.253	1.13348	0.159503	8.1e-10
871251413	XM_005104415.2	XP_005104472.1	PREDICTED: potassium voltage-gated channel subfamily H member 1-like (LOC101860035), partial mRNA	0	NP_002229	KCNH1	potassium voltage-gated channel subfamily H member 1 isoform 2 [Homo sapiens]	26.7559	-1.43979	0.380136	0.00417691
871234966	XM_013082956.1	XP_012938410.1	PREDICTED: laminin subunit beta-4-like (LOC101849767), mRNA	5.51e-73	NP_002284	LAMC1	laminin subunit gamma-1 precursor [Homo sapiens]	1.84508	1.34265	0.44782	0.0313618
871222916	XM_005095166.2	XP_005095223.1	PREDICTED: 40S ribosomal protein SA (LOC101851722), mRNA	6.2e-119	NP_002286	RPSA	40S ribosomal protein SA isoform 1 [Homo sapiens]	4179.44	0.767022	0.202344	0.00414093
871217597	XM_005093454.2	XP_005093511.1	PREDICTED: low-density lipoprotein receptor-related protein 4-like (LOC101863168), mRNA	0	NP_002325	LRP4	low-density lipoprotein receptor-related protein 4 precursor [Homo sapiens]	133.407	-0.616253	0.208789	0.0350396
871213291	XM_013091466.1	XP_012946920.1	PREDICTED: alpha-2-macroglobulin receptor-associated protein-like (LOC101847798), mRNA	3.55e-34	NP_002328	LRPAP1	alpha-2-macroglobulin receptor-associated protein precursor [Homo sapiens]	112.563	0.794337	0.226764	0.00929945
871265005	XM_005109062.2	XP_005109119.1	PREDICTED: cation-dependent mannose-6-phosphate receptor-like (LOC101846097), mRNA	6.75e-46	NP_002346	M6PR	cation-dependent mannose-6-phosphate receptor isoform 1 precursor [Homo sapiens]	24.9364	0.896136	0.27864	0.0186814
871260187	XM_013087584.1	XP_012943038.1	PREDICTED: alpha-mannosidase 2-like (LOC101847992), mRNA	0	NP_002363	MAN2A1	alpha-mannosidase 2 [Homo sapiens]	109.308	-1.48724	0.37714	0.00256436
871266175	XM_013088646.1	XP_012944100.1	PREDICTED: fibulin-1-like (LOC106013304), mRNA	1.15e-13	NP_002371	MATN2	matrilin-2 isoform a precursor [Homo sapiens]	45.4785	-0.8083	0.264625	0.0276033
871271343	XM_013089683.1	XP_012945137.1	PREDICTED: alpha-1,6-mannosyl-glycoprotein 2-beta-N-acetylglucosaminyltransferase-like (LOC101854213), mRNA	2.52e-124	NP_002399	mgat2	alpha-1,6-mannosyl-glycoprotein 2-beta-N-acetylglucosaminyltransferase [Homo sapiens]	92.666	-0.61633	0.208237	0.0343359
871230180	XM_005097568.2	XP_005097625.2	PREDICTED: macrophage mannose receptor 1-like (LOC101855944), mRNA	5.04e-156	NP_002429	MRC1	macrophage mannose receptor 1 precursor [Homo sapiens]	3.22949	1.2275	0.43377	0.0462872
871213046	XM_013091417.1	XP_012946871.1	PREDICTED: mutS protein homolog 5-like (LOC101853368), mRNA	0	NP_002432	MSH5	mutS protein homolog 5 isoform c [Homo sapiens]	57.4777	1.62374	0.393757	0.00148443
871254426	XM_005105407.2	XP_005105464.1	PREDICTED: diphosphomevalonate decarboxylase-like (LOC101848605), mRNA	6.55e-137	NP_002452	MVD	diphosphomevalonate decarboxylase [Homo sapiens]	140.265	-0.461756	0.150856	0.0272225
871225523	XM_013081198.1	XP_012936652.1	PREDICTED: uncharacterized LOC101847182 (LOC101847182), mRNA	3.73e-15	NP_002459	MYD88	myeloid differentiation primary response protein MyD88 isoform 2 [Homo sapiens]	105.41	0.895383	0.308717	0.0397432
871251010	XM_013085846.1	XP_012941300.1	PREDICTED: myosin heavy chain, striated muscle (LOC101851430), mRNA	0	NP_002462	MYH6	myosin-6 [Homo sapiens]	275.3	-2.36851	0.451258	2.01e-05
871275075	XM_013090408.1	XP_012945862.1	PREDICTED: paramyosin-like (LOC101848864), mRNA	4.2e-50	NP_002462	MYH6	myosin-6 [Homo sapiens]	156.533	-1.90095	0.449035	0.00101163
871230538	XM_005097661.2	XP_005097718.2	PREDICTED: neogenin-like (LOC101857565), mRNA	2.34e-48	NP_002490	NEO1	neogenin isoform 1 precursor [Homo sapiens]	140.828	0.643633	0.145542	0.000540072
871236983	XM_005099744.2	XP_005099801.1	PREDICTED: 5'-nucleotidase-like (LOC101847498), mRNA	5.66e-28	NP_002517	NT5E	5'-nucleotidase isoform 1 preproprotein [Homo sapiens]	79.2743	-0.752301	0.208455	0.00696633
325301279	NM_001204639.1	NP_001191568.1	FUR protein (FUR), mRNA	0	NP_002560	FURIN	furin preproprotein [Homo sapiens]	1822.67	-0.695871	0.211307	0.0154117
871266338	XM_005109528.2	XP_005109585.1	PREDICTED: 6-phosphogluconate dehydrogenase, decarboxylating-like (LOC101852801), mRNA	0	NP_002622	PGD	6-phosphogluconate dehydrogenase, decarboxylating isoform 1 [Homo sapiens]	462.649	-0.640224	0.169277	0.00423938
871271862	XM_013089783.1	XP_012945237.1	PREDICTED: uncharacterized LOC101856543 (LOC101856543), mRNA	0.000991	NP_002636	PIK3C2A	phosphatidylinositol 4-phosphate 3-kinase C2 domain-containing subunit alpha isoform 1 [Homo sapiens]	17.452	1.23614	0.358414	0.0105554
325197137	NM_001204491.1	NP_001191420.1	catalytic subunit of protein kinase A (CAPLA), mRNA	0	NP_002721	PRKACA	cAMP-dependent protein kinase catalytic subunit alpha isoform Calpha1 [Homo sapiens]	519.267	-0.400861	0.1389	0.0409304
325297145	NM_001204653.1	NP_001191582.1	type N4 regulatory subunit of protein kinase A (LOC100533363), mRNA	0	NP_002725	PRKAR1A	cAMP-dependent protein kinase type I-alpha regulatory subunit isoform a [Homo sapiens]	297.829	-0.800262	0.191625	0.00124596
871278353	XM_005113357.2	XP_005113414.1	PREDICTED: suppressor of cytokine signaling 2-like (LOC101856240), mRNA	1.03e-38	NP_002769	PSAP	prosaposin isoform a preproprotein [Homo sapiens]	137.418	0.844955	0.248317	0.0118989
871243796	XM_013084591.1	XP_012940045.1	PREDICTED: uncharacterized LOC101860584 (LOC101860584), mRNA	3.23e-45	NP_002769	PSAP	prosaposin isoform a preproprotein [Homo sapiens]	1228.29	0.920699	0.186852	8.03e-05
871243769	XM_005101904.2	XP_005101961.1	PREDICTED: ras-related protein Rab-2 (LOC101853863), mRNA	7.15e-142	NP_002856	RAB2A	ras-related protein Rab-2A isoform a [Homo sapiens]	9027.06	-0.555814	0.188614	0.0355114
871269890	XM_005110731.2	XP_005110788.1	PREDICTED: succinate dehydrogenase cytochrome b560 subunit, mitochondrial-like (LOC101861853), mRNA	2.13e-34	NP_002992	SDHC	succinate dehydrogenase cytochrome b560 subunit, mitochondrial isoform 1 precursor [Homo sapiens]	1386.85	-0.604682	0.20036	0.0297673
871228208	XM_005096915.2	XP_005096972.1	PREDICTED: succinate dehydrogenase [ubiquinone] cytochrome b small subunit A, mitochondrial-like (LOC101864456), mRNA	4.05e-13	NP_002993	SDHD	succinate dehydrogenase [ubiquinone] cytochrome b small subunit, mitochondrial isoform a precursor [Homo sapiens]	528.382	-0.655636	0.203513	0.0183961
871227245	XM_013081500.1	XP_012936954.1	PREDICTED: frizzled-related protein 2 (LOC100533444), transcript variant X1, mRNA	1.99e-69	NP_003004	SFRP2	secreted frizzled-related protein 2 precursor [Homo sapiens]	230.27	-1.20961	0.327636	0.00555084
871232488	XM_005098267.2	XP_005098324.1	PREDICTED: organic cation transporter protein-like (LOC101858268), mRNA	5.54e-62	NP_003050	SLC22A4	solute carrier family 22 member 4 [Homo sapiens]	133.504	1.43634	0.309811	0.000245668
871244830	XM_005102236.2	XP_005102293.1	PREDICTED: sterol O-acyltransferase 1-like (LOC101851655), transcript variant X2, mRNA	4.75e-142	NP_003092	SOAT1	sterol O-acyltransferase 1 isoform 1 [Homo sapiens]	32.4976	0.893098	0.23167	0.0034074
871276747	XM_013090751.1	XP_012946205.1	PREDICTED: uncharacterized LOC106013900 (LOC106013900), mRNA	2.51e-15	NP_003097	SOX2	transcription factor SOX-2 [Homo sapiens]	21.6072	0.957395	0.285892	0.0135181
871212230	XM_005091494.2	XP_005091551.1	PREDICTED: spermidine synthase-like (LOC101850533), mRNA	2.64e-98	NP_003123	SRM	spermidine synthase [Homo sapiens]	134.985	-0.773843	0.216712	0.00777522
871237068	XM_005099770.2	XP_005099827.1	PREDICTED: signal recognition particle 14 kDa protein-like (LOC101853700), mRNA	5.16e-30	NP_003125	SRP14	signal recognition particle 14 kDa protein isoform 1 [Homo sapiens]	114.849	-0.595822	0.182029	0.0160867
325197117	NM_001204483.1	NP_001191412.1	synapsin isoform 2.1 (LOC100533225), mRNA	1.93e-149	NP_003169	SYN2	synapsin-2 isoform IIb [Homo sapiens]	316.467	-0.680827	0.191888	0.00817144
871207898	XM_013083697.1	XP_012939151.1	PREDICTED: myophilin-like (LOC101861554), mRNA	3.06e-27	NP_003177	TAGLN	transgelin [Homo sapiens]	2801.94	-0.686601	0.2192	0.0228857
871217360	XM_005093372.2	XP_005093429.1	PREDICTED: tubulin-specific chaperone C-like (LOC101864598), mRNA	1.25e-85	NP_003183	TBCC	tubulin-specific chaperone C [Homo sapiens]	64.4928	0.760159	0.263983	0.0415054
871232848	XM_013082560.1	XP_012938014.1	PREDICTED: toll-like receptor 3 (LOC101851267), mRNA	2.56e-22	NP_003255	TLR2	toll-like receptor 2 precursor [Homo sapiens]	353.596	0.433639	0.144933	0.0319408
871273103	XM_013090032.1	XP_012945486.1	PREDICTED: uncharacterized LOC101855917 (LOC101855917), mRNA	1.4e-11	NP_003256	TLR3	toll-like receptor 3 precursor [Homo sapiens]	4.18881	1.27536	0.44513	0.0429795
871241802	XM_013084203.1	XP_012939657.1	PREDICTED: tropomodulin-1-like (LOC101860504), partial mRNA	1.12e-55	NP_003266	TMOD1	tropomodulin-1 [Homo sapiens]	1290.4	-0.49962	0.15	0.0141776
871216988	XM_005093271.2	XP_005093328.1	PREDICTED: ficolin-1-like (LOC101860876), mRNA	3.1e-53	NP_003276	TNR	tenascin-R precursor [Homo sapiens]	63.0115	1.22753	0.279822	0.000604329
871233512	XM_013082680.1	XP_012938134.1	PREDICTED: ficolin-1-like (LOC101860737), mRNA	1.81e-55	NP_003276	TNR	tenascin-R precursor [Homo sapiens]	39.7134	1.30935	0.401115	0.016365
871210386	XM_013088249.1	XP_012943703.1	PREDICTED: fibrinogen C domain-containing protein 1-like (LOC101862010), mRNA	5.87e-52	NP_003276	TNR	tenascin-R precursor [Homo sapiens]	51.7504	0.754453	0.216308	0.00965341
871274818	XM_005112322.2	XP_005112379.1	PREDICTED: FMRFamide receptor-like (LOC101846181), mRNA	4.29e-10	NP_003292	TRHR	thyrotropin-releasing hormone receptor [Homo sapiens]	19.6527	-1.37073	0.355834	0.00343487
871227220	XM_013081498.1	XP_012936952.1	PREDICTED: short transient receptor potential channel 3-like (LOC101855636), mRNA	4.55e-170	NP_003296	TRPC3	short transient receptor potential channel 3 isoform b [Homo sapiens]	7.07506	-1.85956	0.410157	0.000361988
871254820	XM_013086529.1	XP_012941983.1	PREDICTED: short transient receptor potential channel 3-like (LOC101860518), mRNA	1.44e-62	NP_003296	TRPC3	short transient receptor potential channel 3 isoform b [Homo sapiens]	6.59873	-1.21329	0.433522	0.0496332
871224132	XM_013080956.1	XP_012936410.1	PREDICTED: titin-like (LOC101850947), mRNA	2.57e-66	NP_003310	TTN	titin isoform N2-B [Homo sapiens]	15.4814	-1.47626	0.420072	0.00899369
871266375	XM_005109532.2	XP_005109589.1	PREDICTED: 14-3-3 protein zeta-like (LOC101853737), mRNA	2e-116	NP_003397	YWHAZ	14-3-3 protein zeta/delta [Homo sapiens]	3562.66	-0.433279	0.125641	0.0105554
526117360	NM_001280820.1	NP_001267749.1	histone H2A-like (LOC101855053), mRNA	5.32e-50	NP_003508	HIST2H2A	histone H2A type 2-C [Homo sapiens]	874.942	-0.820576	0.19914	0.00148601
871278424	XM_005113374.2	XP_005113431.1	PREDICTED: muscarinic acetylcholine receptor M3-like (LOC101860147), mRNA	5.32e-50	NP_003508	HIST2H2A	histone H2A type 2-C [Homo sapiens]	60.3595	-0.968933	0.308178	0.0223979
871263354	XM_005108512.2	XP_005108569.1	PREDICTED: histone H2B, gonadal (LOC101855290), mRNA	7.9e-59	NP_003519	HIST2H2B	histone H2B type 2-E [Homo sapiens]	940.546	-0.989179	0.219207	0.000393838
387157925	NM_001261417.1	NP_001248346.1	histone 4 (His.H4), mRNA	4.74e-51	NP_003529	Hist1h4a	histone H4 [Homo sapiens]	1080.91	-0.49239	0.174605	0.0474005
871211329	XM_005091158.2	XP_005091215.1	PREDICTED: mitochondrial 2-oxoglutarate/malate carrier protein-like (LOC101855846), mRNA	6.21e-170	NP_003553	SLC25A11	mitochondrial 2-oxoglutarate/malate carrier protein isoform 1 [Homo sapiens]	699.925	-0.655041	0.15937	0.00153858
871261440	XM_013087808.1	XP_012943262.1	PREDICTED: myophilin-like (LOC106013066), partial mRNA	2.46e-15	NP_003555	TAGLN2	transgelin-2 isoform b [Homo sapiens]	5.95766	-1.68187	0.449602	0.00479735
871273536	XM_013090105.1	XP_012945559.1	PREDICTED: rabphilin-3A-like (LOC101847626), mRNA	1.03e-123	NP_003576	doc2b	double C2-like domain-containing protein beta [Homo sapiens]	292.687	-0.564914	0.192161	0.0361555
871241356	XM_005101174.2	XP_005101231.1	PREDICTED: uncharacterized LOC101863195 (LOC101863195), mRNA	1.25e-94	NP_003611	PPM1D	protein phosphatase 1D [Homo sapiens]	186.759	0.424231	0.140274	0.0293927
871217892	XM_013079852.1	XP_012935306.1	PREDICTED: liprin-alpha-1-like (LOC101848338), mRNA	0	NP_003617	ppfia1	liprin-alpha-1 isoform b [Homo sapiens]	651.408	-0.490117	0.140382	0.00959568
871226665	XM_013081403.1	XP_012936857.1	PREDICTED: M-phase phosphoprotein 8-like (LOC101853308), mRNA	1.2e-15	NP_003646	CBX4	E3 SUMO-protein ligase CBX4 [Homo sapiens]	1032.51	1.40474	0.319244	0.000578726
871275117	XM_013090415.1	XP_012945869.1	PREDICTED: calcium/calmodulin-dependent protein kinase type 1-like (LOC106013782), mRNA	2.12e-61	NP_003647	CAMK1	calcium/calmodulin-dependent protein kinase type 1 [Homo sapiens]	437.938	-0.620347	0.166795	0.00506561
871275930	XM_013090586.1	XP_012946040.1	PREDICTED: nucleolar protein 14-like (LOC101850621), mRNA	1.76e-87	NP_003694	NOP14	nucleolar protein 14 isoform 1 [Homo sapiens]	160.019	0.862328	0.210493	0.00158947
871255449	XM_005105730.2	XP_005105787.1	PREDICTED: lipid phosphate phosphohydrolase 2-like (LOC101862135), mRNA	1.22e-50	NP_003703	PLPP2	phospholipid phosphatase 2 isoform 1 [Homo sapiens]	67.3622	0.741113	0.227185	0.016427
871256350	XM_013086826.1	XP_012942280.1	PREDICTED: high affinity cAMP-specific and IBMX-insensitive 3',5'-cyclic phosphodiesterase 8B-like (LOC101860764), mRNA	0	NP_003710	PDE8B	high affinity cAMP-specific and IBMX-insensitive 3',5'-cyclic phosphodiesterase 8B isoform 1 [Homo sapiens]	48.1939	-0.858521	0.25412	0.0126727
871267703	XM_013088935.1	XP_012944389.1	PREDICTED: uncharacterized LOC101864485 (LOC101864485), mRNA	9.03e-14	NP_003738	TNKS	tankyrase-1 [Homo sapiens]	96.8504	0.900194	0.266651	0.012673
871213336	XM_005091883.2	XP_005091940.1	PREDICTED: canalicular multispecific organic anion transporter 2-like (LOC101859765), mRNA	0	NP_003777	ABCC3	canalicular multispecific organic anion transporter 2 isoform 1 [Homo sapiens]	257.398	0.742424	0.211063	0.0089425
871252623	XM_013086129.1	XP_012941583.1	PREDICTED: multidrug resistance-associated protein 1-like (LOC101858207), mRNA	0	NP_003777		canalicular multispecific organic anion transporter 2 isoform 1 [Homo sapiens]	91.3777	0.618188	0.213644	0.0403213
871260978	XM_013087712.1	XP_012943166.1	PREDICTED: sorting nexin-4-like (LOC101855137), mRNA	3.68e-154	NP_003785	SNX4	sorting nexin-4 [Homo sapiens]	505.844	-0.483536	0.156868	0.0258796
871266885	XM_013088771.1	XP_012944225.1	PREDICTED: succinyl-CoA ligase [ADP-forming] subunit beta, mitochondrial-like (LOC101857148), transcript variant X2, mRNA	0	NP_003841	SUCLA2	succinyl-CoA ligase [ADP-forming] subunit beta, mitochondrial precursor [Homo sapiens]	11.5482	-0.938566	0.318807	0.0357027
871217486	XM_005093419.2	XP_005093476.2	PREDICTED: fibroblast growth factor 8-like (LOC101855084), mRNA	1.9e-14	NP_003853	FGF18	fibroblast growth factor 18 precursor [Homo sapiens]	5.31859	1.59901	0.390291	0.00158947
871230268	XM_013082081.1	XP_012937535.1	PREDICTED: cocaine esterase-like (LOC101863666), mRNA	1.15e-30	NP_003860	CES2	cocaine esterase isoform 1 [Homo sapiens]	10.6976	-0.932755	0.325399	0.0428345
871278123	XM_005113310.2	XP_005113367.2	PREDICTED: double-stranded RNA-specific editase 1-like (LOC101863647), partial mRNA	9.18e-24	NP_003868	SOCS2	suppressor of cytokine signaling 2 [Homo sapiens]	36.6222	-0.761759	0.243824	0.0232065
871261928	XM_005108073.2	XP_005108130.1	PREDICTED: AP-1 complex subunit sigma-2-like (LOC101852272), transcript variant X2, mRNA	1.27e-91	NP_003907	AP1S2	AP-1 complex subunit sigma-2 isoform 2 [Homo sapiens]	191.088	-0.635504	0.152953	0.00133859
871241535	XM_013084152.1	XP_012939606.1	PREDICTED: semaphorin-5A-like (LOC106012144), mRNA	4.13e-10	NP_003957	SEMA5A	semaphorin-5A precursor [Homo sapiens]	53.803	1.04529	0.296628	0.00877722
871225734	XM_005096122.2	XP_005096179.1	PREDICTED: ubiquitin-conjugating enzyme E2 S-like (LOC101858337), mRNA	1.88e-19	NP_003960	UBE2M	NEDD8-conjugating enzyme Ubc12 [Homo sapiens]	49.7851	2.17952	0.404901	1.14e-05
871215623	XM_013079460.1	XP_012934914.1	PREDICTED: Y+L amino acid transporter 2-like (LOC106011087), mRNA	2.92e-45	NP_003974	SLC7A6	Y+L amino acid transporter 2 [Homo sapiens]	19.1641	1.55512	0.326344	0.000151383
871249301	XM_005103691.2	XP_005103748.1	PREDICTED: ATP synthase subunit alpha, mitochondrial (LOC101848766), mRNA	0	NP_004037	ATP5A1	ATP synthase subunit alpha, mitochondrial isoform a precursor [Homo sapiens]	2364.09	-0.669289	0.156924	0.000920327
325296900	NM_001204555.1	NP_001191484.1	synapse-associated protein (SAP), mRNA	0	NP_004078	DLG1	disks large homolog 1 isoform 2 [Homo sapiens]	505.561	-0.664661	0.151628	0.000605355
871267684	XM_005109984.2	XP_005110041.1	PREDICTED: dual specificity protein phosphatase 3-like (LOC101860612), mRNA	8.07e-42	NP_004081	DUSP3	dual specificity protein phosphatase 3 [Homo sapiens]	102.612	1.10165	0.271608	0.00178613
871259098	XM_005107007.2	XP_005107064.1	PREDICTED: eukaryotic translation initiation factor 2 subunit 1-like (LOC101858212), mRNA	1.49e-51	NP_004085	EIF2S1	eukaryotic translation initiation factor 2 subunit 1 [Homo sapiens]	9.24424	2.55901	0.450436	2.86e-06
871230273	XM_005097581.2	XP_005097638.1	PREDICTED: fatty acid-binding protein, heart-like (LOC101859403), mRNA	3.05e-09	NP_004093	FABP3	fatty acid-binding protein, heart isoform 2 [Homo sapiens]	699.123	-1.47142	0.202775	3.28e-10
871259298	XM_005107095.2	XP_005107152.1	PREDICTED: 12 kDa FK506-binding protein-like (LOC101860120), mRNA	1.48e-51	NP_004107	FKBP1B	peptidyl-prolyl cis-trans isomerase FKBP1B isoform a [Homo sapiens]	574.282	-0.513693	0.129772	0.00244959
325297093	NM_001204626.1	NP_001191555.1	PKA type II regulatory subunit (LOC100533329), mRNA	9.22e-133	NP_004148	PRKAR2A	cAMP-dependent protein kinase type II-alpha regulatory subunit isoform a [Homo sapiens]	211.906	-0.685184	0.207084	0.0149838
871209303	XM_005090509.2	XP_005090566.1	PREDICTED: GTP-binding protein RAD-like (LOC101852299), mRNA	5.18e-35	NP_004156	RRAD	GTP-binding protein RAD [Homo sapiens]	20.2268	-1.42972	0.39139	0.00619193
871238566	XM_013083585.1	XP_012939039.1	PREDICTED: zinc finger protein 397-like (LOC106012014), mRNA	1.18e-28	NP_004179	GFI1B	zinc finger protein Gfi-1b isoform 1 [Homo sapiens]	4.34881	-1.26569	0.449684	0.0480297
871217275	XM_005093350.2	XP_005093407.1	PREDICTED: N-acetylserotonin O-methyltransferase-like protein (LOC101859159), mRNA	8.24e-58	NP_004183	ASMTL	N-acetylserotonin O-methyltransferase-like protein isoform 1 [Homo sapiens]	23.1598	1.06113	0.308346	0.010756
871266294	XM_013088668.1	XP_012944122.1	PREDICTED: synaptotagmin-7-like (LOC101848387), mRNA	2.33e-118	NP_004191	SYT7	synaptotagmin-7 isoform 2 [Homo sapiens]	152.735	-1.0662	0.24067	0.000530068
871257826	XM_005106547.2	XP_005106604.1	PREDICTED: transforming growth factor-beta receptor-associated protein 1-like (LOC101853578), mRNA	0	NP_004248	TGFBRAP1	transforming growth factor-beta receptor-associated protein 1 [Homo sapiens]	240.958	-0.488446	0.140351	0.00977615
871220899	XM_013080383.1	XP_012935837.1	PREDICTED: ATP-dependent DNA helicase Q4-like (LOC101860155), mRNA	1.9e-117	NP_004251	RECQL4	ATP-dependent DNA helicase Q4 [Homo sapiens]	10.3005	1.51667	0.431079	0.00893293
871228434	XM_005096991.2	XP_005097048.1	PREDICTED: fatty acid desaturase 2-like (LOC101863260), mRNA	2.19e-166	NP_004256	FADS2	fatty acid desaturase 2 isoform 1 [Homo sapiens]	327.27	-0.974779	0.256614	0.00405068
871215855	XM_013079504.1	XP_012934958.1	PREDICTED: GTP-binding protein 1-like (LOC101846060), mRNA	0	NP_004277	GTPBP1	GTP-binding protein 1 [Homo sapiens]	2018.45	1.98066	0.362787	8.6e-06
871245666	XM_005102505.2	XP_005102562.1	PREDICTED: di-N-acetylchitobiase-like (LOC101850491), mRNA	1.03e-26	NP_004379	CTBS	di-N-acetylchitobiase precursor [Homo sapiens]	89.6068	0.556551	0.168433	0.0150979
871270561	XM_013089516.1	XP_012944970.1	PREDICTED: septin-2-like (LOC101854762), mRNA	4.71e-161	NP_004395	2018-09-02	septin-2 isoform a [Homo sapiens]	784.506	-0.720656	0.173965	0.00139512
871264838	XM_013088427.1	XP_012943881.1	PREDICTED: segment polarity protein dishevelled homolog DVL-3-like (LOC101854671), transcript variant X2, mRNA	0	NP_004414	DVL3	segment polarity protein dishevelled homolog DVL-3 [Homo sapiens]	76.0662	-0.52894	0.16836	0.0224958
871245045	XM_013084832.1	XP_012940286.1	PREDICTED: glycoprotein 3-alpha-L-fucosyltransferase A-like (LOC101846825), partial mRNA	1.64e-08	NP_004470	FUT7	alpha-(1,3)-fucosyltransferase 7 [Homo sapiens]	28.0352	-1.01614	0.349446	0.0390653
871249129	XM_005103614.2	XP_005103671.1	PREDICTED: 3-hydroxyacyl-CoA dehydrogenase type-2-like (LOC101850824), mRNA	4.34e-113	NP_004484	HSD17B10	3-hydroxyacyl-CoA dehydrogenase type-2 isoform 1 [Homo sapiens]	153.194	-0.68277	0.224417	0.0281991
871228843	XM_013081817.1	XP_012937271.1	PREDICTED: uncharacterized LOC106011608 (LOC106011608), mRNA	0.000512	NP_004516	LRP2	low-density lipoprotein receptor-related protein 2 precursor [Homo sapiens]	5.97529	-1.4204	0.421204	0.0128062
871221632	XM_013080501.1	XP_012935955.1	PREDICTED: asparagine--tRNA ligase, cytoplasmic-like (LOC101862860), mRNA	0	NP_004530	NARS	asparagine--tRNA ligase, cytoplasmic [Homo sapiens]	17.8343	2.39239	0.445855	1.21e-05
871213203	XM_013091448.1	XP_012946902.1	PREDICTED: kin of IRRE-like protein 2 (LOC106014217), mRNA	0.000106	NP_004531	NCAM2	neural cell adhesion molecule 2 precursor [Homo sapiens]	5.58547	-1.18603	0.421579	0.0480331
871230705	XM_005097695.2	XP_005097752.1	PREDICTED: NADH dehydrogenase [ubiquinone] iron-sulfur protein 5-like (LOC101845920), mRNA	7.28e-06	NP_004543	NDUFS5	NADH dehydrogenase [ubiquinone] iron-sulfur protein 5 [Homo sapiens]	178.612	-0.591216	0.190238	0.0241297
871240079	XM_005100759.2	XP_005100816.1	PREDICTED: NF-kappa-B inhibitor cactus-like (LOC101863680), mRNA	6.54e-27	NP_004547	NFKBIE	NF-kappa-B inhibitor epsilon [Homo sapiens]	46.4772	1.32478	0.312666	0.00101073
871249440	XM_013085576.1	XP_012941030.1	PREDICTED: phosphoenolpyruvate carboxykinase, cytosolic [GTP]-like (LOC101860755), mRNA	0	NP_004554	PCK2	phosphoenolpyruvate carboxykinase [GTP], mitochondrial isoform 1 precursor [Homo sapiens]	334.532	1.97645	0.410025	0.000120938
524869322	XM_005091399.1	XP_005091456.1	PREDICTED: serpin B6-like (LOC101848719), mRNA	1.25e-40	NP_004559	SERPINB6	serpin B6 isoform a [Homo sapiens]	53.6344	0.849498	0.26894	0.0215515
871207188	XM_013082536.1	XP_012937990.1	PREDICTED: serpin B6-like (LOC101859213), mRNA	9.09e-51	NP_004559	SERPINB6	serpin B6 isoform a [Homo sapiens]	90.1411	1.09869	0.377365	0.0387994
871261990	XM_013087912.1	XP_012943366.1	PREDICTED: uncharacterized LOC101855595 (LOC101855595), partial mRNA	4.24e-90	NP_004612	TRPC6	short transient receptor potential channel 6 [Homo sapiens]	11.5085	-1.33013	0.412255	0.0181529
871234496	XM_005098932.2	XP_005098989.1	PREDICTED: polyadenylate-binding protein 2-B-like (LOC101853939), mRNA	1.79e-65	NP_004634	PABPN1	polyadenylate-binding protein 2 [Homo sapiens]	34.9253	-0.593201	0.207944	0.0440697
871258495	XM_013087192.1	XP_012942646.1	PREDICTED: nephrin-like (LOC101851291), mRNA	7.23e-150	NP_004637	NPHS1	nephrin precursor [Homo sapiens]	40.9771	-1.25847	0.274571	0.00030056
871239232	XM_013083705.1	XP_012939159.1	PREDICTED: regucalcin-like (LOC101852634), mRNA	1.01e-54	NP_004674	RGN	regucalcin isoform 1 [Homo sapiens]	5.7371	-1.738	0.428961	0.00180347
871209814	XM_005090686.2	XP_005090743.1	PREDICTED: uncharacterized LOC101852300 (LOC101852300), mRNA	6.64e-15	NP_004686	SLC16A5	monocarboxylate transporter 6 [Homo sapiens]	72.0448	1.14499	0.308064	0.00510496
871257835	XM_005106556.2	XP_005106613.1	PREDICTED: eukaryotic peptide chain release factor subunit 1 (LOC101855744), mRNA	0	NP_004721	ETF1	eukaryotic peptide chain release factor subunit 1 isoform 1 [Homo sapiens]	306.841	0.596499	0.121781	8.74e-05
871250203	XM_013085710.1	XP_012941164.1	PREDICTED: monocarboxylate transporter 13-like (LOC101860512), mRNA	2.55e-25	NP_004722	SLC16A7	monocarboxylate transporter 2 [Homo sapiens]	773.617	0.660596	0.234718	0.0480297
871235156	XM_013082990.1	XP_012938444.1	PREDICTED: transmembrane 9 superfamily member 2-like (LOC101864462), mRNA	0	NP_004791	TM9SF2	transmembrane 9 superfamily member 2 precursor [Homo sapiens]	489.212	0.694532	0.161392	0.000793609
871228622	XM_013081780.1	XP_012937234.1	PREDICTED: probable cytosolic iron-sulfur protein assembly protein CIAO1 homolog (LOC101857872), transcript variant X1, mRNA	2.27e-143	NP_004795	CIAO1	probable cytosolic iron-sulfur protein assembly protein CIAO1 [Homo sapiens]	3.50801	1.30036	0.451988	0.0416794
871221418	XM_013080474.1	XP_012935928.1	PREDICTED: eukaryotic translation initiation factor 2-alpha kinase-like (LOC101854486), mRNA	7.04e-146	NP_004827	EIF2AK3	eukaryotic translation initiation factor 2-alpha kinase 3 isoform 1 precursor [Homo sapiens]	343.263	1.62184	0.308838	2.01e-05
871213890	XM_013091558.1	XP_012947012.1	PREDICTED: GPI mannosyltransferase 3-like (LOC101849591), mRNA	3.08e-90	NP_004846	PIGB	GPI mannosyltransferase 3 [Homo sapiens]	52.7025	0.593214	0.200811	0.0348204
871215675	XM_005092799.2	XP_005092856.1	PREDICTED: galactose-3-O-sulfotransferase 2-like (LOC101852904), mRNA	2.43e-33	NP_004852	GAL3ST1	galactosylceramide sulfotransferase isoform 1 [Homo sapiens]	30.3704	-1.04194	0.27798	0.00468888
871212179	XM_013091267.1	XP_012946721.1	PREDICTED: galactose-3-O-sulfotransferase 3-like (LOC106014177), mRNA	1.44e-28	NP_004852	GAL3ST1	galactosylceramide sulfotransferase isoform 1 [Homo sapiens]	7.05813	1.49908	0.412186	0.00649566
871270234	XM_005110832.2	XP_005110889.1	PREDICTED: zinc finger CCCH domain-containing protein 2-like (LOC101848248), mRNA	6.52e-37	NP_004917	ZFP36L1	zinc finger protein 36, C3H1 type-like 1 isoform 1 [Homo sapiens]	1134.66	0.77039	0.160536	0.000132707
871266365	XM_005109527.2	XP_005109584.1	PREDICTED: F-actin-capping protein subunit beta-like (LOC101852577), mRNA	6.64e-170	NP_004921	CAPZB	F-actin-capping protein subunit beta isoform 1 [Homo sapiens]	1002.97	-0.59723	0.156571	0.00383878
871263897	XM_005108693.2	XP_005108750.1	PREDICTED: cystinosin-like (LOC101856379), mRNA	4.59e-115	NP_004928	CTNS	cystinosin isoform 2 precursor [Homo sapiens]	37.5309	0.934945	0.233219	0.00208643
871243980	XM_013084630.1	XP_012940084.1	PREDICTED: potassium channel (LOC100533422), transcript variant X1, mRNA	0	NP_004965	KCNA2	potassium voltage-gated channel subfamily A member 2 isoform a [Homo sapiens]	116.321	-0.766555	0.233996	0.0159966
325297167	NM_001204664.1	NP_001191593.1	noninactivating potassium channel (LOC100533376), mRNA	1.84e-84	NP_004967	KCNC1	potassium voltage-gated channel subfamily C member 1 isoform 2 [Homo sapiens]	336.121	-0.950263	0.25741	0.00555084
871232926	XM_005098416.2	XP_005098473.2	PREDICTED: methionine--tRNA ligase, cytoplasmic-like (LOC101855339), mRNA	0	NP_004981	MARS	methionine--tRNA ligase, cytoplasmic [Homo sapiens]	339.014	0.602867	0.183355	0.0155732
871213819	XM_005092092.2	XP_005092149.2	PREDICTED: multidrug resistance-associated protein 1-like (LOC101847936), mRNA	0	NP_004987	abcc1	multidrug resistance-associated protein 1 [Homo sapiens]	33.6946	0.934894	0.228433	0.00160229
871215790	XM_013079494.1	XP_012934948.1	PREDICTED: multidrug resistance-associated protein 1-like (LOC101851248), partial mRNA	0	NP_004987	abcc1	multidrug resistance-associated protein 1 [Homo sapiens]	13.228	1.35166	0.434382	0.0239092
871257218	XM_013086971.1	XP_012942425.1	PREDICTED: multidrug resistance-associated protein 1-like (LOC101849640), mRNA	0	NP_004987	abcc1	multidrug resistance-associated protein 1 [Homo sapiens]	18.236	2.54043	0.427389	6.84e-07
871212063	XM_013091192.1	XP_012946646.1	PREDICTED: multidrug resistance-associated protein 1-like (LOC101863239), mRNA	0	NP_004987	abcc1	multidrug resistance-associated protein 1 [Homo sapiens]	88.0042	1.87968	0.444848	0.00103235
871263755	XM_005108620.2	XP_005108677.1	PREDICTED: NADH dehydrogenase [ubiquinone] 1 beta subcomplex subunit 8, mitochondrial (LOC101860447), mRNA	7.4e-27	NP_004995	NDUFB8	NADH dehydrogenase [ubiquinone] 1 beta subcomplex subunit 8, mitochondrial isoform 1 precursor [Homo sapiens]	266.175	-0.652975	0.202327	0.0181224
871245407	XM_005102427.2	XP_005102484.1	PREDICTED: X-box-binding protein 1-like (LOC101852940), mRNA	8.11e-18	NP_005071	XBP1	X-box-binding protein 1 isoform XBP1(U) [Homo sapiens]	1367.87	0.862169	0.245971	0.00925406
871234270	XM_005098860.2	XP_005098917.1	PREDICTED: meiotic recombination protein REC8 homolog (LOC101856099), mRNA	5.52e-12	NP_005123	REC8	meiotic recombination protein REC8 homolog [Homo sapiens]	3.23221	1.49005	0.451399	0.0152149
871268277	XM_013089050.1	XP_012944504.1	PREDICTED: uncharacterized LOC101854452 (LOC101854452), mRNA	1.02e-34	NP_005195	MAP3K8	mitogen-activated protein kinase kinase kinase 8 [Homo sapiens]	428.355	0.527787	0.187568	0.0480331
871241152	XM_005101103.2	XP_005101160.1	PREDICTED: dolichyl-diphosphooligosaccharide--protein glycosyltransferase 48 kDa subunit (LOC101846218), mRNA	0	NP_005207	DDOST	dolichyl-diphosphooligosaccharide--protein glycosyltransferase 48 kDa subunit precursor [Homo sapiens]	361.698	0.732856	0.24077	0.0281686
871241768	XM_013084195.1	XP_012939649.1	PREDICTED: glycerol-3-phosphate dehydrogenase [NAD(+)], cytoplasmic-like (LOC101851422), mRNA	5.61e-129	NP_005267	GPD1	glycerol-3-phosphate dehydrogenase [NAD(+)], cytoplasmic isoform 1 [Homo sapiens]	96.5485	-0.796373	0.191897	0.00135804
871208996	XM_013085776.1	XP_012941230.1	PREDICTED: ovarian cancer G-protein coupled receptor 1-like (LOC101861785), mRNA	2e-05	NP_005273	GPR4	G-protein coupled receptor 4 [Homo sapiens]	22.1357	-1.31986	0.348219	0.00414093
871249612	XM_005103777.2	XP_005103834.1	PREDICTED: heat shock protein 70 B2-like (LOC101850663), mRNA	0	NP_005337	hspa1b	heat shock 70 kDa protein 1B [Homo sapiens]	230.79	2.52548	0.411446	2.54e-07
871246306	XM_013085028.1	XP_012940482.1	PREDICTED: heat shock protein 83-like (LOC101859343), mRNA	0	NP_005339	HSP90AA1	heat shock protein HSP 90-alpha isoform 2 [Homo sapiens]	710.939	0.76998	0.221172	0.00977615
871244900	XM_005102268.2	XP_005102325.1	PREDICTED: probable pyruvate dehydrogenase E1 component subunit alpha, mitochondrial (LOC101858195), mRNA	2.75e-155	NP_005381	PDHA2	pyruvate dehydrogenase E1 component subunit alpha, testis-specific form, mitochondrial precursor [Homo sapiens]	384.081	-0.566531	0.157479	0.00721111
871205506	XM_013079647.1	XP_012935101.1	PREDICTED: bifunctional 3'-phosphoadenosine 5'-phosphosulfate synthase-like (LOC101861010), mRNA	0	NP_005434	PAPSS1	bifunctional 3'-phosphoadenosine 5'-phosphosulfate synthase 1 [Homo sapiens]	238.339	-0.958181	0.195467	8.63e-05
871236747	XM_013083267.1	XP_012938721.1	PREDICTED: N-acetylated-alpha-linked acidic dipeptidase 2-like (LOC101851191), mRNA	5.92e-41	NP_005458	NAALAD2	N-acetylated-alpha-linked acidic dipeptidase 2 isoform 1 [Homo sapiens]	10.2116	1.07491	0.335215	0.0190473
871239396	XM_013083737.1	XP_012939191.1	PREDICTED: ATP-binding cassette sub-family A member 7-like (LOC101857806), mRNA	0	NP_005493	ABCA1	ATP-binding cassette sub-family A member 1 [Homo sapiens]	21.0845	1.01122	0.319436	0.0211922
871251453	XM_005104411.2	XP_005104468.1	PREDICTED: protein hairy-like (LOC101859034), mRNA	1.11e-38	NP_005515	HES1	transcription factor HES-1 [Homo sapiens]	87.9234	0.852487	0.283272	0.0303821
871249984	XM_005103896.2	XP_005103953.1	PREDICTED: uncharacterized LOC101859116 (LOC101859116), mRNA	0.000414	NP_005520	HSPG2	basement membrane-specific heparan sulfate proteoglycan core protein isoform b precursor [Homo sapiens]	237.98	-0.709341	0.215581	0.0154913
871269574	XM_005110638.2	XP_005110695.1	PREDICTED: lysine--tRNA ligase-like (LOC101858900), mRNA	0	NP_005539	KARS	lysine--tRNA ligase isoform 2 [Homo sapiens]	544.933	1.2306	0.235533	2.19e-05
325296822	NM_001204724.1	NP_001191653.1	cytoplasmic intermediate filament protein A (LOC100533447), mRNA	2.04e-32	NP_005563	LMNA	lamin isoform C [Homo sapiens]	6602.2	-0.80794	0.210637	0.00361815
871232955	XM_005098429.2	XP_005098486.1	PREDICTED: zinc metalloproteinase nas-13-like (LOC101858027), mRNA	5.76e-20	NP_005579	MEP1A	meprin A subunit alpha precursor [Homo sapiens]	61.0234	1.3863	0.337745	0.00156072
871225428	XM_005096017.2	XP_005096074.1	PREDICTED: POU domain, class 3, transcription factor 1-like (LOC101854491), mRNA	3.23e-102	NP_005595	POU3F2	POU domain, class 3, transcription factor 2 [Homo sapiens]	261.466	-0.892944	0.28619	0.0234533
871243465	XM_005101813.2	XP_005101870.1	PREDICTED: legumain-like (LOC101852636), mRNA	3.69e-134	NP_005597	LGMN	legumain preproprotein [Homo sapiens]	403.009	1.10527	0.2674	0.00143454
871278327	XM_013091075.1	XP_012946529.1	PREDICTED: glycogen phosphorylase, brain form-like (LOC101854622), mRNA	0	NP_005600	PYGM		5190.87	-0.681419	0.189086	0.00706745
871238750	XM_005100348.2	XP_005100405.1	PREDICTED: E3 ubiquitin-protein ligase RNF103-like (LOC101849543), mRNA	5.86e-85	NP_005658	RNF103	E3 ubiquitin-protein ligase RNF103 isoform 1 [Homo sapiens]	622.508	0.857527	0.185074	0.000247471
871234041	XM_013082775.1	XP_012938229.1	PREDICTED: ATP-binding cassette sub-family B member 6, mitochondrial-like (LOC101857877), mRNA	0	NP_005680	ABCB6	ATP-binding cassette sub-family B member 6, mitochondrial [Homo sapiens]	211.2	1.00982	0.248862	0.00178613
871250848	XM_013085818.1	XP_012941272.1	PREDICTED: glypican-6-like (LOC101857583), mRNA	2.71e-171	NP_005699	GPC6	glypican-6 precursor [Homo sapiens]	253.303	0.581538	0.136981	0.000979162
871238115	XM_005100138.2	XP_005100195.1	PREDICTED: actin-related protein 2/3 complex subunit 5-like (LOC101859573), mRNA	4.76e-54	NP_005708	ARPC5	actin-related protein 2/3 complex subunit 5 isoform 1 [Homo sapiens]	430.919	-0.471109	0.124459	0.00420341
871233998	XM_005098766.2	XP_005098823.1	PREDICTED: actin-related protein 2/3 complex subunit 2-like (LOC101854950), mRNA	1.02e-172	NP_005722	ARPC2	actin-related protein 2/3 complex subunit 2 [Homo sapiens]	468.854	-0.439889	0.140233	0.0227423
871204847	XM_005088979.2	XP_005089036.1	PREDICTED: uncharacterized LOC101852365 (LOC101852365), mRNA	4.82e-27	NP_005735	ARIH1	E3 ubiquitin-protein ligase ARIH1 [Homo sapiens]	221.844	2.01217	0.433706	0.000245668
871204851	XM_005088980.2	XP_005089037.1	PREDICTED: uncharacterized LOC101852582 (LOC101852582), mRNA	1.57e-25	NP_005735	ARIH1	E3 ubiquitin-protein ligase ARIH1 [Homo sapiens]	6.1949	2.32855	0.44882	2.58e-05
871249217	XM_005103650.2	XP_005103707.1	PREDICTED: CCAAT/enhancer-binding protein zeta-like (LOC101859185), mRNA	0	NP_005751	CEBPZ	CCAAT/enhancer-binding protein zeta [Homo sapiens]	350.189	-0.543863	0.151787	0.00750528
871215069	XM_005092586.2	XP_005092643.1	PREDICTED: putative serine protease K12H4.7 (LOC101862631), mRNA	8.77e-69	NP_005856	PRSS16	thymus-specific serine protease [Homo sapiens]	150.32	0.713182	0.206759	0.0105554
871233344	XM_005098563.2	XP_005098620.1	PREDICTED: malate dehydrogenase, cytoplasmic-like (LOC101848818), mRNA	5.99e-152	NP_005908	MDH1	malate dehydrogenase, cytoplasmic isoform MDH1 [Homo sapiens]	757.27	-0.772434	0.165077	0.000213373
871246288	XM_005102716.2	XP_005102773.1	PREDICTED: gastrin/cholecystokinin type B receptor-like (LOC101858118), mRNA	3.89e-13	NP_005949	MTNR1A	melatonin receptor type 1A [Homo sapiens]	84.4494	0.762179	0.202227	0.0044175
871272160	XM_005111453.2	XP_005111510.1	PREDICTED: tubulin alpha-1A chain-like (LOC101859212), mRNA	0	NP_005992	TUBA3C	tubulin alpha-3C/D chain [Homo sapiens]	4.60839	1.56485	0.452257	0.0102399
871247528	XM_005103100.2	XP_005103157.1	PREDICTED: cell division cycle protein 123 homolog (LOC101849943), mRNA	7.34e-10	NP_006014	CDC123	cell division cycle protein 123 homolog [Homo sapiens]	12.7728	1.3765	0.314016	0.000605355
871269655	XM_013089325.1	XP_012944779.1	PREDICTED: histone deacetylase 6-like (LOC101847620), partial mRNA	0	NP_006035	HDAC6	histone deacetylase 6 isoform b [Homo sapiens]	31.7359	0.916332	0.232611	0.00260193
871209184	XM_013086088.1	XP_012941542.1	PREDICTED: spondin-1-like (LOC101861097), mRNA	4.01e-58	NP_006099	SPON1	spondin-1 precursor [Homo sapiens]	24.6245	-1.76581	0.359775	8.44e-05
871209188	XM_013086092.1	XP_012941546.1	PREDICTED: spondin-1-like (LOC101845743), partial mRNA	7.35e-52	NP_006099	SPON1	spondin-1 precursor [Homo sapiens]	6.71366	-1.5495	0.42245	0.00593884
871232901	XM_005098392.2	XP_005098449.2	PREDICTED: tolloid-like protein 1 (LOC101849129), mRNA	2.41e-17	NP_006120	BMP1	bone morphogenetic protein 1 isoform 3 precursor [Homo sapiens]	234.996	-0.504147	0.156435	0.0183702
871269712	XM_013089331.1	XP_012944785.1	PREDICTED: suppressor of lurcher protein 1-like (LOC101850916), mRNA	1.26e-22	NP_006120	BMP1	bone morphogenetic protein 1 isoform 3 precursor [Homo sapiens]	459.526	-0.462329	0.144213	0.0190679
871272059	XM_013089817.1	XP_012945271.1	PREDICTED: uncharacterized LOC101852443 (LOC101852443), mRNA	1.08e-08	NP_006147	NEDD8	NEDD8 precursor [Homo sapiens]	2707.4	1.56808	0.452226	0.0101227
871237400	XM_005099892.2	XP_005099949.1	PREDICTED: vesicle-fusing ATPase-like (LOC101862585), transcript variant X1, mRNA	0	NP_006169	NSF	vesicle-fusing ATPase [Homo sapiens]	60.2284	-0.589596	0.198542	0.0334927
871258983	XM_005106962.2	XP_005107019.1	PREDICTED: PC3-like endoprotease variant B (LOC101847900), mRNA	6.93e-143	NP_006191	PCSK5	proprotein convertase subtilisin/kexin type 5 isoform PC6A preproprotein [Homo sapiens]	10.3658	1.03982	0.371286	0.0495058
871234394	XM_013082849.1	XP_012938303.1	PREDICTED: pancreatic triacylglycerol lipase-like (LOC101848521), mRNA	3.53e-56	NP_006220	PNLIPRP1	inactive pancreatic lipase-related protein 1 precursor [Homo sapiens]	59.024	1.06365	0.330664	0.0186667
325297091	NM_001204625.1	NP_001191554.1	PKG (LOC100533328), mRNA	0	NP_006249	PRKG1	cGMP-dependent protein kinase 1 isoform 2 [Homo sapiens]	268.317	-0.674078	0.16129	0.00123808
871238552	XM_005100277.2	XP_005100334.1	PREDICTED: dnaJ homolog subfamily C member 3-like (LOC101852183), mRNA	1.53e-166	NP_006251	DNAJC3	dnaJ homolog subfamily C member 3 precursor [Homo sapiens]	196.844	0.965325	0.237817	0.00178613
871234978	XM_013082957.1	XP_012938411.1	PREDICTED: valine--tRNA ligase-like (LOC101850955), mRNA	0	NP_006286	VARS	valine--tRNA ligase [Homo sapiens]	530.279	0.630177	0.188785	0.0139305
871255394	XM_005105722.2	XP_005105779.1	PREDICTED: peroxisomal membrane protein PMP34-like (LOC101860192), mRNA	1.36e-105	NP_006349	SLC25A17	peroxisomal membrane protein PMP34 isoform 1 [Homo sapiens]	85.2119	-0.452536	0.161426	0.0491652
871259434	XM_005107182.2	XP_005107239.1	PREDICTED: hypoxia up-regulated protein 1-like (LOC101861155), mRNA	5.54e-173	NP_006380	HYOU1	hypoxia up-regulated protein 1 precursor [Homo sapiens]	285.493	0.76042	0.251739	0.0295978
871272714	XM_013089958.1	XP_012945412.1	PREDICTED: ubiquitin-like modifier-activating enzyme ATG7 (LOC101861406), mRNA	0	NP_006386	ATG7	ubiquitin-like modifier-activating enzyme ATG7 isoform a [Homo sapiens]	173.015	0.949454	0.298934	0.020587
871217395	XM_013079780.1	XP_012935234.1	PREDICTED: uncharacterized LOC106011146 (LOC106011146), mRNA	8.36e-05	NP_006390	BATF	basic leucine zipper transcriptional factor ATF-like [Homo sapiens]	111.509	1.55546	0.441695	0.00883915
871260466	XM_013087627.1	XP_012943081.1	PREDICTED: sodium-dependent phosphate transport protein 2B-like (LOC101851296), mRNA	1.88e-75	NP_006415	SLC34A2	sodium-dependent phosphate transport protein 2B isoform a [Homo sapiens]	177.577	2.46512	0.452211	8.6e-06
871227079	XM_013081471.1	XP_012936925.1	PREDICTED: poly [ADP-ribose] polymerase 4-like (LOC101846207), partial mRNA	0	NP_006428	PARP4	poly [ADP-ribose] polymerase 4 [Homo sapiens]	150.689	0.999936	0.24951	0.00209154
871253589	XM_005105139.2	XP_005105196.1	PREDICTED: multifunctional protein ADE2-like (LOC101846905), mRNA	0	NP_006443	PAICS	multifunctional protein ADE2 isoform 2 [Homo sapiens]	564.992	-0.616927	0.169974	0.00661051
871223575	XM_013080854.1	XP_012936308.1	PREDICTED: protein Wnt-6-like (LOC101850793), mRNA	4.14e-59	NP_006513	WNT6	protein Wnt-6 precursor [Homo sapiens]	1.626	1.24906	0.439043	0.0448408
871252027	XM_005104603.2	XP_005104660.1	PREDICTED: metaxin-2-like (LOC101863365), mRNA	2.23e-89	NP_006545	MTX2	metaxin-2 isoform 1 [Homo sapiens]	98.1415	-0.417589	0.145241	0.0418265
871231504	XM_005097955.2	XP_005098012.1	PREDICTED: heat shock cognate 71 kDa protein (LOC100533359), mRNA	0	NP_006588	HSPA8	heat shock cognate 71 kDa protein isoform 1 [Homo sapiens]	11415	0.699932	0.245236	0.0439125
871250024	XM_005103911.2	XP_005103968.1	PREDICTED: ribonuclease P protein subunit p40-like (LOC101862816), mRNA	4.83e-46	NP_006629	RPP40	ribonuclease P protein subunit p40 isoform a [Homo sapiens]	152.366	0.899233	0.266792	0.0128277
871269950	XM_013089385.1	XP_012944839.1	PREDICTED: growth arrest and DNA damage-inducible protein GADD45 gamma-like (LOC101846541), mRNA	2.47e-16	NP_006696	GADD45G	growth arrest and DNA damage-inducible protein GADD45 gamma [Homo sapiens]	16.7561	1.26747	0.384811	0.0154117
871251457	XM_005104405.2	XP_005104462.1	PREDICTED: DNA replication licensing factor mcm5-A-like (LOC101857811), mRNA	0	NP_006730	MCM5	DNA replication licensing factor MCM5 [Homo sapiens]	74.1672	-0.561448	0.195834	0.0428097
871254335	XM_013086442.1	XP_012941896.1	PREDICTED: UTP--glucose-1-phosphate uridylyltransferase-like (LOC101863923), mRNA	0	NP_006750	UGP2	UTP--glucose-1-phosphate uridylyltransferase isoform a [Homo sapiens]	97.3045	-0.489787	0.158208	0.0249288
871219261	XM_005093992.2	XP_005094049.1	PREDICTED: protein disulfide-isomerase A5-like (LOC101863732), mRNA	3.68e-125	NP_006801	PDIA5	protein disulfide-isomerase A5 precursor [Homo sapiens]	156.805	0.500403	0.167847	0.0326725
871227049	XM_013081468.1	XP_012936922.1	PREDICTED: activating signal cointegrator 1 complex subunit 3-like (LOC101845538), mRNA	0	NP_006819	ASCC3	activating signal cointegrator 1 complex subunit 3 isoform a [Homo sapiens]	527.127	0.542993	0.187223	0.0397432
871270769	XM_005111000.2	XP_005111057.1	PREDICTED: translational activator GCN1 (LOC101850214), mRNA	0	NP_006827	GCN1	eIF-2-alpha kinase activator GCN1 [Homo sapiens]	708.454	0.674035	0.184122	0.0060419
871270475	XM_005110906.2	XP_005110963.1	PREDICTED: homeobox protein abdominal-A homolog (LOC101847002), partial mRNA	3.09e-31	NP_008827	HOXA7	homeobox protein Hox-A7 [Homo sapiens]	7.44639	-2.46812	0.416556	7.52e-07
871249040	XM_013085505.1	XP_012940959.1	PREDICTED: isocitrate dehydrogenase [NAD] subunit beta, mitochondrial-like (LOC101848057), mRNA	5.65e-101	NP_008830	IDH3B	isocitrate dehydrogenase [NAD] subunit beta, mitochondrial isoform a precursor [Homo sapiens]	187.355	-0.566836	0.154251	0.00581811
871247715	XM_005103161.2	XP_005103218.1	PREDICTED: pyrroline-5-carboxylate reductase 1, mitochondrial-like (LOC101864540), mRNA	5.68e-74	NP_008838	PYCR1	pyrroline-5-carboxylate reductase 1, mitochondrial isoform 1 [Homo sapiens]	88.0767	0.719064	0.252879	0.0450051
871218873	XM_005093867.2	XP_005093924.1	PREDICTED: serine/arginine-rich splicing factor 1A-like (LOC101856327), transcript variant X2, mRNA	1.63e-77	NP_008855	SRSF1	serine/arginine-rich splicing factor 1 isoform 1 [Homo sapiens]	32.1658	-1.01926	0.236576	0.000779007
871217248	XM_005093341.2	XP_005093398.2	PREDICTED: small ubiquitin-related modifier 3-like (LOC101857392), mRNA	3.95e-38	NP_008867	sumo3	small ubiquitin-related modifier 3 isoform 1 precursor [Homo sapiens]	497.864	-0.567881	0.202797	0.0495173
871231761	XM_005098021.2	XP_005098078.1	PREDICTED: heat shock 70 kDa protein 13-like (LOC101861811), mRNA	5.4e-146	NP_008879	HSPA13	heat shock 70 kDa protein 13 precursor [Homo sapiens]	75.3361	0.619781	0.198467	0.0232628
871254042	XM_005105285.2	XP_005105342.1	PREDICTED: RING finger protein 113A-like (LOC101859660), mRNA	1.21e-122	NP_008909	RNF113A	RING finger protein 113A [Homo sapiens]	130.992	0.807476	0.222526	0.00661207
871253462	XM_005105107.2	XP_005105164.1	PREDICTED: FAS-associated factor 1-like (LOC101859264), mRNA	2.25e-144	NP_008982	FAF1	FAS-associated factor 1 [Homo sapiens]	407.059	0.431891	0.144713	0.0324796
871234280	XM_005098863.2	XP_005098920.1	PREDICTED: DNA-directed RNA polymerase III subunit RPC1-like (LOC101856736), mRNA	0	NP_008986	POLR3A	DNA-directed RNA polymerase III subunit RPC1 [Homo sapiens]	83.0871	0.877654	0.258798	0.0122215
871271279	XM_005111142.2	XP_005111199.1	PREDICTED: transitional endoplasmic reticulum ATPase (LOC101845369), transcript variant X2, mRNA	0	NP_009057	VCP	transitional endoplasmic reticulum ATPase [Homo sapiens]	41.2999	1.12975	0.301158	0.00464146
871252147	XM_005104662.2	XP_005104719.1	PREDICTED: dual specificity protein phosphatase 12-like (LOC101856118), mRNA	9.21e-34	NP_009171	DUSP12	dual specificity protein phosphatase 12 [Homo sapiens]	58.3625	0.789303	0.241503	0.0162895
871209079	XM_005090428.2	XP_005090485.2	PREDICTED: beta-1,4-galactosyltransferase 7-like (LOC101851620), mRNA	1.68e-99	NP_009186	B4GALT7	beta-1,4-galactosyltransferase 7 [Homo sapiens]	78.4177	1.02358	0.292078	0.00926181
871234738	XM_005098999.2	XP_005099056.1	PREDICTED: protein deglycase DJ-1-like (LOC101849766), mRNA	1.43e-47	NP_009193	PARK7	protein deglycase DJ-1 [Homo sapiens]	597.39	-0.713641	0.199813	0.00776919
871252573	XM_013086117.1	XP_012941571.1	PREDICTED: uncharacterized LOC101851663 (LOC101851663), mRNA	2.25e-55	NP_031372	OGFR	opioid growth factor receptor [Homo sapiens]	212.423	0.358529	0.114807	0.0232628
871252181	XM_013086050.1	XP_012941504.1	PREDICTED: uncharacterized LOC101858122 (LOC101858122), partial mRNA	0	NP_031394	RASA3	ras GTPase-activating protein 3 isoform 1 [Homo sapiens]	54.7025	0.581033	0.198206	0.036929
871224936	XM_005095853.2	XP_005095910.1	PREDICTED: peroxiredoxin-5, mitochondrial-like (LOC101854246), mRNA	1.79e-44	NP_036226	PRDX5	peroxiredoxin-5, mitochondrial isoform a precursor [Homo sapiens]	183.074	0.82487	0.195022	0.00102105
871247251	XM_005103012.2	XP_005103069.1	PREDICTED: peroxiredoxin-5, mitochondrial-like (LOC101849474), mRNA	5.52e-55	NP_036226	PRDX5	peroxiredoxin-5, mitochondrial isoform a precursor [Homo sapiens]	1182.67	-0.697827	0.175182	0.00226925
871243786	XM_005101908.2	XP_005101965.1	PREDICTED: muscarinic acetylcholine receptor M5-like (LOC101855032), mRNA	9.34e-17	NP_036257	CHRM5	muscarinic acetylcholine receptor M5 [Homo sapiens]	47.2662	-0.975681	0.271662	0.00730812
871260892	XM_005107715.2	XP_005107772.1	PREDICTED: cyclin-D1-binding protein 1 homolog (LOC101845719), mRNA	1.32e-35	NP_036274	CCNDBP1	cyclin-D1-binding protein 1 [Homo sapiens]	220.879	0.615712	0.215317	0.0434517
871261796	XM_005108012.2	XP_005108069.1	PREDICTED: F-box/LRR-repeat protein 6-like (LOC101858360), mRNA	5.28e-27	NP_036294	FBXL6	F-box/LRR-repeat protein 6 isoform 1 [Homo sapiens]	39.1967	0.736112	0.214099	0.0108481
871234059	XM_005098789.2	XP_005098846.1	PREDICTED: cytosolic purine 5'-nucleotidase-like (LOC101860099), mRNA	0	NP_036361	NT5C2	cytosolic purine 5'-nucleotidase [Homo sapiens]	90.0844	0.529682	0.160916	0.0154736
871227530	XM_005096728.2	XP_005096785.1	PREDICTED: Y+L amino acid transporter 2-like (LOC101858404), mRNA	1.6e-172	NP_036376	SLC7A8	large neutral amino acids transporter small subunit 2 isoform a [Homo sapiens]	604.037	0.756114	0.202982	0.00500545
871237358	XM_013083385.1	XP_012938839.1	PREDICTED: kelch-like ECH-associated protein 1 (LOC101860336), mRNA	1.57e-162	NP_036421	KEAP1	kelch-like ECH-associated protein 1 [Homo sapiens]	47.5591	0.571732	0.181376	0.0219339
871276284	XM_013090653.1	XP_012946107.1	PREDICTED: probable serine/threonine-protein kinase yakA (LOC101863481), mRNA	7.27e-132	NP_036436	FBXL7	F-box/LRR-repeat protein 7 isoform 1 [Homo sapiens]	3.78731	-1.82383	0.447624	0.00170316
871245859	XM_005102571.2	XP_005102628.1	PREDICTED: GPI ethanolamine phosphate transferase 1-like (LOC101846750), mRNA	0	NP_036459	PIGN	GPI ethanolamine phosphate transferase 1 [Homo sapiens]	80.1163	0.591054	0.204882	0.0410014
871214236	XM_005092275.2	XP_005092332.1	PREDICTED: tetraspanin-15-like (LOC101850398), mRNA	1.15e-39	NP_036471	tspan15	tetraspanin-15 [Homo sapiens]	1032.31	-1.05756	0.243996	0.00072226
871271711	XM_005111288.2	XP_005111345.1	PREDICTED: uncharacterized LOC101862761 (LOC101862761), mRNA	3.49e-23	NP_036474	BAMBI	BMP and activin membrane-bound inhibitor homolog precursor [Homo sapiens]	10.1513	-0.98167	0.34134	0.0417616
526117430	NM_001280838.1	NP_001267767.1	histone H2A.V-like (LOC101854106), mRNA	6.94e-68	NP_036544	H2AFV	histone H2A.V isoform 1 [Homo sapiens]	277.761	-0.891535	0.204916	0.000681929
871279019	XM_005113529.2	XP_005113586.2	PREDICTED: uncharacterized LOC101863164 (LOC101863164), partial mRNA	6.94e-68	NP_036544	H2AFV	histone H2A.V isoform 1 [Homo sapiens]	22.5665	2.10331	0.358364	9.92e-07
871222846	XM_013080711.1	XP_012936165.1	PREDICTED: glutaminyl-peptide cyclotransferase-like (LOC101850075), mRNA	1.22e-69	NP_036545	QPCT	glutaminyl-peptide cyclotransferase precursor [Homo sapiens]	35.6625	0.704871	0.236912	0.0330788
871220673	XM_005094425.2	XP_005094482.2	PREDICTED: rab3 GTPase-activating protein non-catalytic subunit-like (LOC101861108), mRNA	2.58e-83	NP_036546	RAB3GAP2	rab3 GTPase-activating protein non-catalytic subunit [Homo sapiens]	163.054	0.721514	0.257833	0.0496381
871252239	XM_013086061.1	XP_012941515.1	PREDICTED: sialin-like (LOC101861831), mRNA	1.01e-63	NP_036566	SLC17A5	sialin [Homo sapiens]	3.62478	1.56657	0.4435	0.00854942
871258337	XM_013087172.1	XP_012942626.1	PREDICTED: sialin-like (LOC101854895), mRNA	1.88e-135	NP_036566	SLC17A5	sialin [Homo sapiens]	408.267	0.678762	0.206892	0.0158656
871215881	XM_013079509.1	XP_012934963.1	PREDICTED: short transient receptor potential channel 4-like (LOC101855406), mRNA	0	NP_036603	TRPC5	short transient receptor potential channel 5 [Homo sapiens]	173.669	-0.612986	0.199688	0.0267518
871239030	XM_013083665.1	XP_012939119.1	PREDICTED: short transient receptor potential channel 7-like (LOC101857189), mRNA	4.18e-32	NP_036603	TRPC5	short transient receptor potential channel 5 [Homo sapiens]	22.625	-1.56573	0.311756	5.41e-05
871230337	XM_005097592.2	XP_005097649.1	PREDICTED: uridine-cytidine kinase 2-B-like (LOC101861362), transcript variant X5, mRNA	4.02e-100	NP_036606	UCK2	uridine-cytidine kinase 2 [Homo sapiens]	2.05338	1.63186	0.45229	0.00696633
871274341	XM_013090269.1	XP_012945723.1	PREDICTED: serine/threonine-protein kinase Sgk1-like (LOC101848935), mRNA	0	NP_037389	SGK3	serine/threonine-protein kinase Sgk3 isoform 1 [Homo sapiens]	39.9168	-0.948718	0.33299	0.0443401
871256841	XM_005106226.2	XP_005106283.1	PREDICTED: E3 ubiquitin-protein ligase MYLIP-like (LOC101858962), mRNA	1.53e-95	NP_037394	MYLIP	E3 ubiquitin-protein ligase MYLIP [Homo sapiens]	196.543	1.4493	0.250154	1.5e-06
871264301	XM_005108833.2	XP_005108890.1	PREDICTED: uncharacterized LOC101849650 (LOC101849650), mRNA	0.000246	NP_037400	LGALS13	galactoside-binding soluble lectin 13 [Homo sapiens]	2.62201	1.22444	0.418007	0.0370531
871256398	XM_013086835.1	XP_012942289.1	PREDICTED: myelin regulatory factor-like (LOC101846240), mRNA	1.28e-155	NP_037411	MYRF	myelin regulatory factor isoform 1 [Homo sapiens]	46.927	0.805614	0.277861	0.0398017
871261788	XM_005108017.2	XP_005108074.1	PREDICTED: dipeptidyl peptidase 2-like (LOC101859511), mRNA	8.81e-147	NP_037511	DPP7	dipeptidyl peptidase 2 preproprotein [Homo sapiens]	37.8058	1.15467	0.264257	0.000637727
871211898	XM_005091373.2	XP_005091430.1	PREDICTED: protein O-mannosyl-transferase 2-like (LOC101862773), mRNA	0	NP_037514	POMT2	protein O-mannosyl-transferase 2 [Homo sapiens]	85.523	0.692533	0.222229	0.0236258
871237161	XM_013083348.1	XP_012938802.1	PREDICTED: pro-neuregulin-2, membrane-bound isoform-like (LOC101845775), mRNA	2.04e-20	NP_053585	NRG2	pro-neuregulin-2, membrane-bound isoform isoform 3 [Homo sapiens]	492.145	-1.03659	0.161032	4.26e-08
871217036	XM_013079719.1	XP_012935173.1	PREDICTED: osteopetrosis-associated transmembrane protein 1-like (LOC101854240), mRNA	1.34e-16	NP_054747	OSTM1	osteopetrosis-associated transmembrane protein 1 [Homo sapiens]	44.843	0.848967	0.204429	0.00134585
871223126	XM_013080772.1	XP_012936226.1	PREDICTED: serine/threonine-protein phosphatase 2A 65 kDa regulatory subunit A alpha isoform-like (LOC101851338), mRNA	0	NP_055040	PPP2R1A	serine/threonine-protein phosphatase 2A 65 kDa regulatory subunit A alpha isoform [Homo sapiens]	855.334	-0.348053	0.122969	0.0462432
871248405	XM_005103388.2	XP_005103445.1	PREDICTED: dihydroxyacetone phosphate acyltransferase-like (LOC101856444), mRNA	3.37e-170	NP_055051	GNPAT	dihydroxyacetone phosphate acyltransferase isoform 1 [Homo sapiens]	237.509	-0.973659	0.149329	2.71e-08
871262788	XM_013088057.1	XP_012943511.1	PREDICTED: A disintegrin and metalloproteinase with thrombospondin motifs 14-like (LOC106013127), partial mRNA	1.85e-65	NP_055058	ADAMTS3	A disintegrin and metalloproteinase with thrombospondin motifs 3 preproprotein [Homo sapiens]	7.69166	-1.59849	0.452153	0.00848314
871268739	XM_013089142.1	XP_012944596.1	PREDICTED: SUN domain-containing ossification factor-like (LOC106013427), partial mRNA	9.73e-45	NP_055098	SUCO	SUN domain-containing ossification factor isoform 1 precursor [Homo sapiens]	56.3599	1.03583	0.298258	0.0100015
871268743	XM_013089143.1	XP_012944597.1	PREDICTED: uncharacterized LOC101851450 (LOC101851450), mRNA	4.19e-15	NP_055098	SUCO	SUN domain-containing ossification factor isoform 1 precursor [Homo sapiens]	301.915	0.887795	0.280737	0.0213779
871268665	XM_005110340.2	XP_005110397.1	PREDICTED: translocating chain-associated membrane protein 1-like 1 (LOC101864568), mRNA	9.8e-107	NP_055109	TRAM1	translocating chain-associated membrane protein 1 isoform 1 [Homo sapiens]	167.498	0.722923	0.230202	0.0225205
871246517	XM_005102776.2	XP_005102833.1	PREDICTED: uncharacterized LOC101853474 (LOC101853474), mRNA	6.38e-91	NP_055129	DDX58	probable ATP-dependent RNA helicase DDX58 [Homo sapiens]	1417.55	0.699385	0.192154	0.00645196
871251130	XM_005104308.2	XP_005104365.1	PREDICTED: uncharacterized LOC101853805 (LOC101853805), mRNA	0.000267	NP_055129	DDX58	probable ATP-dependent RNA helicase DDX58 [Homo sapiens]	25.7927	1.18879	0.304903	0.00298632
871251138	XM_005104310.2	XP_005104367.1	PREDICTED: probable ATP-dependent RNA helicase DDX58 (LOC101854034), mRNA	1.33e-41	NP_055129	DDX58	probable ATP-dependent RNA helicase DDX58 [Homo sapiens]	40.6994	0.828295	0.237566	0.00966651
871267445	XM_013088893.1	XP_012944347.1	PREDICTED: sorting nexin-5-like (LOC101861470), mRNA	2.85e-24	NP_055241	SNX5	sorting nexin-5 isoform a [Homo sapiens]	100.056	0.507856	0.152666	0.0143535
871205718	XM_005089269.2	XP_005089326.1	PREDICTED: sestrin-1-like (LOC101857450), transcript variant X1, mRNA	1.74e-168	NP_055269	SESN1	sestrin-1 isoform 1 [Homo sapiens]	42.8061	-0.772631	0.205719	0.00457106
871263921	XM_013088248.1	XP_012943702.1	PREDICTED: sulfotransferase family cytosolic 1B member 1-like (LOC101859132), mRNA	6.39e-23	NP_055280	SULT1B1	sulfotransferase family cytosolic 1B member 1 [Homo sapiens]	2.23905	-1.3656	0.451896	0.0295347
871257741	XM_013087065.1	XP_012942519.1	PREDICTED: uncharacterized LOC101850747 (LOC101850747), mRNA	6.4e-12	NP_055282	SRPX2	sushi repeat-containing protein SRPX2 precursor [Homo sapiens]	6.3506	1.34788	0.451221	0.0323187
871216370	XM_013079611.1	XP_012935065.1	PREDICTED: probable glutathione S-transferase 7 (LOC101858608), mRNA	4.38e-29	NP_055300	HPGDS	hematopoietic prostaglandin D synthase [Homo sapiens]	24.9419	-1.87941	0.309644	3.62e-07
871268147	XM_013089026.1	XP_012944480.1	PREDICTED: glutathione S-transferase 1-like (LOC101864486), mRNA	3.45e-29	NP_055300	HPGDS	hematopoietic prostaglandin D synthase [Homo sapiens]	226.135	-0.849125	0.280697	0.0293605
871212641	XM_013091349.1	XP_012946803.1	PREDICTED: uncharacterized LOC101859762 (LOC101859762), mRNA	5.03e-42	NP_055325	PCLO	protein piccolo isoform 2 [Homo sapiens]	442.493	-0.589937	0.178443	0.0150868
871260023	XM_005107429.2	XP_005107486.1	PREDICTED: lysosomal-associated transmembrane protein 4B-like (LOC101860600), mRNA	7.34e-25	NP_055528	laptm4a	lysosomal-associated transmembrane protein 4A [Homo sapiens]	811.75	0.322867	0.110868	0.0387759
871220481	XM_013080306.1	XP_012935760.1	PREDICTED: NUAK family SNF1-like kinase 2 (LOC106011262), partial mRNA	4.01e-123	NP_055655	NUAK1	NUAK family SNF1-like kinase 1 [Homo sapiens]	18.5074	1.08028	0.339029	0.0200548
871223648	XM_013080870.1	XP_012936324.1	PREDICTED: acyl-CoA:lysophosphatidylglycerol acyltransferase 1-like (LOC101846727), mRNA	9.67e-75	NP_055688	LPGAT1	acyl-CoA:lysophosphatidylglycerol acyltransferase 1 [Homo sapiens]	48.3215	0.765414	0.22667	0.012673
871210634	XM_005090962.2	XP_005091019.1	PREDICTED: 28 kDa heat- and acid-stable phosphoprotein-like (LOC101853992), mRNA	1.1e-13	NP_055706	PDAP1	28 kDa heat- and acid-stable phosphoprotein [Homo sapiens]	190.42	-0.507892	0.17762	0.0434517
871233328	XM_005098557.2	XP_005098614.2	PREDICTED: beclin 1-associated autophagy-related key regulator-like (LOC101847342), mRNA	6.71e-34	NP_055739	ATG14	beclin 1-associated autophagy-related key regulator [Homo sapiens]	127.082	0.87469	0.234492	0.00492659
325296842	NM_001204734.1	NP_001191663.1	neuroligin 4 (nlgn4), mRNA	3.03e-126	NP_055747	nlgn1	neuroligin-1 [Homo sapiens]	3.1888	-1.29671	0.445867	0.0390653
871263704	XM_005108634.2	XP_005108691.1	PREDICTED: MLX-interacting protein-like (LOC101862834), transcript variant X2, mRNA	3.75e-24	NP_055753	MLXIP	MLX-interacting protein [Homo sapiens]	21.2921	1.80356	0.448446	0.00198691
871252839	XM_005104905.2	XP_005104962.1	PREDICTED: kinesin-associated protein 3-like (LOC101851212), mRNA	0	NP_055785	KIFAP3	kinesin-associated protein 3 isoform 1 [Homo sapiens]	99.8088	-0.790538	0.159151	6.75e-05
871268621	XM_013089114.1	XP_012944568.1	PREDICTED: serine/threonine-protein kinase tricorner-like (LOC101863624), mRNA	0	NP_055815	STK38L	serine/threonine-protein kinase 38-like [Homo sapiens]	1142.5	-0.5469	0.121973	0.000443806
871270406	XM_005110888.2	XP_005110945.1	PREDICTED: putative pyridoxal-dependent decarboxylase domain-containing protein 2 (LOC101861400), mRNA	1.26e-152	NP_055842	PDXDC1	pyridoxal-dependent decarboxylase domain-containing protein 1 isoform 1 [Homo sapiens]	170.581	0.715735	0.213603	0.0134479
871232183	XM_005098154.2	XP_005098211.1	PREDICTED: serine/threonine-protein kinase SMG1-like (LOC101852767), mRNA	0	NP_055907	SMG1	serine/threonine-protein kinase SMG1 [Homo sapiens]	1062.45	0.587538	0.178856	0.015698
871249377	XM_013085562.1	XP_012941016.1	PREDICTED: autophagy-related protein 2 homolog A-like (LOC101856826), mRNA	1.32e-177	NP_055919	ATG2A	autophagy-related protein 2 homolog A [Homo sapiens]	393.146	0.440935	0.125964	0.00932733
871236534	XM_005099599.2	XP_005099656.1	PREDICTED: F-box protein At1g78280-like (LOC101850807), mRNA	1.11e-12	NP_055982	JMJD6	bifunctional arginine demethylase and lysyl-hydroxylase JMJD6 isoform 2 [Homo sapiens]	129.336	-0.494078	0.161987	0.027834
871244875	XM_005102252.2	XP_005102309.1	PREDICTED: microtubule-associated protein futsch-like (LOC101854584), mRNA	0.000355	NP_056134	TNS2	tensin-2 isoform 1 [Homo sapiens]	1082.49	-0.990899	0.223706	0.000530068
871257824	XM_005106552.2	XP_005106609.1	PREDICTED: palmitoyltransferase ZDHHC17-like (LOC101854744), mRNA	0	NP_056151	ZDHHC17	palmitoyltransferase ZDHHC17 [Homo sapiens]	149.247	0.574152	0.163333	0.00898914
871268420	XM_005110266.2	XP_005110323.1	PREDICTED: peptidylprolyl isomerase domain and WD repeat-containing protein 1-like (LOC101846386), mRNA	0	NP_056157	ppwd1	peptidylprolyl isomerase domain and WD repeat-containing protein 1 isoform 1 [Homo sapiens]	52.0437	0.884376	0.28429	0.023935
871278725	XM_013091161.1	XP_012946615.1	PREDICTED: uncharacterized LOC101861185 (LOC101861185), mRNA	1.9e-72	NP_056268	THUMPD3	THUMP domain-containing protein 3 [Homo sapiens]	45.2947	0.788783	0.219534	0.00729497
871235497	XM_005099251.2	XP_005099308.1	PREDICTED: adaptin ear-binding coat-associated protein 1-like (LOC101849846), mRNA	2.26e-73	NP_056324	NECAP1	adaptin ear-binding coat-associated protein 1 [Homo sapiens]	104.11	-0.545429	0.163445	0.0139559
871263451	XM_005108543.2	XP_005108600.1	PREDICTED: probable E3 ubiquitin-protein ligase HERC4 (LOC101862833), mRNA	0	NP_056416	HERC4	probable E3 ubiquitin-protein ligase HERC4 isoform b [Homo sapiens]	1216.27	1.19715	0.307289	0.00301447
871274113	XM_005112085.2	XP_005112142.1	PREDICTED: tetranectin-like (LOC101852068), mRNA	3.66e-13	NP_056532	CD207	C-type lectin domain family 4 member K [Homo sapiens]	16.3925	1.39618	0.350716	0.00227994
871209395	XM_005090541.2	XP_005090598.1	PREDICTED: zinc finger protein 593-like (LOC101860782), mRNA	3.05e-33	NP_056955	ZNF593	zinc finger protein 593 [Homo sapiens]	87.8531	0.640803	0.201378	0.0202648
871210120	XM_005090794.2	XP_005090851.1	PREDICTED: testis-expressed sequence 264 protein-like (LOC101855767), mRNA	1.4e-37	NP_057010	TEX264	testis-expressed sequence 264 protein isoform 1 precursor [Homo sapiens]	383.904	0.797415	0.213567	0.00489018
871270818	XM_013089566.1	XP_012945020.1	PREDICTED: regulator of microtubule dynamics protein 1-like (LOC101852968), mRNA	6.58e-77	NP_057117	RMDN1	regulator of microtubule dynamics protein 1 isoform 1 [Homo sapiens]	476.023	-0.602874	0.198074	0.0281686
871255509	XM_005105747.2	XP_005105804.1	PREDICTED: protein slowmo homolog 2-like (LOC101846238), mRNA	2.61e-67	NP_057129	PRELID3B	PRELI domain containing protein 3B isoform 1 [Homo sapiens]	233.368	0.670772	0.173297	0.0032675
524897540	XM_005105174.1	XP_005105231.1	PREDICTED: exosome complex component CSL4-like (LOC101854112), mRNA	1.17e-72	NP_057130	EXOSC1	exosome complex component CSL4 isoform a [Homo sapiens]	48.2921	1.38808	0.370737	0.004745
871235426	XM_005099220.2	XP_005099277.1	PREDICTED: store-operated calcium entry-associated regulatory factor-like (LOC101862417), mRNA	4.9e-45	NP_057211	SARAF	store-operated calcium entry-associated regulatory factor isoform 1 precursor [Homo sapiens]	290.672	1.44695	0.234033	1.97e-07
871266238	XM_005109485.2	XP_005109542.1	PREDICTED: headcase protein homolog (LOC101863383), mRNA	2.4e-51	NP_057301	HECA	headcase protein homolog [Homo sapiens]	586.682	0.587058	0.201277	0.0383268
871216216	XM_005093036.2	XP_005093093.2	PREDICTED: 17-beta-hydroxysteroid dehydrogenase 14-like (LOC101846949), mRNA	8.47e-34	NP_057330	HSD17B14	17-beta-hydroxysteroid dehydrogenase 14 [Homo sapiens]	39.0468	-0.670783	0.210961	0.0204116
871271785	XM_005111316.2	XP_005111373.1	PREDICTED: Krueppel-like factor 4 (LOC101849331), mRNA	6.39e-49	NP_057354	KLF2	Krueppel-like factor 2 [Homo sapiens]	43.9689	1.14797	0.24496	0.000208743
871206693	XM_013081655.1	XP_012937109.1	PREDICTED: cysteine-rich motor neuron 1 protein-like (LOC101855385), mRNA	5.78e-134	NP_057525	CRIM1	cysteine-rich motor neuron 1 protein precursor [Homo sapiens]	523.696	0.735642	0.223611	0.0154913
871238651	XM_005100338.2	XP_005100395.1	PREDICTED: formin-like protein 20 (LOC101846739), mRNA	4.82e-19	NP_057537	nckipsd	NCK-interacting protein with SH3 domain isoform 1 [Homo sapiens]	51.7833	0.594966	0.187262	0.0205373
524901166	XM_005106938.1	XP_005106995.1	PREDICTED: transmembrane 7 superfamily member 3-like (LOC101862297), mRNA	6.21e-54	NP_057635	TM7SF3	transmembrane 7 superfamily member 3 precursor [Homo sapiens]	57.6119	0.724307	0.21617	0.0134479
871209015	XM_013085801.1	XP_012941255.1	PREDICTED: uncharacterized LOC101864665 (LOC101864665), mRNA	1.33e-11	NP_059129	MYO3A	myosin-IIIa [Homo sapiens]	10.2756	1.72506	0.37556	0.000293191
871260272	XM_013087603.1	XP_012943057.1	PREDICTED: dual oxidase 2-like (LOC101855136), mRNA	0	NP_059130	DUOX1	dual oxidase 1 precursor [Homo sapiens]	22.4822	1.18045	0.367556	0.0188594
871263503	XM_005108566.2	XP_005108623.1	PREDICTED: major vault protein (LOC101848074), mRNA	0	NP_059447	MVP	major vault protein isoform 1 [Homo sapiens]	1656.91	1.7027	0.243019	1.49e-09
871206588	XM_013081476.1	XP_012936930.1	PREDICTED: major vault protein-like (LOC101861920), mRNA	0	NP_059447	MVP	major vault protein isoform 1 [Homo sapiens]	73.3985	1.03078	0.271811	0.00412794
871220711	XM_005094449.2	XP_005094506.1	PREDICTED: transmembrane emp24 domain-containing protein eca-like (LOC101847568), transcript variant X1, mRNA	4.75e-97	NP_059980	TMED9	transmembrane emp24 domain-containing protein 9 precursor [Homo sapiens]	3.27744	-1.34805	0.451827	0.0325439
871253182	XM_005104992.2	XP_005105049.1	PREDICTED: calcium channel flower homolog (LOC101852495), mRNA	1.7e-25	NP_060056	CACFD1	calcium channel flower homolog isoform a [Homo sapiens]	264.752	0.543444	0.166814	0.0166399
871221115	XM_005094578.2	XP_005094635.1	PREDICTED: GTP-binding protein Di-Ras2-like (LOC101857779), mRNA	5.83e-108	NP_060064	DIRAS2	GTP-binding protein Di-Ras2 [Homo sapiens]	68.6313	-0.71113	0.208165	0.0114389
871244043	XM_013084642.1	XP_012940096.1	PREDICTED: ubiquitin thioesterase OTUB1-like (LOC101856440), mRNA	8.43e-86	NP_060140	OTUB1	ubiquitin thioesterase OTUB1 [Homo sapiens]	31.6582	-0.726699	0.233656	0.0239656
871236317	XM_013083185.1	XP_012938639.1	PREDICTED: transmembrane protein 214-B-like (LOC101853699), mRNA	1.8e-85	NP_060197	TMEM214	transmembrane protein 214 isoform 1 [Homo sapiens]	445.714	0.955542	0.235842	0.00180347
871216826	XM_005093216.2	XP_005093273.1	PREDICTED: proline-rich protein 36-like (LOC101848730), mRNA	1.84e-22	NP_060212	ZCCHC2	zinc finger CCHC domain-containing protein 2 [Homo sapiens]	121.02	0.50358	0.159878	0.0220894
871256637	XM_005106136.2	XP_005106193.1	PREDICTED: uncharacterized LOC101859192 (LOC101859192), mRNA	4e-96	NP_060236	CASZ1	zinc finger protein castor homolog 1 isoform b [Homo sapiens]	66.8596	0.660399	0.21115	0.0230168
871252933	XM_005104934.2	XP_005104991.1	PREDICTED: cat eye syndrome critical region protein 5 homolog (LOC101858654), mRNA	2.06e-98	NP_060299	CECR5	cat eye syndrome critical region protein 5 isoform 1 [Homo sapiens]	315.977	3.03395	0.309331	1.2e-18
871205224	XM_005089098.2	XP_005089155.2	PREDICTED: solute carrier family 35 member F6-like (LOC101859209), mRNA	4.27e-62	NP_060347	SLC35F6	solute carrier family 35 member F6 precursor [Homo sapiens]	558.267	0.49526	0.142333	0.00977615
871267912	XM_005110068.2	XP_005110125.1	PREDICTED: zinc finger protein 717-like (LOC101860450), mRNA	4.04e-107	NP_060478	FEZF2	fez family zinc finger protein 2 [Homo sapiens]	7.76569	-1.63655	0.423512	0.0033198
871204290	XM_005088789.2	XP_005088846.1	PREDICTED: pre-mRNA-splicing factor 38B-like (LOC101850682), mRNA	2.07e-69	NP_060531	PRPF38B	pre-mRNA-splicing factor 38B [Homo sapiens]	172.129	-0.378631	0.117125	0.0178743
871211038	XM_005091054.2	XP_005091111.1	PREDICTED: ankyrin repeat and zinc finger domain-containing protein 1-like (LOC101854545), mRNA	3.19e-58	NP_060559	ANKZF1	ankyrin repeat and zinc finger domain-containing protein 1 isoform 1 [Homo sapiens]	203.338	0.765868	0.229212	0.0138084
871218587	XM_005093791.2	XP_005093848.1	PREDICTED: transmembrane protein 33-like (LOC101858255), mRNA	7.92e-91	NP_060596	TMEM33	transmembrane protein 33 [Homo sapiens]	87.3153	0.457549	0.157914	0.0399713
871254417	XM_005105396.2	XP_005105453.1	PREDICTED: protein transport protein Sec61 subunit alpha isoform 2 (LOC101846446), mRNA	0	NP_060614	SEC61A2	protein transport protein Sec61 subunit alpha isoform 2 isoform a [Homo sapiens]	1868.87	0.767505	0.209383	0.00596325
871248253	XM_013085368.1	XP_012940822.1	PREDICTED: protein smg8-like (LOC101846014), mRNA	1.69e-138	NP_060619	SMG8	protein SMG8 [Homo sapiens]	127.835	1.27789	0.232009	6.73e-06
871269994	XM_013089396.1	XP_012944850.1	PREDICTED: glutamine-dependent NAD(+) synthetase-like (LOC101850761), mRNA	0	NP_060631	NADSYN1	glutamine-dependent NAD(+) synthetase [Homo sapiens]	87.74	0.629795	0.209457	0.0306091
871228295	XM_013081719.1	XP_012937173.1	PREDICTED: protein enabled homolog (LOC101853548), mRNA	1.45e-53	NP_060682	ENAH	protein enabled homolog isoform b [Homo sapiens]	158.585	-0.477783	0.144923	0.0153369
871230913	XM_005097763.2	XP_005097820.1	PREDICTED: ubiquitin carboxyl-terminal hydrolase 40-like (LOC101859933), mRNA	0	NP_060688	USP40	ubiquitin carboxyl-terminal hydrolase 40 [Homo sapiens]	121.868	1.12161	0.23595	0.000159324
871222159	XM_005094939.2	XP_005094996.2	PREDICTED: irregular chiasm C-roughest protein-like (LOC101858479), mRNA	9.59e-72	NP_060710	KIRREL	kin of IRRE-like protein 1 isoform 1 precursor [Homo sapiens]	33.4129	-1.04439	0.33653	0.024435
871229386	XM_005097289.2	XP_005097346.1	PREDICTED: transmembrane protein 184C-like (LOC101851801), mRNA	1.07e-148	NP_060711	TMEM184C	transmembrane protein 184C [Homo sapiens]	99.0534	0.684646	0.237034	0.040727
871253704	XM_005105165.2	XP_005105222.1	PREDICTED: transmembrane protein 19-like (LOC101852260), mRNA	1.44e-81	NP_060749	TMEM19	transmembrane protein 19 [Homo sapiens]	14.9101	0.897104	0.319186	0.048308
871227963	XM_005096887.2	XP_005096944.1	PREDICTED: RING finger protein 121-like (LOC101857248), mRNA	8.67e-151	NP_060790	RNF121	RING finger protein 121 isoform a [Homo sapiens]	24.8994	0.766183	0.227257	0.0128245
871225166	XM_013081137.1	XP_012936591.1	PREDICTED: equilibrative nucleoside transporter 3-like (LOC101859926), mRNA	4.22e-69	NP_060814	SLC29A3	equilibrative nucleoside transporter 3 isoform a [Homo sapiens]	105.207	0.606551	0.212263	0.0435864
871268432	XM_005110262.2	XP_005110319.1	PREDICTED: probable lysosomal cobalamin transporter (LOC101845505), mRNA	1.28e-112	NP_060838	LMBRD1	probable lysosomal cobalamin transporter [Homo sapiens]	335.81	0.893881	0.247693	0.00696633
871228363	XM_005096967.2	XP_005097024.1	PREDICTED: zinc transporter ZIP9-like (LOC101856887), mRNA	1.51e-93	NP_060845	SLC39A9	zinc transporter ZIP9 isoform 1 [Homo sapiens]	123.886	0.450478	0.1551	0.0393421
871251383	XM_005104398.2	XP_005104455.1	PREDICTED: nascent polypeptide-associated complex subunit alpha, muscle-specific form-like (LOC101855811), mRNA	2.08e-16	NP_060899	BDP1	transcription factor TFIIIB component B'' homolog [Homo sapiens]	72.086	0.661298	0.197334	0.0134479
871265665	XM_005109290.2	XP_005109347.1	PREDICTED: uncharacterized LOC101857834 (LOC101857834), mRNA	0.000112	NP_061027	LRP1B	low-density lipoprotein receptor-related protein 1B precursor [Homo sapiens]	154.334	-0.541048	0.17515	0.0253938
871266075	XM_013088631.1	XP_012944085.1	PREDICTED: monocarboxylate transporter 10-like (LOC101851300), mRNA	2.77e-119	NP_061063	SLC16A10	monocarboxylate transporter 10 [Homo sapiens]	48.5083	0.744841	0.205575	0.00671309
871242401	XM_005101485.2	XP_005101542.1	PREDICTED: probable ATP-dependent RNA helicase DDX43 (LOC101856104), mRNA	0	NP_061135	Ddx43	probable ATP-dependent RNA helicase DDX43 [Homo sapiens]	69.0126	0.679618	0.194257	0.00937138
871235462	XM_005099236.2	XP_005099293.1	PREDICTED: acetyl-coenzyme A synthetase, cytoplasmic-like (LOC101846139), mRNA	0	NP_061147	ACSS2	acetyl-coenzyme A synthetase, cytoplasmic isoform 1 [Homo sapiens]	83.2963	-0.57748	0.206401	0.0496517
871214288	XM_005092313.2	XP_005092370.1	PREDICTED: bridging integrator 3-like (LOC101859154), mRNA	1.28e-43	NP_061158	BIN3	bridging integrator 3 [Homo sapiens]	183.774	0.528083	0.146933	0.0072795
871276414	XM_013090680.1	XP_012946134.1	PREDICTED: multidrug resistance protein 1A-like (LOC101853519), mRNA	6.67e-49	NP_061338	ABCB4	phosphatidylcholine translocator ABCB4 isoform C [Homo sapiens]	38.3992	1.00233	0.289513	0.0102226
524883728	XM_005098434.1	XP_005098491.1	PREDICTED: cytochrome c (LOC101859014), mRNA	5.93e-59	NP_061820	CYCS	cytochrome c [Homo sapiens]	260.534	-0.584307	0.159131	0.00586226
871261823	XM_005108026.2	XP_005108083.1	PREDICTED: gamma-1-syntrophin-like (LOC101861612), mRNA	7.43e-99	NP_061840	SNTG1	gamma-1-syntrophin isoform 1 [Homo sapiens]	299.006	-0.593705	0.185733	0.0196058
871227528	XM_005096727.2	XP_005096784.1	PREDICTED: ganglioside-induced differentiation-associated protein 1-like (LOC101858177), mRNA	2.07e-36	NP_061845	GDAP1	ganglioside-induced differentiation-associated protein 1 isoform a [Homo sapiens]	725.601	-0.857038	0.228009	0.00453675
871271322	XM_005111161.2	XP_005111218.1	PREDICTED: ganglioside-induced differentiation-associated protein 1-like (LOC101850046), mRNA	1.69e-38	NP_061845	GDAP1	ganglioside-induced differentiation-associated protein 1 isoform a [Homo sapiens]	642.559	-0.540833	0.153174	0.00858087
871270626	XM_013089530.1	XP_012944984.1	PREDICTED: dnaJ homolog subfamily C member 10-like (LOC101859207), mRNA	0	NP_061854	DNAJC10	dnaJ homolog subfamily C member 10 isoform 1 precursor [Homo sapiens]	55.3128	0.784807	0.250288	0.0227611
871244041	XM_005101979.2	XP_005102036.1	PREDICTED: uncharacterized LOC101852189 (LOC101852189), mRNA	1.1e-23	NP_061867	FBXO42	F-box only protein 42 [Homo sapiens]	7.08717	-1.43793	0.415051	0.010201
871275765	XM_005112604.2	XP_005112661.1	PREDICTED: uncharacterized LOC101857083 (LOC101857083), mRNA	1.17e-20	NP_061877	ANKIB1	ankyrin repeat and IBR domain-containing protein 1 [Homo sapiens]	7.17733	1.61453	0.44954	0.00730812
871259799	XM_013087508.1	XP_012942962.1	PREDICTED: chitobiosyldiphosphodolichol beta-mannosyltransferase-like (LOC101861537), mRNA	5.05e-151	NP_061982	ALG1	chitobiosyldiphosphodolichol beta-mannosyltransferase [Homo sapiens]	31.7825	0.705805	0.231636	0.0279718
871215295	XM_005092662.2	XP_005092719.1	PREDICTED: glycoprotein-N-acetylgalactosamine 3-beta-galactosyltransferase 1-like (LOC101859310), mRNA	5.1e-114	NP_064541	C1GALT1	glycoprotein-N-acetylgalactosamine 3-beta-galactosyltransferase 1 [Homo sapiens]	54.3834	0.634606	0.197616	0.0188594
871255490	XM_013086668.1	XP_012942122.1	PREDICTED: kinesin-like protein KIF15 (LOC101846449), mRNA	0	NP_064627	KIF15	kinesin-like protein KIF15 [Homo sapiens]	10.1773	-1.43386	0.373531	0.00360176
871274498	XM_013090298.1	XP_012945752.1	PREDICTED: beta-arrestin-1-like (LOC106013745), mRNA	1.9e-163	NP_064647	ARRB1	beta-arrestin-1 isoform B [Homo sapiens]	93.3557	-0.592366	0.20485	0.0404459
871278973	XM_013091204.1	XP_012946658.1	PREDICTED: ankyrin repeat domain-containing protein 50-like (LOC101858470), partial mRNA	0	NP_065070	ANKRD50	ankyrin repeat domain-containing protein 50 isoform 1 [Homo sapiens]	354.873	-0.547875	0.190904	0.0424523
871209506	XM_005090562.2	XP_005090619.1	PREDICTED: PEST proteolytic signal-containing nuclear protein-like (LOC101846399), mRNA	3.42e-12	NP_065090	PCNP	PEST proteolytic signal-containing nuclear protein isoform a [Homo sapiens]	118.445	-0.562486	0.158153	0.0080125
871256043	XM_013086774.1	XP_012942228.1	PREDICTED: probable serine/threonine-protein kinase DDB_G0272282 (LOC101857204), mRNA	7.8e-26	NP_065109	PNPLA2	patatin-like phospholipase domain-containing protein 2 [Homo sapiens]	90.3522	0.659876	0.207942	0.0207205
871270512	XM_013089502.1	XP_012944956.1	PREDICTED: uncharacterized LOC101849893 (LOC101849893), mRNA	5.58e-28	NP_065109	PNPLA2	patatin-like phospholipase domain-containing protein 2 [Homo sapiens]	56.9143	0.831573	0.199544	0.00128126
871275114	XM_013090414.1	XP_012945868.1	PREDICTED: calcium/calmodulin-dependent protein kinase type 1-like (LOC101852140), mRNA	2.78e-82	NP_065130	CAMK1D	calcium/calmodulin-dependent protein kinase type 1D isoform 1 [Homo sapiens]	102.601	-0.520617	0.151756	0.0110315
524866988	XM_005090251.1	XP_005090308.1	PREDICTED: neuronal acetylcholine receptor subunit alpha-10-like (LOC101852296), mRNA	2.39e-07	NP_065135	CHRNA10	neuronal acetylcholine receptor subunit alpha-10 isoform a precursor [Homo sapiens]	4.42488	-2.06718	0.451834	0.000310882
871232719	XM_005098336.2	XP_005098393.2	PREDICTED: ankyrin-3-like (LOC101856804), mRNA	9.76e-24	NP_065210	ANK1	ankyrin-1 isoform 2 [Homo sapiens]	93.8316	0.819819	0.239663	0.0113332
871272262	XM_005111489.2	XP_005111546.1	PREDICTED: NF-kappa-B inhibitor alpha-like (LOC101847780), mRNA	1.21e-32	NP_065390	NFKBIA	NF-kappa-B inhibitor alpha [Homo sapiens]	408.634	1.09818	0.202962	1.02e-05
871255285	XM_013086623.1	XP_012942077.1	PREDICTED: N-terminal kinase-like protein (LOC101853483), mRNA	0	NP_065731	SCYL1	N-terminal kinase-like protein isoform A [Homo sapiens]	185.144	0.612461	0.210648	0.0390653
871263567	XM_013088199.1	XP_012943653.1	PREDICTED: 4-aminobutyrate aminotransferase, mitochondrial-like (LOC101852961), mRNA	0	NP_065737	ABAT	4-aminobutyrate aminotransferase, mitochondrial precursor [Homo sapiens]	19.3495	2.34105	0.438443	1.38e-05
871226154	XM_013081305.1	XP_012936759.1	PREDICTED: arrestin domain-containing protein 3-like (LOC101853156), mRNA	7.72e-31	NP_065852	ARRDC3	arrestin domain-containing protein 3 [Homo sapiens]	121.157	0.676577	0.163661	0.00143454
871267353	XM_013088873.1	XP_012944327.1	PREDICTED: potassium channel subfamily T member 2 (LOC101855059), mRNA	0	NP_065873	kcnt1	potassium channel subfamily T member 1 isoform 1 [Homo sapiens]	230.094	-0.81739	0.221707	0.00561446
871208821	XM_005090323.2	XP_005090380.1	PREDICTED: uncharacterized LOC101848629 (LOC101848629), mRNA	2.17e-86	NP_065920	DCDC5	doublecortin domain-containing protein 5 [Homo sapiens]	41.9574	0.813029	0.265479	0.0271649
871257784	XM_005106534.2	XP_005106591.1	PREDICTED: coiled-coil domain-containing protein 146-like (LOC101850507), mRNA	0	NP_065930	CCDC146	coiled-coil domain-containing protein 146 [Homo sapiens]	23.4975	-0.751387	0.252821	0.0333511
871227937	XM_005096843.2	XP_005096900.1	PREDICTED: anoctamin-8-like (LOC101846809), mRNA	9.54e-135	NP_066010	ANO8	anoctamin-8 [Homo sapiens]	558.587	0.486583	0.140254	0.0100864
871272590	XM_013089929.1	XP_012945383.1	PREDICTED: ectopic P granules protein 5 homolog (LOC101853594), mRNA	0	NP_066015	EPG5	ectopic P granules protein 5 homolog [Homo sapiens]	336.276	0.696426	0.171698	0.00178613
871221113	XM_005094577.2	XP_005094634.1	PREDICTED: beta-1,3-galactosyltransferase 1-like (LOC101857552), mRNA	3.23e-26	NP_066191	B3GALT1	beta-1,3-galactosyltransferase 1 [Homo sapiens]	10.6203	-1.62477	0.343534	0.000173369
871233914	XM_005098741.2	XP_005098798.1	PREDICTED: beta-1,3-galactosyltransferase 5-like (LOC101849694), transcript variant X1, mRNA	1.2e-25	NP_066191		beta-1,3-galactosyltransferase 1 [Homo sapiens]	44.3976	-1.03711	0.23139	0.000444977
871253551	XM_005105124.2	XP_005105181.1	PREDICTED: NFX1-type zinc finger-containing protein 1-like (LOC101862822), mRNA	2.96e-130	NP_066363	B3GALT1	NFX1-type zinc finger-containing protein 1 [Homo sapiens]	620.105	0.930091	0.209555	0.000518609
871253140	XM_005104971.2	XP_005105028.1	PREDICTED: DNA replication complex GINS protein PSF1-like (LOC101847602), transcript variant X1, mRNA	1.45e-78	NP_066545	GINS1	DNA replication complex GINS protein PSF1 [Homo sapiens]	1.70523	-1.27013	0.451466	0.0480331
871273581	XM_005111903.2	XP_005111960.1	PREDICTED: phospholipid scramblase 2-like (LOC101850220), transcript variant X2, mRNA	4.57e-74	NP_066928	PLSCR1	phospholipid scramblase 1 [Homo sapiens]	8.88065	-1.07128	0.382776	0.0496332
325297061	NM_001204606.1	NP_001191535.1	adenylate cyclase (aplA), mRNA	0	NP_066939	ADCY1	adenylate cyclase type 1 isoform 1 [Homo sapiens]	1220.26	0.42932	0.104144	0.00148443
871241762	XM_005101285.2	XP_005101342.1	PREDICTED: 3-mercaptopyruvate sulfurtransferase-like (LOC101849936), mRNA	2.8e-93	NP_066949	MPST	3-mercaptopyruvate sulfurtransferase isoform 1 [Homo sapiens]	64.5294	-0.58682	0.205835	0.0442129
871229428	XM_005097303.2	XP_005097360.1	PREDICTED: inorganic pyrophosphatase-like (LOC101854862), mRNA	8.87e-108	NP_066952	PPA1	inorganic pyrophosphatase [Homo sapiens]	454.848	-0.739373	0.219424	0.0128523
871257228	XM_005106354.2	XP_005106411.1	PREDICTED: trafficking protein particle complex subunit 1-like (LOC101849154), mRNA	3.85e-70	NP_067033	TRAPPC1	trafficking protein particle complex subunit 1 [Homo sapiens]	62.3806	-0.66353	0.195021	0.0118989
871235144	XM_005099132.2	XP_005099189.1	PREDICTED: mid1-interacting protein 1A-like (LOC101860498), mRNA	8.11e-14	NP_067065	MID1IP1	mid1-interacting protein 1 [Homo sapiens]	1151.8	-0.753047	0.173786	0.000722856
871263213	XM_013088137.1	XP_012943591.1	PREDICTED: retinoid-inducible serine carboxypeptidase-like (LOC101846032), mRNA	4.07e-130	NP_067639	SCPEP1	retinoid-inducible serine carboxypeptidase precursor [Homo sapiens]	54.0473	0.922539	0.217827	0.00101163
871242247	XM_005101439.2	XP_005101496.1	PREDICTED: tribbles homolog 2-like (LOC101845010), mRNA	3.1e-101	NP_067675	TRIB2	tribbles homolog 2 [Homo sapiens]	284.913	1.004	0.190441	1.86e-05
871216634	XM_005093152.2	XP_005093209.1	PREDICTED: F-box/WD repeat-containing protein 4-like (LOC101854479), mRNA	4.68e-69	NP_071322	FBXW4	F-box/WD repeat-containing protein 4 isoform 1 [Homo sapiens]	46.2882	0.836281	0.279298	0.03174
325297022	NM_001204588.1	NP_001191517.1	tandem pore domain potassium channel (LOC100533285), mRNA	1.66e-130	NP_071338	KCNK12	potassium channel subfamily K member 12 [Homo sapiens]	65.368	-1.05181	0.274891	0.00370389
871253436	XM_005105067.2	XP_005105124.1	PREDICTED: probable E3 ubiquitin-protein ligase HERC4 (LOC101851139), mRNA	0	NP_071362	HERC4	probable E3 ubiquitin-protein ligase HERC4 isoform a [Homo sapiens]	298.02	0.546189	0.193213	0.046677
871224021	XM_013080930.1	XP_012936384.1	PREDICTED: cadherin-23-like (LOC101861432), mRNA	2.5e-174	NP_071407	CDH23	cadherin-23 isoform 1 precursor [Homo sapiens]	45.8433	1.21256	0.386709	0.0227611
871250404	XM_005104076.2	XP_005104133.1	PREDICTED: uncharacterized LOC101860034 (LOC101860034), mRNA	8.58e-28	NP_071444	BIRC7	baculoviral IAP repeat-containing protein 7 isoform beta [Homo sapiens]	1629.13	1.16378	0.235576	7.58e-05
871268204	XM_005110180.2	XP_005110237.1	PREDICTED: homocysteine-responsive endoplasmic reticulum-resident ubiquitin-like domain member 2 protein (LOC101847224), mRNA	4.33e-26	NP_071768	HERPUD2	homocysteine-responsive endoplasmic reticulum-resident ubiquitin-like domain member 2 protein [Homo sapiens]	224.843	0.767896	0.175785	0.000637727
871216636	XM_005093190.2	XP_005093247.1	PREDICTED: nucleotide exchange factor SIL1-like (LOC101862783), mRNA	2.68e-68	NP_071909	SIL1	nucleotide exchange factor SIL1 precursor [Homo sapiens]	57.3295	1.51822	0.296749	3.64e-05
871274197	XM_013090235.1	XP_012945689.1	PREDICTED: inverted formin-2-like (LOC101859682), mRNA	2.48e-56	NP_071934	INF2	inverted formin-2 isoform 1 [Homo sapiens]	51.4095	1.15983	0.35255	0.0154913
871228509	XM_005097026.2	XP_005097083.2	PREDICTED: tensin-3-like (LOC101852014), partial mRNA	7.27e-99	NP_072174	TNS1	tensin-1 isoform 1 [Homo sapiens]	70.4002	-0.808258	0.264944	0.0278104
871256055	XM_005105964.2	XP_005106021.1	PREDICTED: major facilitator superfamily domain-containing protein 1-like (LOC101856834), mRNA	1.13e-174	NP_073573	MFSD1	major facilitator superfamily domain-containing protein 1 isoform 1 [Homo sapiens]	59.4802	1.11231	0.186737	6.47e-07
871245549	XM_013084894.1	XP_012940348.1	PREDICTED: major facilitator superfamily domain-containing protein 1-like (LOC101863996), mRNA	5.58e-49	NP_073573	MFSD1	major facilitator superfamily domain-containing protein 1 isoform 1 [Homo sapiens]	13.6888	0.863325	0.307888	0.0491061
871252786	XM_013086152.1	XP_012941606.1	PREDICTED: CAS1 domain-containing protein 1-like (LOC101848454), mRNA	0	NP_075051	CASD1	CAS1 domain-containing protein 1 precursor [Homo sapiens]	93.5664	0.906112	0.208836	0.000710522
871267668	XM_005109985.2	XP_005110042.1	PREDICTED: homeobox protein Hox-A5 (LOC101860852), partial mRNA	2.66e-34	NP_076920	HOXB4	homeobox protein Hox-B4 [Homo sapiens]	11.9522	-1.93149	0.399432	0.00011282
871235223	XM_005099165.2	XP_005099222.1	PREDICTED: uncharacterized LOC101848590 (LOC101848590), mRNA	2.11e-26	NP_077016	CHAC1	glutathione-specific gamma-glutamylcyclotransferase 1 isoform a [Homo sapiens]	9.90323	1.49563	0.448747	0.0140915
871258538	XM_013087202.1	XP_012942656.1	PREDICTED: uncharacterized LOC101855048 (LOC101855048), mRNA	7.34e-69	NP_077719	NOTCH2	neurogenic locus notch homolog protein 2 isoform 1 preproprotein [Homo sapiens]	75.4194	0.880085	0.258982	0.0120419
871256404	XM_013086836.1	XP_012942290.1	PREDICTED: uncharacterized LOC106012802 (LOC106012802), mRNA	2.4e-86	NP_077734	PLA2G4A	cytosolic phospholipase A2 isoform 1 [Homo sapiens]	8.69148	-1.49478	0.435034	0.0108832
871239440	XM_013083745.1	XP_012939199.1	PREDICTED: probable phospholipid-transporting ATPase VA (LOC101864153), mRNA	0	NP_077816	ATP10A	probable phospholipid-transporting ATPase VA [Homo sapiens]	72.8658	0.418617	0.149752	0.0498887
871278072	XM_013091021.1	XP_012946475.1	PREDICTED: interferon regulatory factor 2-binding protein-like (LOC101860309), mRNA	2.76e-86	NP_078772	IRF2BPL	interferon regulatory factor 2-binding protein-like [Homo sapiens]	49.6758	-0.698156	0.241125	0.0401188
871251874	XM_005104555.2	XP_005104612.1	PREDICTED: elongation factor Tu GTP-binding domain-containing protein 1-like (LOC101850740), mRNA	0	NP_078856	EFL1	elongation factor-like GTPase 1 isoform 1 [Homo sapiens]	129.345	0.779116	0.238422	0.0162916
871247437	XM_013085223.1	XP_012940677.1	PREDICTED: arylsulfatase B-like (LOC101852941), mRNA	4.49e-84	NP_078866	ARSJ	arylsulfatase J precursor [Homo sapiens]	7.25306	1.60749	0.451819	0.0080125
871274042	XM_005112064.2	XP_005112121.1	PREDICTED: polyprenol reductase-like (LOC101847236), mRNA	9.99e-21	NP_078868	SRD5A3	polyprenol reductase [Homo sapiens]	6.72202	1.1169	0.397006	0.0480331
871253264	XM_013086251.1	XP_012941705.1	PREDICTED: rho GTPase-activating protein 10-like (LOC106012657), partial mRNA	1.26e-19	NP_078881	ARHGAP10	rho GTPase-activating protein 10 [Homo sapiens]	48.4599	-0.598577	0.201417	0.0333511
871209532	XM_005090570.2	XP_005090627.1	PREDICTED: yrdC domain-containing protein, mitochondrial-like (LOC101848259), mRNA	5.77e-68	NP_078916		yrdC domain-containing protein, mitochondrial precursor [Homo sapiens]	41.7018	1.55217	0.392705	0.00248317
871227526	XM_005096726.2	XP_005096783.1	PREDICTED: importin-4-like (LOC101857945), mRNA	0	NP_078934	IPO4	importin-4 [Homo sapiens]	702.508	0.79113	0.181799	0.000681911
871244840	XM_005102241.2	XP_005102298.1	PREDICTED: putative aminopeptidase W07G4.4 (LOC101852637), mRNA	1.29e-16	NP_078939	NPEPL1	probable aminopeptidase NPEPL1 isoform 1 [Homo sapiens]	94.4095	0.671931	0.159624	0.00110054
871254452	XM_013086461.1	XP_012941915.1	PREDICTED: glutathione S-transferase C-terminal domain-containing protein-like (LOC101855127), mRNA	1.2e-86	NP_079027	GSTCD	glutathione S-transferase C-terminal domain-containing protein isoform 2 [Homo sapiens]	45.35	0.80527	0.239108	0.0129173
871228026	XM_013081666.1	XP_012937120.1	PREDICTED: trichohyalin-like (LOC101856096), partial mRNA	3.98e-14	NP_079066	CSPP1	centrosome and spindle pole-associated protein 1 isoform 1 [Homo sapiens]	82.4283	-0.531922	0.173976	0.0274213
871226760	XM_005096481.2	XP_005096538.2	PREDICTED: phospholipase B-like 1 (LOC101860563), mRNA	1.81e-163	NP_079105	PLBD1	phospholipase B-like 1 precursor [Homo sapiens]	99.7831	1.09586	0.245522	0.000475826
524899354	XM_005106053.1	XP_005106110.1	PREDICTED: GTP-binding protein yptV3-like (LOC101858960), mRNA	2e-05	NP_079323	ARL14	ADP-ribosylation factor-like protein 14 [Homo sapiens]	10.6373	1.05675	0.355691	0.0334121
871270470	XM_005110902.2	XP_005110959.1	PREDICTED: ADP-ribosylation factor-like (LOC101845811), mRNA	7.23e-24	NP_079323	ARL14	ADP-ribosylation factor-like protein 14 [Homo sapiens]	135.299	0.824912	0.244578	0.0127992
871266792	XM_005109677.2	XP_005109734.1	PREDICTED: PGAP2-interacting protein-like (LOC101848080), mRNA	2.27e-179	NP_079363	CWH43	PGAP2-interacting protein isoform 1 [Homo sapiens]	25.6996	0.883058	0.266114	0.0146841
871263538	XM_005108574.2	XP_005108631.1	PREDICTED: transmembrane protein 134-like (LOC101849563), mRNA	1.03e-11	NP_079400	TMEM134	transmembrane protein 134 isoform a [Homo sapiens]	238.122	-0.439236	0.155519	0.0469708
871252054	XM_005104618.2	XP_005104675.1	PREDICTED: uncharacterized LOC101846373 (LOC101846373), mRNA	3.94e-71	NP_085148	SH3BP5L	SH3 domain-binding protein 5-like isoform 1 [Homo sapiens]	195.283	-0.436226	0.15592	0.0496517
871255087	XM_005105631.2	XP_005105688.1	PREDICTED: phosphotriesterase-related protein-like (LOC101859121), mRNA	4.34e-123	NP_109589	PTER	phosphotriesterase-related protein isoform 1 [Homo sapiens]	119.979	-0.473245	0.14563	0.0170369
871211459	XM_005091284.2	XP_005091341.1	PREDICTED: T-cell immunomodulatory protein-like (LOC101862554), mRNA	6.94e-132	NP_110417	ITFG1	T-cell immunomodulatory protein isoform 1 precursor [Homo sapiens]	278.014	0.527952	0.169589	0.0238287
871227113	XM_005096581.2	XP_005096638.1	PREDICTED: group XIIA secretory phospholipase A2-like (LOC101863338), mRNA	2.09e-32	NP_110448	PLA2G12A	group XIIA secretory phospholipase A2 precursor [Homo sapiens]	101.055	1.12446	0.276471	0.00174611
871221961	XM_013080553.1	XP_012936007.1	PREDICTED: tigger transposable element-derived protein 6-like (LOC101850405), mRNA	6.68e-78	NP_112215	TIGD6	tigger transposable element-derived protein 6 [Homo sapiens]	66.3954	-0.733254	0.198428	0.00550665
871258180	XM_005106668.2	XP_005106725.1	PREDICTED: ADP-dependent glucokinase-like (LOC101861069), mRNA	3e-62	NP_112574	ADPGK	ADP-dependent glucokinase precursor [Homo sapiens]	80.9989	0.801361	0.244749	0.0160616
524886849	XM_005099959.1	XP_005100016.1	PREDICTED: ER membrane protein complex subunit 6-like (LOC101857029), mRNA	1.4e-36	NP_112588	EMC6	ER membrane protein complex subunit 6 [Homo sapiens]	153.737	-0.456827	0.159839	0.0435636
871225300	XM_005095979.2	XP_005096036.1	PREDICTED: probable serine carboxypeptidase CPVL (LOC101845842), mRNA	1.29e-82	NP_112601	CPVL	probable serine carboxypeptidase CPVL precursor [Homo sapiens]	122.633	-0.60843	0.199949	0.0281991
871242837	XM_013084407.1	XP_012939861.1	PREDICTED: probable serine/threonine-protein kinase nek3 (LOC101850342), mRNA	7.84e-05	NP_113612	fam110a	protein FAM110A [Homo sapiens]	689.015	-0.385556	0.123644	0.0235412
871244025	XM_013084639.1	XP_012940093.1	PREDICTED: complement C1q-like protein 3 (LOC106012260), mRNA	3.14e-08	NP_114115	C1QTNF4	complement C1q tumor necrosis factor-related protein 4 precursor [Homo sapiens]	5.137	-1.50404	0.445416	0.012673
871230610	XM_005097687.2	XP_005097744.2	PREDICTED: alpha-L-fucosidase-like (LOC101863814), mRNA	0	NP_114409	FUCA2	plasma alpha-L-fucosidase precursor [Homo sapiens]	49.948	1.04451	0.245994	0.000979162
871245786	XM_005102545.2	XP_005102602.1	PREDICTED: plasma alpha-L-fucosidase-like (LOC101860508), mRNA	0	NP_114409	FUCA2	plasma alpha-L-fucosidase precursor [Homo sapiens]	146.627	0.762887	0.234352	0.0167642
871244097	XM_013084653.1	XP_012940107.1	PREDICTED: alpha-L-fucosidase-like (LOC101862121), mRNA	0	NP_114409	FUCA2	plasma alpha-L-fucosidase precursor [Homo sapiens]	621.688	0.739836	0.243408	0.0283782
871236315	XM_005099527.2	XP_005099584.1	PREDICTED: putative deoxyribonuclease TATDN1 (LOC101853463), transcript variant X2, mRNA	3.17e-122	NP_114415	TATDN1	putative deoxyribonuclease TATDN1 isoform a [Homo sapiens]	105.403	0.715044	0.211778	0.012673
871214215	XM_013079198.1	XP_012934652.1	PREDICTED: G-protein coupled receptor 98-like (LOC101854392), mRNA	0	NP_115495	ADGRV1	G-protein coupled receptor 98 precursor [Homo sapiens]	161.423	1.48046	0.325853	0.000350464
871252576	XM_013086118.1	XP_012941572.1	PREDICTED: activating signal cointegrator 1 complex subunit 2-like (LOC101851885), partial mRNA	3.98e-152	NP_115580	ASCC2	activating signal cointegrator 1 complex subunit 2 isoform 1 [Homo sapiens]	89.7651	0.768564	0.23257	0.0150979
871258691	XM_013087223.1	XP_012942677.1	PREDICTED: bypass of stop codon protein 1-like (LOC106012913), partial mRNA	8.43e-05	NP_115587	LOXL4	lysyl oxidase homolog 4 precursor [Homo sapiens]	2.77776	-1.57795	0.448709	0.00895683
871254138	XM_005105315.2	XP_005105372.1	PREDICTED: nucleoside diphosphate-linked moiety X motif 22-like (LOC101846519), mRNA	2.19e-56	NP_115720	NUDT22	nucleoside diphosphate-linked moiety X motif 22 isoform a [Homo sapiens]	8.59199	1.02417	0.342523	0.0320774
871241159	XM_005101107.2	XP_005101164.1	PREDICTED: serine/threonine-protein kinase PINK1, mitochondrial-like (LOC101847119), mRNA	1.03e-58	NP_115785	PINK1	serine/threonine-protein kinase PINK1, mitochondrial precursor [Homo sapiens]	1280.08	0.321177	0.109831	0.0375766
871270194	XM_005110824.2	XP_005110881.1	PREDICTED: acetyl-coenzyme A synthetase 2-like, mitochondrial (LOC101846469), mRNA	0	NP_115890	ACSS1	acetyl-coenzyme A synthetase 2-like, mitochondrial isoform 1 precursor [Homo sapiens]	36.5907	0.754712	0.232288	0.017051
871257684	XM_005106497.2	XP_005106554.1	PREDICTED: probable ATP-dependent RNA helicase DHX37 (LOC101861979), mRNA	0	NP_116045	dhx37	probable ATP-dependent RNA helicase DHX37 [Homo sapiens]	106.905	0.865588	0.266498	0.0170909
871231138	XM_005097855.2	XP_005097912.2	PREDICTED: seipin-like (LOC101860170), mRNA	2.18e-50	NP_116056	BSCL2	seipin isoform 2 [Homo sapiens]	100.262	0.549193	0.148895	0.00559889
871208536	XM_005090209.2	XP_005090266.1	PREDICTED: nascent polypeptide-associated complex subunit alpha, muscle-specific form-like (LOC101863709), mRNA	1.59e-26	NP_116216	ATOH8	protein atonal homolog 8 [Homo sapiens]	19.1299	-1.01621	0.292057	0.00977615
871275355	XM_013090462.1	XP_012945916.1	PREDICTED: uncharacterized LOC106013799 (LOC106013799), mRNA	3.47e-05	NP_116222	PPP1R15B	protein phosphatase 1 regulatory subunit 15B [Homo sapiens]	15.973	1.26257	0.336898	0.00468928
871236197	XM_013083165.1	XP_012938619.1	PREDICTED: ras-related and estrogen-regulated growth inhibitor-like (LOC101847823), mRNA	1.44e-20	NP_116307	RERG	ras-related and estrogen-regulated growth inhibitor isoform 1 [Homo sapiens]	33.2804	0.894753	0.291952	0.0270207
871217355	XM_005093370.2	XP_005093427.2	PREDICTED: nesprin-1-like (LOC101864208), mRNA	0	NP_149062	SYNE1	nesprin-1 isoform 2 [Homo sapiens]	343.535	0.591697	0.169878	0.00974459
871253460	XM_005105106.2	XP_005105163.1	PREDICTED: alpha-1,3/1,6-mannosyltransferase ALG2-like (LOC101859036), mRNA	8.65e-158	NP_149078	ALG2	alpha-1,3/1,6-mannosyltransferase ALG2 [Homo sapiens]	33.6021	0.728262	0.213262	0.0114537
871209224	XM_013086222.1	XP_012941676.1	PREDICTED: rhophilin-2-like (LOC101855920), mRNA	1.61e-162	NP_149094	RHPN2	rhophilin-2 [Homo sapiens]	51.4242	0.762351	0.264993	0.0416794
871219080	XM_013080055.1	XP_012935509.1	PREDICTED: collagen alpha-1(III) chain-like (LOC101847807), mRNA	1.49e-37	NP_149162	COL2A1	collagen alpha-1(II) chain isoform 2 precursor [Homo sapiens]	190.287	-1.55304	0.45227	0.0109349
524869476	XM_005091474.1	XP_005091531.1	PREDICTED: uncharacterized LOC101845825 (LOC101845825), mRNA	1.9e-48	NP_149349	HYAL1	hyaluronidase-1 isoform 1 precursor [Homo sapiens]	123.743	0.348215	0.118707	0.0367676
871245645	XM_013084908.1	XP_012940362.1	PREDICTED: lipase maturation factor 2-like (LOC101852779), mRNA	1.87e-160	NP_149977	LMF2	lipase maturation factor 2 [Homo sapiens]	249.343	0.575153	0.166587	0.0104538
871241617	XM_005101244.2	XP_005101301.1	PREDICTED: serine/threonine-protein kinase/endoribonuclease IRE1-like (LOC101860903), mRNA	0	NP_150296	ERN2	serine/threonine-protein kinase/endoribonuclease IRE2 isoform a precursor [Homo sapiens]	92.7335	0.985547	0.242831	0.00178613
871259307	XM_005107107.2	XP_005107164.1	PREDICTED: potassium voltage-gated channel subfamily H member 6-like (LOC101863051), mRNA	0	NP_150375	KCNH7	potassium voltage-gated channel subfamily H member 7 isoform 1 [Homo sapiens]	120.768	-0.664289	0.156053	0.000939966
871219865	XM_005094195.2	XP_005094252.1	PREDICTED: tripartite motif-containing 13-like (LOC101850319), mRNA	1.79e-12	NP_150594	TRIM3	tripartite motif-containing protein 3 isoform 1 [Homo sapiens]	456.092	0.7901	0.223191	0.00837832
871236392	XM_005099545.2	XP_005099602.1	PREDICTED: MFS-type transporter SLC18B1-like (LOC101857802), mRNA	1.31e-49	NP_439896	SLC18B1	MFS-type transporter SLC18B1 [Homo sapiens]	14.8193	1.61623	0.364288	0.000520195
871249736	XM_005103822.2	XP_005103879.1	PREDICTED: protein RFT1 homolog (LOC101861060), mRNA	1.5e-139	NP_443091	RFT1	protein RFT1 homolog [Homo sapiens]	48.1049	1.35612	0.30735	0.000557625
871269381	XM_013089264.1	XP_012944718.1	PREDICTED: uncharacterized LOC101847155 (LOC101847155), mRNA	1.93e-23	NP_473362	GPR101	probable G-protein coupled receptor 101 [Homo sapiens]	5.30964	-1.42506	0.451345	0.0215995
871278918	XM_013091197.1	XP_012946651.1	PREDICTED: noelin-2-like (LOC106014132), mRNA	2.76e-34	NP_477512	OLFM2	noelin-2 isoform 2 precursor [Homo sapiens]	35.1169	-0.923308	0.322369	0.0430408
871235665	XM_005099309.2	XP_005099366.1	PREDICTED: myosin essential light chain, striated adductor muscle-like (LOC101862801), mRNA	7.3e-28	NP_524146	MYL1	myosin light chain 1/3, skeletal muscle isoform isoform 3f [Homo sapiens]	41.6907	-1.477	0.446386	0.0149838
871214991	XM_013079338.1	XP_012934792.1	PREDICTED: collagen alpha-1(XI) chain-like (LOC101860554), mRNA	2.48e-44	NP_542197	COL11A1	collagen alpha-1(XI) chain isoform C preproprotein [Homo sapiens]	138.338	-2.40492	0.444976	1.03e-05
871234108	XM_013082791.1	XP_012938245.1	PREDICTED: uncharacterized LOC101851949 (LOC101851949), mRNA	1.49e-24	NP_542432	TREX2	three prime repair exonuclease 2 [Homo sapiens]	257.183	1.38627	0.441501	0.0225329
871234972	XM_005099065.2	XP_005099122.1	PREDICTED: MORN repeat-containing protein 5-like (LOC101845241), mRNA	4.3e-07	NP_543136	rsph1	radial spoke head 1 homolog isoform 1 [Homo sapiens]	18.6347	-0.951381	0.328052	0.0397432
871214249	XM_005092287.2	XP_005092344.1	PREDICTED: uncharacterized LOC101852753 (LOC101852753), mRNA	9.19e-20	NP_569713	KLHL6	kelch-like protein 6 [Homo sapiens]	282.013	1.17684	0.316355	0.00506561
325296800	NM_001204712.1	NP_001191641.1	glycoprotein hormone alpha subunit (GPHA), mRNA	1.25e-05	NP_570125	GPHA2	glycoprotein hormone alpha-2 precursor [Homo sapiens]	25.1037	-2.39244	0.421963	2.95e-06
871230756	XM_005097734.2	XP_005097791.2	PREDICTED: CD82 antigen-like (LOC101853934), mRNA	1.75e-06	NP_570139	TSPAN18	tetraspanin-18 [Homo sapiens]	41.2024	1.21979	0.329126	0.00529503
871257902	XM_005106578.2	XP_005106635.1	PREDICTED: asparagine synthetase [glutamine-hydrolyzing]-like (LOC101860920), mRNA	0	NP_597680	ASNS	asparagine synthetase [glutamine-hydrolyzing] isoform a [Homo sapiens]	95.5	-0.835421	0.207344	0.00194301
871279146	XM_013091235.1	XP_012946689.1	PREDICTED: uncharacterized LOC106014158 (LOC106014158), partial mRNA	3.59e-25	NP_597725	BMPER	BMP-binding endothelial regulator protein precursor [Homo sapiens]	2.63608	-1.82431	0.452189	0.00190602
871208014	XM_005090048.2	XP_005090105.1	PREDICTED: zinc transporter 7-like (LOC101845056), mRNA	1.4e-67	NP_598003	SLC30A7	zinc transporter 7 [Homo sapiens]	278.162	0.770508	0.245685	0.0227611
524864159	XM_005088861.1	XP_005088918.1	PREDICTED: globin-like (LOC101845657), mRNA	1.81e-09	NP_599030	CYGB	cytoglobin [Homo sapiens]	93.7526	1.83349	0.445744	0.00152297
871238793	XM_013083625.1	XP_012939079.1	PREDICTED: uncharacterized LOC101853625 (LOC101853625), mRNA	1.46e-36	NP_612144	DTX3L	E3 ubiquitin-protein ligase DTX3L [Homo sapiens]	409.304	0.466226	0.156343	0.0326368
325296786	NM_001204703.1	NP_001191632.1	guanine nucleotide-binding protein G(o) alpha subunit (LOC100533419), mRNA	0	NP_620073	GNAO1	guanine nucleotide-binding protein G(o) subunit alpha isoform b [Homo sapiens]	1539.84	-0.566716	0.159313	0.0080125
871211973	XM_005091390.2	XP_005091447.1	PREDICTED: R3H domain-containing protein 4-like (LOC101846790), mRNA	5.13e-33	NP_620129	R3HDM4	R3H domain-containing protein 4 [Homo sapiens]	408.008	0.400038	0.119196	0.0133009
871256597	XM_013086874.1	XP_012942328.1	PREDICTED: mitogen-activated protein kinase 14-like (LOC101857669), mRNA	6.14e-160	NP_620581	MAPK14	mitogen-activated protein kinase 14 isoform 2 [Homo sapiens]	17.6513	0.952925	0.300511	0.0208539
871261570	XM_013087838.1	XP_012943292.1	PREDICTED: two pore calcium channel protein 2-like (LOC101864482), mRNA	2.5e-85	NP_620714	TPCN2	two pore calcium channel protein 2 [Homo sapiens]	59.1354	0.690629	0.176945	0.00294343
871245803	XM_005102552.2	XP_005102609.1	PREDICTED: costars family protein ABRACL-like (LOC101862195), mRNA	5.95e-08	NP_631905	ABRA	actin-binding Rho-activating protein [Homo sapiens]	167.241	-0.547109	0.144115	0.00407048
871217498	XM_005093424.2	XP_005093481.1	PREDICTED: uncharacterized LOC101856247 (LOC101856247), mRNA	4.06e-06	NP_647478	BIRC7	baculoviral IAP repeat-containing protein 7 isoform alpha [Homo sapiens]	62.1468	1.39978	0.223935	1.35e-07
871224960	XM_005095864.2	XP_005095921.1	PREDICTED: UDP-N-acetylglucosamine transferase subunit ALG14 homolog (LOC101857244), mRNA	2.82e-62	NP_659425	ALG14	UDP-N-acetylglucosamine transferase subunit ALG14 homolog isoform 1 [Homo sapiens]	17.8514	1.11005	0.332673	0.0139559
871214033	XM_013079144.1	XP_012934598.1	PREDICTED: uncharacterized LOC101860479 (LOC101860479), mRNA	1.51e-09	NP_659453	GLYATL2	glycine N-acyltransferase-like protein 2 [Homo sapiens]	830.189	1.43747	0.186244	1.52e-11
871233412	XM_005098591.2	XP_005098648.1	PREDICTED: zinc finger with UFM1-specific peptidase domain protein-like (LOC101855491), mRNA	1.92e-79	NP_659499	ZUFSP	zinc finger with UFM1-specific peptidase domain protein [Homo sapiens]	84.1717	1.19384	0.259413	0.000282744
871277924	XM_013090990.1	XP_012946444.1	PREDICTED: neuron navigator 2-like (LOC101849750), partial mRNA	3.29e-17	NP_660093	NAV2	neuron navigator 2 isoform 2 [Homo sapiens]	222.241	-0.800633	0.195126	0.00156509
871278470	XM_013091110.1	XP_012946564.1	PREDICTED: hornerin-like (LOC101863648), partial mRNA	1.81e-06	NP_660093	NAV2	neuron navigator 2 isoform 2 [Homo sapiens]	150.182	-0.577028	0.19518	0.0346283
871246634	XM_005102806.2	XP_005102863.1	PREDICTED: GPI mannosyltransferase 1-like (LOC101861057), mRNA	3.75e-89	NP_660150	PIGM	GPI mannosyltransferase 1 [Homo sapiens]	39.3158	0.798861	0.250708	0.0200548
871224752	XM_005095782.2	XP_005095839.2	PREDICTED: solute carrier family 15 member 4-like (LOC101855861), mRNA	7.4e-36	NP_663623	SLC15A4	solute carrier family 15 member 4 [Homo sapiens]	5.1017	1.3085	0.449923	0.0390653
871214637	XM_005092443.2	XP_005092500.1	PREDICTED: tigger transposable element-derived protein 4-like (LOC101849035), mRNA	3.11e-73	NP_663772	TIGD4	tigger transposable element-derived protein 4 [Homo sapiens]	11.1367	-1.22844	0.326962	0.00455652
524894643	XM_005103760.1	XP_005103817.1	PREDICTED: tigger transposable element-derived protein 4-like (LOC101845789), partial mRNA	3.9e-64	NP_663772	TIGD4	tigger transposable element-derived protein 4 [Homo sapiens]	14.6229	-1.12979	0.311185	0.00660307
871207947	XM_013083794.1	XP_012939248.1	PREDICTED: blood vessel epicardial substance-like (LOC101861783), mRNA	3.72e-31	NP_671488	BVES	blood vessel epicardial substance [Homo sapiens]	154.209	-1.35751	0.261144	2.47e-05
871207950	XM_013083802.1	XP_012939256.1	PREDICTED: blood vessel epicardial substance-like (LOC101854461), mRNA	1.02e-46	NP_671488	BVES	blood vessel epicardial substance [Homo sapiens]	50.1321	-0.661876	0.209612	0.0215995
871233166	XM_013082621.1	XP_012938075.1	PREDICTED: Kv channel-interacting protein 4-like (LOC101863512), mRNA	1.13e-96	NP_671710	KCNIP4	Kv channel-interacting protein 4 isoform 2 [Homo sapiens]	164.522	-0.673366	0.225491	0.0323436
871222731	XM_013080692.1	XP_012936146.1	PREDICTED: uncharacterized LOC101851257 (LOC101851257), partial mRNA	1.69e-65	NP_671724	mmp21	matrix metalloproteinase-21 preproprotein [Homo sapiens]	683.84	-0.778367	0.276961	0.048308
871236426	XM_005099557.2	XP_005099614.1	PREDICTED: cytochrome b5-like (LOC101860102), mRNA	1.97e-41	NP_683725	CYB5A	cytochrome b5 isoform 1 [Homo sapiens]	1255.8	-0.580523	0.15781	0.00576223
871220022	XM_005094242.2	XP_005094299.1	PREDICTED: charged multivesicular body protein 7-like (LOC101860395), mRNA	1.69e-42	NP_689485	CHMP7	charged multivesicular body protein 7 isoform 1 [Homo sapiens]	59.6312	0.748726	0.21642	0.0102399
871239037	XM_013083666.1	XP_012939120.1	PREDICTED: recQ-mediated genome instability protein 2-like (LOC101855796), mRNA	2.58e-06	NP_689521	RMI2	recQ-mediated genome instability protein 2 [Homo sapiens]	21.419	1.68159	0.397198	0.00101163
871240705	XM_013083987.1	XP_012939441.1	PREDICTED: heparan-alpha-glucosaminide N-acetyltransferase-like (LOC101855957), mRNA	3.96e-129	NP_689632	HGSNAT	heparan-alpha-glucosaminide N-acetyltransferase precursor [Homo sapiens]	46.9061	0.697971	0.230435	0.0290963
871212544	XM_013091333.1	XP_012946787.1	PREDICTED: uncharacterized LOC101846861 (LOC101846861), mRNA	1.52e-40	NP_689740	SLC16A14	monocarboxylate transporter 14 [Homo sapiens]	79.9817	0.95427	0.253431	0.00444906
871276737	XM_005112880.2	XP_005112937.1	PREDICTED: uncharacterized LOC101854385 (LOC101854385), mRNA	0.000218	NP_689838	ZNF366	zinc finger protein 366 [Homo sapiens]	657.795	-0.679616	0.235098	0.0404926
871262364	XM_005108181.2	XP_005108238.1	PREDICTED: dolichyl-diphosphooligosaccharide--protein glycosyltransferase subunit STT3A-like (LOC101857747), mRNA	0	NP_689926	STT3A	dolichyl-diphosphooligosaccharide--protein glycosyltransferase subunit STT3A isoform a [Homo sapiens]	873.804	0.926041	0.25632	0.00690492
871267411	XM_005109883.2	XP_005109940.1	PREDICTED: 5'-nucleotidase domain-containing protein 1-like (LOC101856612), mRNA	4.45e-82	NP_689942	NT5DC1	5'-nucleotidase domain-containing protein 1 [Homo sapiens]	38.1433	0.741211	0.253351	0.0374511
871272893	XM_013089995.1	XP_012945449.1	PREDICTED: protein sidekick-1-like (LOC101855762), partial mRNA	4.37e-49	NP_689957	SDK1	protein sidekick-1 isoform 1 [Homo sapiens]	41.6969	-1.03073	0.241725	0.000920794
871216209	XM_005093007.2	XP_005093064.1	PREDICTED: GTPase IMAP family member 7-like (LOC101860149), mRNA	2.75e-24	NP_694968	GIMAP7	GTPase IMAP family member 7 [Homo sapiens]	12.6548	0.994024	0.352342	0.0472693
871222296	XM_005094987.2	XP_005095044.1	PREDICTED: inositol hexakisphosphate kinase 3-like (LOC101850637), mRNA	1.63e-46	NP_695005	IP6K1	inositol hexakisphosphate kinase 1 isoform 1 [Homo sapiens]	29.4606	1.01795	0.214222	0.000159563
871221505	XM_005094737.2	XP_005094794.1	PREDICTED: aldehyde dehydrogenase family 16 member A1-like (LOC101852840), mRNA	4.19e-165	NP_699160	ALDH16A1	aldehyde dehydrogenase family 16 member A1 isoform 1 [Homo sapiens]	132.264	-0.526082	0.18228	0.0409304
871254543	XM_013086479.1	XP_012941933.1	PREDICTED: uncharacterized LOC101861307 (LOC101861307), mRNA	1.18e-16	NP_703148	NLRP5	NACHT, LRR and PYD domains-containing protein 5 [Homo sapiens]	1115.34	0.609376	0.209608	0.0390653
871222099	XM_013080571.1	XP_012936025.1	PREDICTED: norsolorinic acid reductase A-like (LOC101853539), mRNA	3.23e-44	NP_742128	KCNAB2	voltage-gated potassium channel subunit beta-2 isoform 2 [Homo sapiens]	14.7631	-1.10179	0.337562	0.016365
871255391	XM_013086643.1	XP_012942097.1	PREDICTED: voltage-gated potassium channel subunit beta-2-like (LOC101861756), mRNA	0	NP_742128	KCNAB2	voltage-gated potassium channel subunit beta-2 isoform 2 [Homo sapiens]	58.6338	-1.49382	0.293155	3.9e-05
871227416	XM_005096683.2	XP_005096740.1	PREDICTED: E3 ubiquitin-protein ligase synoviolin B-like (LOC101847868), mRNA	0	NP_757385	SYVN1	E3 ubiquitin-protein ligase synoviolin isoform b precursor [Homo sapiens]	108.212	0.951774	0.267304	0.00797815
871216669	XM_005093164.2	XP_005093221.1	PREDICTED: S-adenosylmethionine mitochondrial carrier protein-like (LOC101857008), mRNA	2.68e-84	NP_775742	SLC25A26	S-adenosylmethionine mitochondrial carrier protein isoform a [Homo sapiens]	476.316	-0.510576	0.176546	0.0404415
871239971	XM_013083853.1	XP_012939307.1	PREDICTED: uncharacterized LOC101860662 (LOC101860662), mRNA	5.66e-10	NP_775756	TSHZ2	teashirt homolog 2 isoform 1 [Homo sapiens]	338.403	-0.914152	0.207554	0.000570301
871213914	XM_005092083.2	XP_005092140.1	PREDICTED: ankyrin repeat domain-containing protein 29-like (LOC101845904), mRNA	1.53e-85	NP_775776	ANKRD29	ankyrin repeat domain-containing protein 29 isoform 1 [Homo sapiens]	340.593	-0.47286	0.168142	0.048108
871269447	XM_013089278.1	XP_012944732.1	PREDICTED: putative phospholipase B-like 2 (LOC101851230), mRNA	3.72e-163	NP_775813	PLBD2	putative phospholipase B-like 2 isoform 1 precursor [Homo sapiens]	151.127	0.829049	0.208731	0.00234857
871237591	XM_005099962.2	XP_005100019.1	PREDICTED: endonuclease V-like (LOC101857879), mRNA	5.78e-74	NP_775898	ENDOV	endonuclease V isoform 1 [Homo sapiens]	301.156	1.98246	0.422894	0.000208583
871271260	XM_013089663.1	XP_012945117.1	PREDICTED: uncharacterized LOC101862983 (LOC101862983), mRNA	4.24e-10	NP_775904	TMEM145	transmembrane protein 145 precursor [Homo sapiens]	792.398	-0.272296	0.086113	0.0213779
871238430	XM_005100242.2	XP_005100299.1	PREDICTED: serine/arginine repetitive matrix protein 1-like (LOC101863989), mRNA	2.97e-38	NP_775931	DOK7	protein Dok-7 isoform 1 [Homo sapiens]	131.752	-0.572757	0.156663	0.00613142
871254800	XM_013086526.1	XP_012941980.1	PREDICTED: tubulin polymerization-promoting protein family member 2-like (LOC101854891), mRNA	8.19e-19	NP_776245	TPPP2	tubulin polymerization-promoting protein family member 2 [Homo sapiens]	108.503	-1.0952	0.29435	0.00506561
871263878	XM_005108686.2	XP_005108743.1	PREDICTED: trafficking protein particle complex subunit 5-like (LOC101854827), mRNA	4.36e-85	NP_777554	TRAPPC5	trafficking protein particle complex subunit 5 [Homo sapiens]	156.063	-0.548761	0.143236	0.00364918
871262442	XM_013088004.1	XP_012943458.1	PREDICTED: protein-lysine N-methyltransferase n6amt2-like (LOC101861613), mRNA	6.74e-78	NP_777588	EEF1AKMT	protein-lysine N-methyltransferase N6AMT2 [Homo sapiens]	62.6627	0.96734	0.284416	0.0119334
871230808	XM_005097743.2	XP_005097800.1	PREDICTED: glutamate receptor ionotropic, kainate 2-like (LOC101855868), mRNA	3.63e-29	NP_783300	GRIK1	glutamate receptor ionotropic, kainate 1 isoform 2 precursor [Homo sapiens]	38.2595	-2.77418	0.373299	1.13e-10
871276487	XM_005112819.2	XP_005112876.1	PREDICTED: exocyst complex component 8-like (LOC101859073), mRNA	0	NP_787072	EXOC8	exocyst complex component 8 [Homo sapiens]	204.001	-0.377635	0.126881	0.0330299
871249945	XM_005103886.2	XP_005103943.1	PREDICTED: zinc-binding alcohol dehydrogenase domain-containing protein 2-like (LOC101856363), mRNA	1.98e-112	NP_787103	ZADH2	zinc-binding alcohol dehydrogenase domain-containing protein 2 isoform 1 [Homo sapiens]	14.8205	-1.0611	0.359894	0.0353693
871210257	XM_005090833.2	XP_005090890.1	PREDICTED: cytochrome P450 20A1-like (LOC101863867), mRNA	1.45e-94	NP_803882	CYP20A1	cytochrome P450 20A1 [Homo sapiens]	5.89698	1.25674	0.441581	0.0447312
871209177	XM_005090468.2	XP_005090525.1	PREDICTED: 2',5'-phosphodiesterase 12-like (LOC101860466), mRNA	1.25e-121	NP_808881	PDE12	2',5'-phosphodiesterase 12 isoform 1 precursor [Homo sapiens]	130.088	0.904051	0.268953	0.0131064
871214065	XM_005092165.2	XP_005092222.1	PREDICTED: protein FAM134C-like (LOC101845385), mRNA	1.08e-46	NP_835227	FAM134C	protein FAM134C [Homo sapiens]	167.211	0.55703	0.159664	0.00963748
871257134	XM_005106324.2	XP_005106381.1	PREDICTED: zinc finger protein 598-like (LOC101861978), mRNA	8.81e-83	NP_835461	ZNF598	zinc finger protein 598 [Homo sapiens]	286.53	1.01601	0.252234	0.0019463
871248309	XM_005103349.2	XP_005103406.1	PREDICTED: RILP-like protein 1 (LOC101848130), transcript variant X3, mRNA	2.66e-53	NP_847884	RILPL1	RILP-like protein 1 isoform 1 [Homo sapiens]	648.245	-0.385116	0.113521	0.0122215
871232767	XM_005098347.2	XP_005098404.1	PREDICTED: minor histocompatibility antigen H13-like (LOC101859173), mRNA	3.07e-173	NP_848695	HM13	minor histocompatibility antigen H13 isoform 2 [Homo sapiens]	786.455	0.738528	0.204669	0.00696633
871210315	XM_005090850.2	XP_005090907.1	PREDICTED: GRIP and coiled-coil domain-containing protein 2-like (LOC101847701), mRNA	3.92e-73	NP_852118	GCC2	GRIP and coiled-coil domain-containing protein 2 [Homo sapiens]	103.417	0.61691	0.209397	0.035559
524868519	XM_005091005.1	XP_005091062.1	PREDICTED: Parkinson disease 7 domain-containing protein 1-like (LOC101864196), mRNA	3.24e-76	NP_872418	PDDC1	Parkinson disease 7 domain-containing protein 1 isoform 1 precursor [Homo sapiens]	43.0345	-0.695318	0.212724	0.0162895
871254050	XM_013086391.1	XP_012941845.1	PREDICTED: G patch domain-containing protein 4-like (LOC101862823), mRNA	5.25e-25	NP_872620	GPATCH4	G patch domain-containing protein 4 isoform 2 [Homo sapiens]	39.4317	0.744492	0.251249	0.0341386
871211137	XM_013089445.1	XP_012944899.1	PREDICTED: NK-tumor recognition protein-like (LOC101863405), mRNA	2.22e-93	NP_874362	ANKDD1A	ankyrin repeat and death domain-containing protein 1A [Homo sapiens]	439.317	-0.621416	0.199367	0.0236011
871269694	XM_005110676.2	XP_005110733.1	PREDICTED: CCA tRNA nucleotidyltransferase 1, mitochondrial-like (LOC101848556), mRNA	3.04e-135	NP_886552	TRNT1	CCA tRNA nucleotidyltransferase 1, mitochondrial isoform 1 [Homo sapiens]	110.238	0.838763	0.253829	0.0150979
871278039	XM_013091017.1	XP_012946471.1	PREDICTED: NAD(P) transhydrogenase, mitochondrial-like (LOC101857768), mRNA	0	NP_892022	NNT	NAD(P) transhydrogenase, mitochondrial [Homo sapiens]	526.04	-0.62212	0.139428	0.000476529
871228377	XM_013081731.1	XP_012937185.1	PREDICTED: sodium/calcium exchanger 3-like (LOC101861500), mRNA	0	NP_892114	SLC8A3	sodium/calcium exchanger 3 isoform C precursor [Homo sapiens]	892.585	-0.72821	0.144619	5.1e-05
871247783	XM_013085280.1	XP_012940734.1	PREDICTED: protein RD3-like (LOC101853632), mRNA	1.82e-15	NP_898882	RD3	protein RD3 [Homo sapiens]	66.4077	-0.5236	0.182321	0.0422282
325297157	NM_001204659.1	NP_001191588.1	adenylate cyclase (aplC), mRNA	0	NP_899200	ADCY5	adenylate cyclase type 5 isoform 1 [Homo sapiens]	59.3165	-2.2872	0.33913	7.73e-09
871216757	XM_013079678.1	XP_012935132.1	PREDICTED: vesicle-associated membrane protein/synaptobrevin binding protein (LOC100533208), transcript variant X1, mRNA	9.82e-74	NP_919415	VAPA	vesicle-associated membrane protein-associated protein A isoform 2 [Homo sapiens]	421.136	-0.574777	0.157822	0.00642267
871216992	XM_005093272.2	XP_005093329.1	PREDICTED: uncharacterized LOC101861104 (LOC101861104), mRNA	1.66e-68	NP_940965	TMEM110	store-operated calcium entry regulator STIMATE [Homo sapiens]	126.733	1.77544	0.452236	0.00273624
871217120	XM_013079730.1	XP_012935184.1	PREDICTED: transmembrane protein 110-like (LOC101849038), transcript variant X1, mRNA	1.66e-68	NP_940965	TMEM110	store-operated calcium entry regulator STIMATE [Homo sapiens]	40.9097	0.648648	0.211109	0.0266641
871245191	XM_005102362.2	XP_005102419.1	PREDICTED: metal transporter CNNM4-like (LOC101859420), mRNA	2.45e-157	NP_951058	CNNM2	metal transporter CNNM2 isoform 2 [Homo sapiens]	241.947	0.354462	0.117468	0.0297673
871246791	XM_005102855.2	XP_005102912.1	PREDICTED: serine/threonine-protein kinase Nek6-like (LOC101851811), mRNA	5.15e-72	NP_954983	NEK5	serine/threonine-protein kinase Nek5 [Homo sapiens]	26.8248	0.847347	0.23215	0.00624999
871251798	XM_013085987.1	XP_012941441.1	PREDICTED: prickle-like protein 3 (LOC101848452), mRNA	7.01e-109	NP_963849	FHL2	four and a half LIM domains protein 2 isoform a [Homo sapiens]	537.139	-0.569224	0.178791	0.0201746
871235030	XM_013082969.1	XP_012938423.1	PREDICTED: voltage-dependent L-type calcium channel subunit beta-1-like (LOC101854720), transcript variant X2, mRNA	0	NP_963864	CACNB2	voltage-dependent L-type calcium channel subunit beta-2 isoform 7 [Homo sapiens]	39.9048	-1.1998	0.337894	0.00812985
871229880	XM_005097458.2	XP_005097515.1	PREDICTED: ectonucleoside triphosphate diphosphohydrolase 2-like (LOC101850951), mRNA	2.8e-92	NP_982293	ENTPD2	ectonucleoside triphosphate diphosphohydrolase 2 isoform 1 [Homo sapiens]	128.798	0.481771	0.170665	0.0470977
871267325	XM_013088864.1	XP_012944318.1	PREDICTED: extracellular matrix protein 3-like (LOC101851898), mRNA	0	NP_997244	FREM2	FRAS1-related extracellular matrix protein 2 precursor [Homo sapiens]	23.5884	-1.93177	0.418376	0.000264339
871267328	XM_013088865.1	XP_012944319.1	PREDICTED: FRAS1-related extracellular matrix protein 2-like (LOC101852125), partial mRNA	0	NP_997244	FREM2	FRAS1-related extracellular matrix protein 2 precursor [Homo sapiens]	8.45131	-1.4448	0.450276	0.0189577
871212233	XM_005091495.2	XP_005091552.1	PREDICTED: dynein heavy chain 10, axonemal-like (LOC101850776), mRNA	0	NP_997320	DNAH10	dynein heavy chain 10, axonemal [Homo sapiens]	29.972	0.830188	0.273033	0.0283099
871213962	XM_013079116.1	XP_012934570.1	PREDICTED: synaptotagmin-4-like (LOC101848269), mRNA	8.4e-104	XP_005245071	SYT11	PREDICTED: synaptotagmin-11 isoform X1 [Homo sapiens]	6105.41	-0.582347	0.156905	0.00520087
871212915	XM_005091744.2	XP_005091801.1	PREDICTED: serine/threonine-protein phosphatase 6 regulatory ankyrin repeat subunit B-like (LOC101850778), mRNA	2.41e-20	XP_005247003	ANKRD44	PREDICTED: serine/threonine-protein phosphatase 6 regulatory ankyrin repeat subunit B isoform X2 [Homo sapiens]	369.594	-0.446177	0.137863	0.0177131
871263867	XM_005108692.2	XP_005108749.1	PREDICTED: dnaJ homolog subfamily C member 21-like (LOC101856053), mRNA	3.95e-114	XP_005248307	DNAJC21	PREDICTED: dnaJ homolog subfamily C member 21 isoform X4 [Homo sapiens]	44.5428	0.932611	0.26152	0.00787216
871209598	XM_013086896.1	XP_012942350.1	PREDICTED: unconventional myosin-VI-like (LOC106012816), mRNA	2.01e-79	XP_005248783	MYO6	PREDICTED: unconventional myosin-VI isoform X6 [Homo sapiens]	125.147	-0.577931	0.158911	0.00649566
871247930	XM_013085304.1	XP_012940758.1	PREDICTED: protein lin-10-like (LOC101864237), mRNA	4.26e-156	XP_005252025	APBA1	PREDICTED: amyloid beta A4 precursor protein-binding family A member 1 isoform X2 [Homo sapiens]	29.8319	-0.93405	0.271211	0.0106968
871207711	XM_013083399.1	XP_012938853.1	PREDICTED: transcription factor collier-like (LOC101860543), mRNA	1.78e-75	XP_005252725	EBF3	PREDICTED: transcription factor COE3 isoform X4 [Homo sapiens]	91.8665	-1.61555	0.30841	2.08e-05
871236272	XM_013083177.1	XP_012938631.1	PREDICTED: uncharacterized LOC101856027 (LOC101856027), mRNA	6.51e-12	XP_005253101	SIGIRR	PREDICTED: single Ig IL-1-related receptor isoform X1 [Homo sapiens]	107.621	0.934459	0.15664	6.26e-07
871229675	XM_005097383.2	XP_005097440.2	PREDICTED: FERM domain-containing protein 5-like (LOC101854164), mRNA	1.81e-89	XP_005254787	FRMD5	PREDICTED: FERM domain-containing protein 5 isoform X1 [Homo sapiens]	436.676	-0.526741	0.159035	0.0149276
871273674	XM_013090136.1	XP_012945590.1	PREDICTED: trichohyalin-like (LOC101858320), partial mRNA	1.21e-20	XP_005258156	MTCL1	PREDICTED: microtubule cross-linking factor 1 isoform X4 [Homo sapiens]	268.797	-1.15674	0.231419	6.04e-05
871273599	XM_013090121.1	XP_012945575.1	PREDICTED: glutamate receptor 3-like (LOC101851163), mRNA	5.5e-40	XP_005261001	GRIK1	PREDICTED: glutamate receptor ionotropic, kainate 1 isoform X4 [Homo sapiens]	6.33236	-1.5549	0.44618	0.0097107
871207081	XM_013082335.1	XP_012937789.1	PREDICTED: intersectin-1-like (LOC101857218), mRNA	0	XP_005261083	ITSN1	PREDICTED: intersectin-1 isoform X6 [Homo sapiens]	1165.98	-0.466682	0.142794	0.0162895
871244506	XM_005102130.2	XP_005102187.1	PREDICTED: protein DGCR14-like (LOC101846661), mRNA	4.94e-98	XP_005261339	DGCR14	PREDICTED: protein DGCR14 isoform X1 [Homo sapiens]	23.8872	1.17324	0.234908	6.09e-05
871237662	XM_005099982.2	XP_005100039.1	PREDICTED: ribosomal biogenesis protein LAS1L-like (LOC101862586), mRNA	7.19e-24	XP_005262363	LAS1L	PREDICTED: ribosomal biogenesis protein LAS1L isoform X6 [Homo sapiens]	114.518	0.707272	0.210743	0.0133009
871241552	XM_005101226.2	XP_005101283.1	PREDICTED: arylsulfatase I-like (LOC101856438), mRNA	1e-116	XP_005263269	ARSJ	PREDICTED: arylsulfatase J isoform X1 [Homo sapiens]	32.9104	0.861773	0.225737	0.00379909
871226591	XM_013081388.1	XP_012936842.1	PREDICTED: solute carrier family 35 member F5-like (LOC101849283), mRNA	5.42e-136	XP_005263856	SLC35F5	PREDICTED: solute carrier family 35 member F5 isoform X4 [Homo sapiens]	148.109	0.62536	0.204415	0.0273134
871206832	XM_005089643.2	XP_005089700.1	PREDICTED: CREB3 regulatory factor-like (LOC101858375), transcript variant X1, mRNA	2.97e-29	XP_005265878	CREBRF	PREDICTED: CREB3 regulatory factor isoform X2 [Homo sapiens]	55.3742	1.10439	0.293298	0.00444906
871244071	XM_005101989.2	XP_005102046.1	PREDICTED: uncharacterized LOC101854731 (LOC101854731), mRNA	1.47e-23	XP_005267740	MAP3K9	PREDICTED: mitogen-activated protein kinase kinase kinase 9 isoform X5 [Homo sapiens]	508.865	0.805028	0.259517	0.0245215
871271206	XM_013089651.1	XP_012945105.1	PREDICTED: sortilin-like (LOC101860057), mRNA	4.39e-119	XP_005271158	SORT1	PREDICTED: sortilin isoform X2 [Homo sapiens]	622.65	0.464266	0.159219	0.038386
871268985	XM_005110452.2	XP_005110509.1	PREDICTED: menin-like (LOC101851537), mRNA	1.61e-151	XP_005274058	MEN1	PREDICTED: menin isoform X1 [Homo sapiens]	323.361	0.40003	0.129718	0.0257852
871228298	XM_013081720.1	XP_012937174.1	PREDICTED: protein enabled-like (LOC101858933), mRNA	4.46e-11	XP_006711859		PREDICTED: protein enabled homolog isoform X5 [Homo sapiens]	429.144	-0.967018	0.143318	7.73e-09
871274701	XM_013090333.1	XP_012945787.1	PREDICTED: ryanodine receptor 44F-like (LOC101858456), mRNA	0	XP_006711868	RYR2	PREDICTED: ryanodine receptor 2 isoform X4 [Homo sapiens]	380.196	-0.737958	0.207789	0.00812475
524884952	XM_005099031.1	XP_005099088.1	PREDICTED: probable glutathione S-transferase 7 (LOC101857486), mRNA	7.54e-15	XP_006715135	GSTA3	PREDICTED: glutathione S-transferase A3 isoform X1 [Homo sapiens]	565.1	-0.895106	0.285554	0.0227835
871239468	XM_005100581.2	XP_005100638.1	PREDICTED: transducin beta-like protein 2 (LOC101862190), mRNA	1.69e-132	XP_006715986	TBL2	PREDICTED: transducin beta-like protein 2 isoform X1 [Homo sapiens]	297.955	0.920794	0.23749	0.00320588
871222953	XM_013080733.1	XP_012936187.1	PREDICTED: patatin-like phospholipase domain-containing protein 7 (LOC101857242), mRNA	0	XP_006717167	PNPLA7	PREDICTED: patatin-like phospholipase domain-containing protein 7 isoform X2 [Homo sapiens]	1356.86	-0.872109	0.177459	8.28e-05
524864637	XM_005089097.1	XP_005089154.1	PREDICTED: TBC1 domain family member 15-like (LOC101858979), mRNA	1.61e-37	XP_006719630	TBC1D15	PREDICTED: TBC1 domain family member 15 isoform X5 [Homo sapiens]	41.6506	0.771716	0.216019	0.00775698
871212713	XM_013091360.1	XP_012946814.1	PREDICTED: autophagy-related protein 2 homolog A-like (LOC101859305), partial mRNA	1.39e-17	XP_006720250	atg2b	PREDICTED: autophagy-related protein 2 homolog B isoform X1 [Homo sapiens]	47.7369	0.602497	0.188475	0.0196058
871265710	XM_013088567.1	XP_012944021.1	PREDICTED: troponin C-like (LOC101862757), mRNA	8.46e-19	XP_006720321	CALM1	PREDICTED: calmodulin isoform X1 [Homo sapiens]	17.8556	-1.32131	0.441723	0.0319861
871270682	XM_013089542.1	XP_012944996.1	PREDICTED: calmodulin-like (LOC106013541), partial mRNA	2.5e-35	XP_006720321	CALM1	PREDICTED: calmodulin isoform X1 [Homo sapiens]	18.7959	-1.68649	0.353098	0.000146388
871238554	XM_005100278.2	XP_005100335.1	PREDICTED: G2/mitotic-specific cyclin-B3-like (LOC101852415), mRNA	2.01e-60	XP_006724673		PREDICTED: G2/mitotic-specific cyclin-B3 isoform X2 [Homo sapiens]	14.8005	-2.23194	0.372333	5.49e-07
871209288	XM_005090502.2	XP_005090559.2	PREDICTED: flavin-containing monooxygenase FMO GS-OX-like 4 (LOC101850619), mRNA	3.9e-38	XP_011507651	FMO4	PREDICTED: dimethylaniline monooxygenase [N-oxide-forming] 4 isoform X7 [Homo sapiens]	98.5674	-0.980996	0.200407	8.78e-05
871240122	XM_013083886.1	XP_012939340.1	PREDICTED: coadhesin-like (LOC101852417), mRNA	9.4e-70	XP_011508340	HMCN1	PREDICTED: hemicentin-1 isoform X2 [Homo sapiens]	460.287	-1.13915	0.245702	0.000245668
871248537	XM_013085417.1	XP_012940871.1	PREDICTED: SCO-spondin-like (LOC101847055), mRNA	2.62e-69	XP_011508340	HMCN1	PREDICTED: hemicentin-1 isoform X2 [Homo sapiens]	30.8418	-1.01458	0.3005	0.012673
524887699	XM_005100377.1	XP_005100434.1	PREDICTED: uncharacterized LOC101855264 (LOC101855264), mRNA	2.3e-07	XP_011513246	PGBD1	PREDICTED: piggyBac transposable element-derived protein 1 isoform X3 [Homo sapiens]	36.5245	0.987298	0.251953	0.00280267
871239860	XM_013083829.1	XP_012939283.1	PREDICTED: piggyBac transposable element-derived protein 4-like (LOC106012088), mRNA	1.86e-11	XP_011513246	PGBD1	PREDICTED: piggyBac transposable element-derived protein 1 isoform X3 [Homo sapiens]	54.5387	-0.758357	0.255971	0.0341606
871215905	XM_005092920.2	XP_005092977.2	PREDICTED: delphilin-like (LOC101860957), mRNA	3.86e-70	XP_011513706	GRID2IP	PREDICTED: delphilin isoform X1 [Homo sapiens]	4.57781	-1.47719	0.418126	0.00854581
871225446	XM_013081184.1	XP_012936638.1	PREDICTED: RB1-inducible coiled-coil protein 1-like (LOC101858260), mRNA	3.5e-44	XP_011515951	RB1CC1	PREDICTED: RB1-inducible coiled-coil protein 1 isoform X7 [Homo sapiens]	348.168	0.418826	0.133248	0.022429
871251900	XM_013086006.1	XP_012941460.1	PREDICTED: sodium- and chloride-dependent glycine transporter 2-like (LOC101856448), mRNA	1.04e-159	XP_011518775		PREDICTED: sodium- and chloride-dependent glycine transporter 2 isoform X1 [Homo sapiens]	631.545	0.509718	0.154361	0.0151742
871229384	XM_005097288.2	XP_005097345.1	PREDICTED: uncharacterized LOC101851575 (LOC101851575), mRNA	1.61e-10	XP_011518927	GPR19	PREDICTED: probable G-protein coupled receptor 19 isoform X1 [Homo sapiens]	133.008	0.928803	0.291277	0.0200111
871225013	XM_013081112.1	XP_012936566.1	PREDICTED: voltage-dependent calcium channel subunit alpha-2/delta-3-like (LOC101847330), partial mRNA	2.07e-11	XP_011519343	CACNA2D4	PREDICTED: voltage-dependent calcium channel subunit alpha-2/delta-4 isoform X1 [Homo sapiens]	309.913	-0.420469	0.122113	0.0106968
871236576	XM_013083237.1	XP_012938691.1	PREDICTED: insulin-like growth factor-binding protein complex acid labile subunit (LOC101860335), mRNA	6.11e-38	XP_011520778		PREDICTED: insulin-like growth factor-binding protein complex acid labile subunit isoform X1 [Homo sapiens]	125.949	2.51315	0.286709	1.07e-14
871216640	XM_013079655.1	XP_012935109.1	PREDICTED: laminin subunit alpha-2-like (LOC101863004), mRNA	4.13e-76	XP_011523958	LAMA1	PREDICTED: laminin subunit alpha-1 isoform X2 [Homo sapiens]	62.5791	1.11809	0.342236	0.0162972
871216604	XM_013079650.1	XP_012935104.1	PREDICTED: laminin subunit alpha-3-like (LOC101863244), mRNA	1.28e-32	XP_011523959	LAMA1	PREDICTED: laminin subunit alpha-1 isoform X3 [Homo sapiens]	5.62744	2.08857	0.447179	0.00022116
871247440	XM_013085224.1	XP_012940678.1	PREDICTED: collectin-12-like (LOC106012382), partial mRNA	2.24e-14	XP_011524043	COLEC12	PREDICTED: collectin-12 isoform X1 [Homo sapiens]	90.3752	1.29826	0.238427	8.67e-06
871228316	XM_005096956.2	XP_005097013.1	PREDICTED: zinc finger protein 544-like (LOC101854494), mRNA	2.89e-48	XP_011525495	ZNF71	PREDICTED: endothelial zinc finger protein induced by tumor necrosis factor alpha isoform X1 [Homo sapiens]	39.2478	-0.976929	0.201289	0.000105498
871223420	XM_013080819.1	XP_012936273.1	PREDICTED: hemicentin-1-like (LOC101849834), mRNA	1e-08	XP_011525666		PREDICTED: kin of IRRE-like protein 2 isoform X2 [Homo sapiens]	381.508	-1.80307	0.294709	2.81e-07
871270013	XM_005110768.2	XP_005110825.1	PREDICTED: NFX1-type zinc finger-containing protein 1-like (LOC101851452), mRNA	7.34e-152	XP_011527226	ZNFX1	PREDICTED: NFX1-type zinc finger-containing protein 1 isoform X2 [Homo sapiens]	2142.86	0.650963	0.152021	0.000856173
871258163	XM_005106671.2	XP_005106728.1	PREDICTED: microtubule-associated proteins 1A/1B light chain 3A-like (LOC101861762), mRNA	1.24e-54	XP_011527385	MAP1LC3A	PREDICTED: microtubule-associated proteins 1A/1B light chain 3A isoform X1 [Homo sapiens]	73.2399	0.63707	0.181928	0.0093072
871206660	XM_013081573.1	XP_012937027.1	PREDICTED: attractin-like (LOC101853985), mRNA	1.33e-117	XP_011527691		PREDICTED: attractin isoform X2 [Homo sapiens]	371.883	0.380177	0.116383	0.0162972
871272283	XM_013089862.1	XP_012945316.1	PREDICTED: uncharacterized LOC101848395 (LOC101848395), mRNA	2.07e-24	XP_011528042	TTC3	PREDICTED: E3 ubiquitin-protein ligase TTC3 isoform X5 [Homo sapiens]	554.313	0.787737	0.234539	0.0132162
871276459	XM_013090690.1	XP_012946144.1	PREDICTED: filamin-B-like (LOC101856863), mRNA	0	XP_011529430	FLNA	PREDICTED: filamin-A isoform X2 [Homo sapiens]	46.4597	-1.03334	0.290853	0.00809946
871231018	XM_013082230.1	XP_012937684.1	PREDICTED: G-protein coupled receptor 64-like (LOC101854016), mRNA	4.87e-25	XP_011529572		PREDICTED: probable G-protein coupled receptor 112 isoform X2 [Homo sapiens]	68.0709	-2.89164	0.368281	5.93e-12
871205227	XM_005089103.2	XP_005089160.2	PREDICTED: uncharacterized LOC101860135 (LOC101860135), mRNA	3.76e-05	XP_011530095		PREDICTED: latrophilin-3 isoform X10 [Homo sapiens]	44.66	1.00371	0.32996	0.0282182
871236892	XM_005099712.2	XP_005099769.1	PREDICTED: EF-hand domain-containing family member B-like (LOC101859175), mRNA	6.84e-173	XP_011531687	EFHB	PREDICTED: EF-hand domain-containing family member B isoform X5 [Homo sapiens]	4.3777	1.2759	0.422848	0.0297673
871216383	XM_013079614.1	XP_012935068.1	PREDICTED: prickle-like protein 3 (LOC101859312), mRNA	3.7e-158	XP_011531737	PRICKLE2	PREDICTED: prickle-like protein 2 isoform X4 [Homo sapiens]	627.501	-0.581825	0.201233	0.0404625
871224970	XM_013081103.1	XP_012936557.1	PREDICTED: voltage-dependent calcium channel subunit alpha-2/delta-3-like (LOC101847576), mRNA	3.1e-102	XP_011532251	CACNA2D3	PREDICTED: voltage-dependent calcium channel subunit alpha-2/delta-3 isoform X5 [Homo sapiens]	394.513	-0.603363	0.176473	0.0113686
871224974	XM_013081104.1	XP_012936558.1	PREDICTED: uncharacterized LOC101847814 (LOC101847814), mRNA	1.88e-14	XP_011532256	CACNA2D3	PREDICTED: voltage-dependent calcium channel subunit alpha-2/delta-3 isoform X10 [Homo sapiens]	214.416	-0.606419	0.185641	0.0162972
871232333	XM_005098221.2	XP_005098278.1	PREDICTED: clathrin interactor 1-like (LOC101847340), mRNA	2.27e-90	XP_011533004		PREDICTED: clathrin interactor 1 isoform X2 [Homo sapiens]	899.191	-0.281365	0.0880146	0.0196058
871243747	XM_005101900.2	XP_005101957.1	PREDICTED: RING finger protein 17-like (LOC101853010), mRNA	2.14e-30	XP_011533461	RNF17	PREDICTED: RING finger protein 17 isoform X6 [Homo sapiens]	260.309	0.588048	0.144289	0.00170119
871237098	XM_005099786.2	XP_005099843.1	PREDICTED: uncharacterized LOC101857575 (LOC101857575), mRNA	4e-11	XP_011534190	UBE2J1	PREDICTED: ubiquitin-conjugating enzyme E2 J1 isoform X2 [Homo sapiens]	118.192	1.20797	0.272914	0.000532971
871252109	XM_005104642.2	XP_005104699.1	PREDICTED: uncharacterized LOC101851521 (LOC101851521), mRNA	1.21e-94	XP_011534190		PREDICTED: ubiquitin-conjugating enzyme E2 J1 isoform X2 [Homo sapiens]	205.443	0.660022	0.189678	0.00977615
871265625	XM_013088557.1	XP_012944011.1	PREDICTED: WD repeat-containing protein 66-like (LOC101855527), mRNA	1.84e-19	XP_011534838	EML5	PREDICTED: echinoderm microtubule-associated protein-like 5 isoform X10 [Homo sapiens]	25.2819	1.14022	0.31054	0.00586226
871240597	XM_005100923.2	XP_005100980.1	PREDICTED: kelch-like protein 26 (LOC101862659), mRNA	1.64e-25	XP_011535151	KLHL28	PREDICTED: kelch-like protein 28 isoform X3 [Homo sapiens]	415.749	1.19865	0.285334	0.00113826
871223512	XM_013080839.1	XP_012936293.1	PREDICTED: synaptotagmin-16-like (LOC101861571), mRNA	8.19e-121	XP_011535531	SYT16	PREDICTED: synaptotagmin-16 isoform X9 [Homo sapiens]	694.119	-0.743257	0.137431	1.02e-05
871265064	XM_005109090.2	XP_005109147.1	PREDICTED: protein O-GlcNAcase-like (LOC101851767), mRNA	3.67e-132	XP_011537484		PREDICTED: protein O-GlcNAcase isoform X3 [Homo sapiens]	554.555	0.371435	0.116381	0.0198765
871272219	XM_013089846.1	XP_012945300.1	PREDICTED: A disintegrin and metalloproteinase with thrombospondin motifs 14-like (LOC106013619), partial mRNA	4.93e-10	XP_011537602	ADAMTS14	PREDICTED: A disintegrin and metalloproteinase with thrombospondin motifs 14 isoform X1 [Homo sapiens]	2.62475	-1.35318	0.440603	0.026709
871207137	XM_013082430.1	XP_012937884.1	PREDICTED: deleted in malignant brain tumors 1 protein-like (LOC101855611), mRNA	5.97e-120	XP_011537693	DMBT1	PREDICTED: deleted in malignant brain tumors 1 protein isoform X4 [Homo sapiens]	9.92536	1.86721	0.354436	1.87e-05
871205288	XM_005089132.2	XP_005089189.1	PREDICTED: uncharacterized LOC101846543 (LOC101846543), mRNA	3.15e-11	XP_011538633	NEURL1	PREDICTED: E3 ubiquitin-protein ligase NEURL1 isoform X1 [Homo sapiens]	288.967	0.686033	0.210798	0.0167931
871204955	XM_005089008.2	XP_005089065.1	PREDICTED: STE20-like serine/threonine-protein kinase (LOC101858314), mRNA	5.31e-119	XP_011538703	SLK	PREDICTED: STE20-like serine/threonine-protein kinase isoform X1 [Homo sapiens]	3656	-0.348273	0.122593	0.0452713
871273355	XM_005111830.2	XP_005111887.1	PREDICTED: RNA polymerase II subunit B1 CTD phosphatase Rpap2-like (LOC101852064), mRNA	4.95e-39	XP_011540470		PREDICTED: putative RNA polymerase II subunit B1 CTD phosphatase RPAP2 isoform X4 [Homo sapiens]	117.376	0.948236	0.292403	0.0173556
871231919	XM_013082385.1	XP_012937839.1	PREDICTED: sperm-tail PG-rich repeat-containing protein 2-like (LOC101856263), mRNA	0.000413	XP_011540705	stpg1	PREDICTED: O(6)-methylguanine-induced apoptosis 2 isoform X4 [Homo sapiens]	9.20802	-1.11055	0.338376	0.0158434
871242269	XM_013084296.1	XP_012939750.1	PREDICTED: uncharacterized LOC106012180 (LOC106012180), mRNA	0.000592	XP_011541099		PREDICTED: baculoviral IAP repeat-containing protein 3 isoform X1 [Homo sapiens]	13.6977	1.444	0.381526	0.00420341
871262438	XM_013088003.1	XP_012943457.1	PREDICTED: protein neuralized-like (LOC106013117), mRNA	4.06e-11	XP_011541099		PREDICTED: baculoviral IAP repeat-containing protein 3 isoform X1 [Homo sapiens]	188.43	1.42867	0.332352	0.000807457
871227899	XM_013081638.1	XP_012937092.1	PREDICTED: DEP domain-containing protein 1A-like (LOC106011553), mRNA	1.21e-47	XP_011541812	depdc1b	PREDICTED: DEP domain-containing protein 1B isoform X2 [Homo sapiens]	9.70451	-1.50325	0.384906	0.00292182
871274789	XM_013090351.1	XP_012945805.1	PREDICTED: ABC transporter B family member 25-like (LOC101863073), mRNA	4.2e-159	XP_011542437	abcb10	PREDICTED: ATP-binding cassette sub-family B member 10, mitochondrial isoform X1 [Homo sapiens]	63.6031	1.24529	0.364142	0.0113538
871205366	XM_013079396.1	XP_012934850.1	PREDICTED: kinesin-like protein KIF26B (LOC101851086), partial mRNA	1.25e-25	XP_011542520		PREDICTED: kinesin-like protein KIF26B isoform X3 [Homo sapiens]	75.7828	-0.737736	0.244528	0.0297793
871250506	XM_013085764.1	XP_012941218.1	PREDICTED: apoptosis-stimulating of p53 protein 1-like (LOC101845792), mRNA	2.13e-90	XP_011542572		PREDICTED: apoptosis-stimulating of p53 protein 2 isoform X3 [Homo sapiens]	113.219	0.575169	0.150534	0.00376753
325297059	NM_001204605.1	NP_001191534.1	reductase-related protein (LOC100533307), mRNA					4597.09	-0.419772	0.149942	0.0495807
325297135	NM_001204648.1	NP_001191577.1	pannexin1 (LOC100533354), mRNA					86.328	-0.646301	0.206528	0.0229943
325297147	NM_001204654.1	NP_001191583.1	sensorin A (psc1), mRNA					2144.54	-2.23582	0.448914	6.43e-05
325297149	NM_001204655.1	NP_001191584.1	schistosomin-like precursor (LOC100533365), mRNA					4.41889	-1.27603	0.449967	0.0455842
325301281	NM_001204665.1	NP_001191594.1	pannexin 6 (LOC100533377), mRNA					177.499	0.747446	0.192201	0.00307949
325297169	NM_001204666.1	NP_001191595.1	pannexin 5 (LOC100533378), mRNA					51.8189	0.683129	0.225268	0.028812
871205286	XM_005089125.2	XP_005089182.1	PREDICTED: uncharacterized LOC101845368 (LOC101845368), mRNA					41.8472	-0.681956	0.210754	0.0177264
871205800	XM_005089364.2	XP_005089421.2	PREDICTED: circularly permutated Ras protein 1-like (LOC101858586), mRNA					163.913	0.559795	0.163469	0.0112143
524865618	XM_005089580.1	XP_005089637.1	PREDICTED: fibrous sheath CABYR-binding protein-like (LOC101863942), mRNA					187.986	1.81267	0.352592	3.26e-05
871207515	XM_005089885.2	XP_005089942.1	PREDICTED: uncharacterized LOC101849740 (LOC101849740), mRNA					17.2419	-1.21308	0.318542	0.00391747
871207849	XM_005089975.2	XP_005090032.1	PREDICTED: nuclear transcription factor Y subunit alpha-like (LOC101849098), mRNA					157.524	-0.386125	0.128308	0.0303821
871208001	XM_005090041.2	XP_005090098.1	PREDICTED: uncharacterized LOC101863315 (LOC101863315), mRNA					92.5356	0.690188	0.201498	0.0112143
871208619	XM_005090248.2	XP_005090305.1	PREDICTED: uncharacterized LOC101851164 (LOC101851164), mRNA					64.5075	0.700554	0.213972	0.0160616
524866992	XM_005090253.1	XP_005090310.1	PREDICTED: acetylcholine-binding protein-like (LOC101852744), mRNA					4.03198	-1.60134	0.441435	0.00662701
871208831	XM_005090320.2	XP_005090377.2	PREDICTED: trithorax group protein osa-like (LOC101848014), mRNA					66.688	0.65727	0.220498	0.0326725
524868044	XM_005090772.1	XP_005090829.1	PREDICTED: uncharacterized LOC101850694 (LOC101850694), mRNA					4.7314	-1.24422	0.428729	0.0395966
871210570	XM_005090908.2	XP_005090965.1	PREDICTED: uncharacterized LOC101861258 (LOC101861258), mRNA					151.912	1.4382	0.238774	4.7e-07
871210420	XM_005090921.2	XP_005090978.2	PREDICTED: uncharacterized LOC101864357 (LOC101864357), mRNA					74.1302	-0.776599	0.256556	0.0292499
871210745	XM_005090981.2	XP_005091038.1	PREDICTED: uncharacterized LOC101858324 (LOC101858324), mRNA					424.826	1.8447	0.429387	0.000813353
871211465	XM_005091211.2	XP_005091268.1	PREDICTED: uncharacterized LOC101847791 (LOC101847791), mRNA					106.73	0.777409	0.195851	0.00236246
871211526	XM_005091225.2	XP_005091282.1	PREDICTED: uncharacterized LOC101851099 (LOC101851099), mRNA					194.633	-0.445533	0.154348	0.0409291
871211469	XM_005091285.2	XP_005091342.2	PREDICTED: uncharacterized LOC101862772 (LOC101862772), mRNA					4.89154	-1.83293	0.447091	0.00158351
871213525	XM_005091942.2	XP_005091999.1	PREDICTED: uncharacterized LOC101853998 (LOC101853998), mRNA					145.416	-0.658804	0.220588	0.0323436
871213920	XM_005092106.2	XP_005092163.2	PREDICTED: uncharacterized LOC101851245 (LOC101851245), mRNA					9.14105	-1.84786	0.420969	0.000602143
871214225	XM_005092265.2	XP_005092322.1	PREDICTED: uncharacterized LOC101848270 (LOC101848270), mRNA					7.00679	-1.18445	0.385259	0.0265282
871214807	XM_005092506.2	XP_005092563.2	PREDICTED: uncharacterized LOC101863569 (LOC101863569), mRNA					257.771	-0.720202	0.16783	0.00082806
871215503	XM_005092717.2	XP_005092774.1	PREDICTED: uncharacterized LOC101852670 (LOC101852670), transcript variant X1, mRNA					19.8858	-1.0616	0.304471	0.00966651
871215575	XM_005092753.2	XP_005092810.2	PREDICTED: uncharacterized LOC101862014 (LOC101862014), mRNA					6.06192	1.65504	0.452196	0.00604825
871217367	XM_005093376.2	XP_005093433.1	PREDICTED: uncharacterized transmembrane protein DDB_G0289901-like (LOC101845676), mRNA					30.7902	1.05805	0.322617	0.0158656
871217437	XM_005093404.2	XP_005093461.1	PREDICTED: uncharacterized LOC101851793 (LOC101851793), mRNA					8.84559	-1.18303	0.377644	0.0228832
871218528	XM_005093767.2	XP_005093824.1	PREDICTED: uncharacterized LOC101853448 (LOC101853448), mRNA					15.8824	-1.04361	0.340455	0.0269942
871219157	XM_005093958.2	XP_005094015.1	PREDICTED: putative protein TPRXL (LOC101857178), mRNA					19.1665	-1.79143	0.364513	8.28e-05
871219625	XM_005094112.2	XP_005094169.1	PREDICTED: uncharacterized LOC101850787 (LOC101850787), mRNA					22.772	1.64511	0.412777	0.00226299
871220394	XM_005094352.2	XP_005094409.1	PREDICTED: uncharacterized LOC101863969 (LOC101863969), mRNA					285.973	-0.580325	0.185685	0.0231463
871220709	XM_005094448.2	XP_005094505.1	PREDICTED: uncharacterized LOC101847320 (LOC101847320), mRNA					3.24336	1.24035	0.430701	0.0415054
871222011	XM_005094889.2	XP_005094946.1	PREDICTED: putative GPI-anchored protein PB15E9.01c (LOC101846870), mRNA					386.569	1.049	0.189191	5.67e-06
871222512	XM_005095061.2	XP_005095118.2	PREDICTED: uncharacterized LOC101846494 (LOC101846494), mRNA					145.386	0.864603	0.202978	0.000935736
871223235	XM_005095272.2	XP_005095329.1	PREDICTED: uncharacterized LOC101855937 (LOC101855937), mRNA					108.069	1.48094	0.436681	0.0122215
871224901	XM_005095841.2	XP_005095898.1	PREDICTED: phosphatidylinositol 3-kinase 2-like (LOC101851571), mRNA					5.81528	1.51624	0.427345	0.00817144
871225532	XM_005096057.2	XP_005096114.2	PREDICTED: uncharacterized LOC101863806 (LOC101863806), mRNA					3.49609	1.51901	0.442068	0.0108832
871225922	XM_005096202.2	XP_005096259.1	PREDICTED: protein DD3-3-like (LOC101856418), mRNA					16.7745	0.765548	0.267925	0.0435864
871226322	XM_005096327.2	XP_005096384.1	PREDICTED: myb-like protein I (LOC101845461), mRNA					123.817	1.60799	0.21765	1.44e-10
871226490	XM_005096428.2	XP_005096485.2	PREDICTED: uncharacterized LOC101848344 (LOC101848344), mRNA					156.636	-0.783671	0.269519	0.0390653
871227010	XM_005096551.2	XP_005096608.1	PREDICTED: uncharacterized LOC101856258 (LOC101856258), mRNA					3255.99	-0.776042	0.19557	0.00236563
871227083	XM_005096572.2	XP_005096629.2	PREDICTED: nuclear envelope pore membrane protein POM 121-like (LOC101861203), mRNA					60.3256	0.850176	0.27324	0.0239092
871227229	XM_005096637.2	XP_005096694.2	PREDICTED: stress response protein NST1-like (LOC101856571), mRNA					223.114	-0.523005	0.127086	0.00151462
871227918	XM_005096839.2	XP_005096896.1	PREDICTED: uncharacterized LOC101845916 (LOC101845916), mRNA					402.556	-0.6027	0.146815	0.00156072
871228195	XM_005096912.2	XP_005096969.1	PREDICTED: uncharacterized LOC101863740 (LOC101863740), mRNA					3.73918	1.38533	0.451866	0.0269809
871228688	XM_005097082.2	XP_005097139.1	PREDICTED: uncharacterized LOC101863811 (LOC101863811), mRNA					288.848	1.06575	0.257292	0.00139512
871230398	XM_005097621.2	XP_005097678.1	PREDICTED: uncharacterized LOC101848517 (LOC101848517), mRNA					14.3236	2.08573	0.449138	0.000244
871230929	XM_005097793.2	XP_005097850.2	PREDICTED: universal stress protein A-like protein (LOC101846650), mRNA					4.10582	-1.28897	0.424393	0.0285182
871232533	XM_005098297.2	XP_005098354.2	PREDICTED: uncharacterized protein DDB_G0283697-like (LOC101846285), mRNA					4.37406	-1.6171	0.433195	0.0048937
871233398	XM_005098587.2	XP_005098644.1	PREDICTED: uncharacterized LOC101854573 (LOC101854573), mRNA					223.017	-1.0679	0.354219	0.0299338
871233702	XM_005098675.2	XP_005098732.1	PREDICTED: uncharacterized LOC101854085 (LOC101854085), mRNA					74.2974	1.65448	0.350468	0.00017986
871233849	XM_005098758.2	XP_005098815.1	PREDICTED: uncharacterized LOC101853087 (LOC101853087), mRNA					12.6175	-1.42352	0.399568	0.00794686
871234043	XM_005098781.2	XP_005098838.2	PREDICTED: corticotropin-releasing factor receptor 1-like (LOC101858107), mRNA					49.7793	0.960634	0.280127	0.0110686
871234102	XM_005098809.2	XP_005098866.2	PREDICTED: putative protein PHLOEM PROTEIN 2-LIKE A3 (LOC101844996), mRNA					100.314	0.929903	0.220914	0.00110054
871234110	XM_005098811.2	XP_005098868.2	PREDICTED: three-prime repair exonuclease 1-like (LOC101845466), transcript variant X1, mRNA					5.43528	1.41054	0.442708	0.0200548
871234686	XM_005098984.2	XP_005099041.2	PREDICTED: disheveled-associated activator of morphogenesis 1-like (LOC101846734), mRNA					828.588	-0.659372	0.148054	0.00049054
871234886	XM_005099068.2	XP_005099125.2	PREDICTED: uncharacterized LOC101845924 (LOC101845924), mRNA					24.0818	1.68179	0.43832	0.00360957
871235006	XM_005099094.2	XP_005099151.1	PREDICTED: uncharacterized LOC101851868 (LOC101851868), mRNA					48.0087	1.12931	0.236295	0.000145287
871235111	XM_005099123.2	XP_005099180.2	PREDICTED: uncharacterized LOC101858410 (LOC101858410), mRNA					416.851	1.13409	0.134741	7.45e-14
871235105	XM_005099135.2	XP_005099192.2	PREDICTED: uncharacterized LOC101861209 (LOC101861209), mRNA					12.2497	1.25222	0.442114	0.0460033
871235516	XM_005099265.2	XP_005099322.1	PREDICTED: uncharacterized LOC101853090 (LOC101853090), mRNA					185.553	-0.925383	0.247846	0.00489018
871235922	XM_005099403.2	XP_005099460.1	PREDICTED: cell number regulator 10-like (LOC101863986), mRNA					3797.15	-0.824314	0.211615	0.00301447
871236027	XM_005099444.2	XP_005099501.2	PREDICTED: troponin I-like (LOC101853558), mRNA					118.437	-1.13054	0.327176	0.0103761
871236757	XM_005099699.2	XP_005099756.2	PREDICTED: uncharacterized LOC101856185 (LOC101856185), mRNA					11.0523	1.40902	0.444034	0.0207205
871236874	XM_005099718.2	XP_005099775.2	PREDICTED: deubiquitinating protein VCIP135-like (LOC101860657), mRNA					189.612	0.58161	0.189064	0.0263937
871237386	XM_005099883.2	XP_005099940.1	PREDICTED: uncharacterized LOC101860820 (LOC101860820), mRNA					532.565	0.646822	0.190892	0.0123113
871237784	XM_005100022.2	XP_005100079.1	PREDICTED: uncharacterized LOC101852249 (LOC101852249), mRNA					342.321	0.512059	0.150808	0.0121472
871238031	XM_005100114.2	XP_005100171.2	PREDICTED: UNC93-like protein MFSD11 (LOC101853562), mRNA					95.3217	0.882229	0.190195	0.000245668
871238099	XM_005100146.2	XP_005100203.2	PREDICTED: uncharacterized LOC101861588 (LOC101861588), mRNA					32.9437	1.18677	0.320247	0.00529503
871238541	XM_005100274.2	XP_005100331.2	PREDICTED: tropinone reductase homolog At5g06060-like (LOC101851417), mRNA					15.9943	-1.77299	0.312423	2.92e-06
871238754	XM_005100350.2	XP_005100407.2	PREDICTED: activating signal cointegrator 1-like (LOC101850254), mRNA					169.159	0.949878	0.265561	0.00765589
871239457	XM_005100577.2	XP_005100634.2	PREDICTED: uncharacterized LOC101861288 (LOC101861288), mRNA					24.3661	0.858993	0.300833	0.0437762
871240137	XM_005100777.2	XP_005100834.1	PREDICTED: uncharacterized LOC101848532 (LOC101848532), mRNA					61.2404	1.46459	0.245184	6.1e-07
871240113	XM_005100791.2	XP_005100848.2	PREDICTED: 1-phosphatidylinositol 4,5-bisphosphate phosphodiesterase beta-4-like (LOC101851810), partial mRNA					844.859	-1.03679	0.203329	3.87e-05
871240444	XM_005100868.2	XP_005100925.2	PREDICTED: uncharacterized LOC101850011 (LOC101850011), mRNA					30.3813	1.61048	0.415146	0.00318641
871240501	XM_005100914.2	XP_005100971.2	PREDICTED: methionine synthase-like (LOC101860502), mRNA					160.717	0.956786	0.216747	0.000557625
871240588	XM_005100919.2	XP_005100976.2	PREDICTED: protein quaking-B-like (LOC101861895), mRNA					96.8906	-0.951817	0.247559	0.00353056
871240656	XM_005100958.2	XP_005101015.1	PREDICTED: uncharacterized LOC101851047 (LOC101851047), mRNA					8.15682	1.68466	0.452242	0.00500545
871240880	XM_005101030.2	XP_005101087.2	PREDICTED: kinase D-interacting substrate of 220 kDa-like (LOC101848825), mRNA					170.038	0.539967	0.187637	0.041674
871240976	XM_005101086.2	XP_005101143.2	PREDICTED: spatacsin-like (LOC101861666), mRNA					185.201	0.632401	0.190529	0.0146772
871242197	XM_005101422.2	XP_005101479.2	PREDICTED: iron/zinc purple acid phosphatase-like protein (LOC101860664), mRNA					112.093	0.740004	0.218982	0.0126509
871242416	XM_005101492.2	XP_005101549.2	PREDICTED: N-acetyltransferase ESCO2-like (LOC101857418), mRNA					14.0485	-1.10742	0.316244	0.0093072
871243338	XM_005101772.2	XP_005101829.2	PREDICTED: latrophilin-1-like (LOC101862738), mRNA					123.625	0.680642	0.231113	0.0356143
871243531	XM_005101836.2	XP_005101893.2	PREDICTED: uncharacterized LOC101857656 (LOC101857656), mRNA					3750.68	0.760852	0.196842	0.00331407
871243673	XM_005101876.2	XP_005101933.1	PREDICTED: vesicular, overexpressed in cancer, prosurvival protein 1-like (LOC101846973), mRNA					191.091	0.686588	0.152396	0.00040535
871244048	XM_005101996.2	XP_005102053.2	PREDICTED: galectin-4-like (LOC101856671), mRNA					1823.85	-0.689793	0.224725	0.0267518
871244103	XM_005102001.2	XP_005102058.1	PREDICTED: UPF0561 protein C2orf68 homolog (LOC101857807), mRNA					27.7002	0.918599	0.283501	0.0174992
871244165	XM_005102015.2	XP_005102072.1	PREDICTED: fucolectin-like (LOC101861054), mRNA					4.54766	1.52778	0.410718	0.00506561
871244254	XM_005102030.2	XP_005102087.2	PREDICTED: uncharacterized LOC101864696 (LOC101864696), mRNA					118.602	-0.690815	0.223331	0.0251078
871244803	XM_005102233.2	XP_005102290.2	PREDICTED: zinc metalloproteinase nas-14-like (LOC101850818), mRNA					26.5351	1.57252	0.319931	8.28e-05
871244976	XM_005102297.2	XP_005102354.2	PREDICTED: uncharacterized LOC101863756 (LOC101863756), mRNA					22.837	0.703292	0.246643	0.0442042
871245490	XM_005102443.2	XP_005102500.2	PREDICTED: eukaryotic translation initiation factor 5B-like (LOC101856744), mRNA					104.873	0.592429	0.200172	0.0343359
871245794	XM_005102549.2	XP_005102606.2	PREDICTED: uncharacterized LOC101861595 (LOC101861595), partial mRNA					721.147	1.37358	0.30206	0.000346903
871245926	XM_005102587.2	XP_005102644.2	PREDICTED: UPF0392 protein F13G3.3-like (LOC101850097), mRNA					28.2354	-0.954801	0.275711	0.0102136
871246303	XM_005102721.2	XP_005102778.2	PREDICTED: GTPase IMAP family member 4-like (LOC101859113), mRNA					229.258	1.09753	0.374444	0.0369364
871246606	XM_005102802.2	XP_005102859.2	PREDICTED: fos-related antigen 2-like (LOC101859950), mRNA					367.397	1.31666	0.340916	0.00333984
871246939	XM_005102908.2	XP_005102965.2	PREDICTED: neuron navigator 2-like (LOC101864537), transcript variant X1, mRNA					596.5	-0.578264	0.194539	0.033345
871247451	XM_005103079.2	XP_005103136.2	PREDICTED: protein boule-like (LOC101845482), mRNA					9.23779	1.11613	0.347568	0.0188594
871248036	XM_005103261.2	XP_005103318.2	PREDICTED: zeta-sarcoglycan-like (LOC101847889), mRNA					10.1805	-1.33489	0.392299	0.0118989
871248144	XM_005103314.2	XP_005103371.2	PREDICTED: L-asparaginase-like (LOC101860030), mRNA					230.74	-0.360232	0.123949	0.0391438
524893758	XM_005103331.1	XP_005103388.1	PREDICTED: uncharacterized LOC101863916 (LOC101863916), mRNA					48.549	-2.60582	0.405541	4.47e-08
871248245	XM_005103335.2	XP_005103392.1	PREDICTED: uncharacterized protein C10orf107 homolog (LOC101864700), mRNA					17.2387	0.823515	0.276289	0.0326725
871248586	XM_005103480.2	XP_005103537.1	PREDICTED: uncharacterized LOC101857582 (LOC101857582), mRNA					39.2448	-0.66775	0.232113	0.0416794
871248862	XM_005103535.2	XP_005103592.2	PREDICTED: amino acid transporter ANTL1-like (LOC101852494), mRNA					38.7591	0.698878	0.240074	0.0387994
871249100	XM_005103613.2	XP_005103670.1	PREDICTED: uncharacterized LOC101850582 (LOC101850582), mRNA					45.6786	0.72591	0.194406	0.00489018
871249270	XM_005103660.2	XP_005103717.2	PREDICTED: uncharacterized LOC101861750 (LOC101861750), mRNA					3.10743	1.26602	0.445756	0.0452713
524895201	XM_005104029.1	XP_005104086.1	PREDICTED: uncharacterized LOC101850023 (LOC101850023), mRNA					9.68898	1.27564	0.45	0.0456999
871250475	XM_005104086.2	XP_005104143.2	PREDICTED: wnt inhibitory factor 1-like (LOC101862131), mRNA					124.757	0.585046	0.200969	0.0387994
871250879	XM_005104216.2	XP_005104273.2	PREDICTED: probable ATP-dependent RNA helicase DHX58 (LOC101852426), partial mRNA					17.9713	0.909898	0.298025	0.0276752
871251713	XM_005104503.2	XP_005104560.2	PREDICTED: putative uncharacterized protein DDB_G0288537 (LOC101858727), mRNA					73.4447	0.52633	0.177962	0.0345329
871251759	XM_005104526.2	XP_005104583.2	PREDICTED: uncharacterized LOC101864002 (LOC101864002), mRNA					803.253	1.98141	0.301127	1.94e-08
871252167	XM_005104652.2	XP_005104709.2	PREDICTED: zinc metalloproteinase nas-15-like (LOC101853956), mRNA					113.18	1.46111	0.339063	0.000779007
871252625	XM_005104831.2	XP_005104888.2	PREDICTED: uncharacterized LOC101854594 (LOC101854594), mRNA					3546.54	2.57484	0.299623	2.44e-14
871252704	XM_005104867.2	XP_005104924.1	PREDICTED: uncharacterized LOC101862292 (LOC101862292), mRNA					93.3929	0.591241	0.206995	0.0436877
871252742	XM_005104877.2	XP_005104934.2	PREDICTED: fibroin heavy chain-like (LOC101864245), mRNA					12.99	1.33089	0.40108	0.0146841
524896934	XM_005104880.1	XP_005104937.1	PREDICTED: putative protein TPRXL (LOC101845185), mRNA					19.3101	-0.816918	0.28052	0.0387759
871253299	XM_005105040.2	XP_005105097.2	PREDICTED: uncharacterized LOC101845021 (LOC101845021), mRNA					40.5761	0.796307	0.210805	0.00429912
871253456	XM_005105104.2	XP_005105161.1	PREDICTED: uncharacterized LOC101858656 (LOC101858656), mRNA					52.5539	1.61056	0.29925	1.14e-05
871254044	XM_005105286.2	XP_005105343.2	PREDICTED: putative phospholipase B-like 2 (LOC101860040), mRNA					8.01921	-1.05378	0.377092	0.0499884
871254586	XM_005105439.2	XP_005105496.1	PREDICTED: uncharacterized LOC101855585 (LOC101855585), mRNA					928.787	1.58024	0.244972	4.02e-08
871255038	XM_005105621.2	XP_005105678.2	PREDICTED: dual 3',5'-cyclic-AMP and -GMP phosphodiesterase 11A-like (LOC101856982), mRNA					23.2664	-1.31564	0.289103	0.000345149
871255140	XM_005105644.2	XP_005105701.1	PREDICTED: uncharacterized LOC101862525 (LOC101862525), mRNA					500.692	-1.43962	0.246551	1.17e-06
871255815	XM_005105878.2	XP_005105935.2	PREDICTED: synaptotagmin-7-like (LOC101856914), mRNA					87.8153	-0.812888	0.228015	0.00788905
524899171	XM_005105968.1	XP_005106025.1	PREDICTED: uncharacterized protein K02A2.6-like (LOC101857897), mRNA					9.99527	1.39756	0.39287	0.0080125
871256394	XM_005106066.2	XP_005106123.2	PREDICTED: SH3 domain-binding protein 5-like (LOC101861908), mRNA					16.3046	1.02278	0.316489	0.0179171
871256621	XM_005106148.2	XP_005106205.2	PREDICTED: aspartate aminotransferase-like (LOC101861976), mRNA					118.45	-0.787906	0.22949	0.0109409
871257263	XM_005106372.2	XP_005106429.2	PREDICTED: ras-related protein Rab-1B-like (LOC101853026), mRNA					185.903	1.46406	0.357751	0.00160229
871257446	XM_005106432.2	XP_005106489.1	PREDICTED: uncharacterized LOC101846602 (LOC101846602), mRNA					110.858	2.54911	0.31915	2.28e-12
871257656	XM_005106480.2	XP_005106537.1	PREDICTED: uncharacterized LOC101858056 (LOC101858056), mRNA					103.464	-0.84466	0.268919	0.0225039
871257629	XM_005106491.2	XP_005106548.2	PREDICTED: sialate O-acetylesterase-like (LOC101860596), mRNA					3.43599	1.40765	0.443254	0.0205927
871258363	XM_005106741.2	XP_005106798.2	PREDICTED: adhesion G protein-coupled receptor B2-like (LOC101858437), mRNA					52.8789	0.75654	0.22637	0.0137917
871258490	XM_005106795.2	XP_005106852.1	PREDICTED: uncharacterized LOC101849233 (LOC101849233), mRNA					335.197	-0.843096	0.201813	0.0012428
871258969	XM_005106963.2	XP_005107020.1	PREDICTED: uncharacterized LOC101848140 (LOC101848140), mRNA					282.377	0.548979	0.103832	1.75e-05
871259056	XM_005107003.2	XP_005107060.2	PREDICTED: dnaJ homolog dnj-5-like (LOC101857275), mRNA					251.331	0.590869	0.204818	0.0410014
871259143	XM_005107031.2	XP_005107088.1	PREDICTED: uncharacterized LOC101864709 (LOC101864709), mRNA					80.6446	1.02923	0.217325	0.00016917
871259272	XM_005107068.2	XP_005107125.1	PREDICTED: uncharacterized LOC101854043 (LOC101854043), mRNA					21.9919	-2.05945	0.379749	9.67e-06
871259422	XM_005107165.2	XP_005107222.1	PREDICTED: rho GTPase-activating protein gacZ-like (LOC101856837), mRNA					15.1842	1.83085	0.403013	0.000350464
871259759	XM_005107344.2	XP_005107401.2	PREDICTED: prostatic acid phosphatase-like (LOC101858734), mRNA					43.5206	0.611479	0.180886	0.0126165
871260660	XM_005107634.2	XP_005107691.2	PREDICTED: muscarinic acetylcholine receptor gar-3-like (LOC101847216), mRNA					19.3679	1.77873	0.342142	2.47e-05
871261366	XM_005107874.2	XP_005107931.2	PREDICTED: uncharacterized LOC101864092 (LOC101864092), mRNA					8.37834	1.34263	0.429128	0.0229943
871261469	XM_005107912.2	XP_005107969.2	PREDICTED: uncharacterized LOC101852434 (LOC101852434), transcript variant X1, mRNA					8.87662	-1.10316	0.385982	0.0435636
871261597	XM_005107955.2	XP_005108012.2	PREDICTED: two pore calcium channel protein 2-like (LOC101863775), mRNA					16.0711	0.825308	0.29311	0.0479633
871262057	XM_005108094.2	XP_005108151.1	PREDICTED: uncharacterized LOC101857675 (LOC101857675), mRNA					7.76307	1.39733	0.418071	0.0137917
871262211	XM_005108148.2	XP_005108205.1	PREDICTED: uncharacterized LOC101850439 (LOC101850439), mRNA					296.898	1.53449	0.439779	0.00963748
871262286	XM_005108153.2	XP_005108210.2	PREDICTED: endoplasmic reticulum membrane-associated RNA degradation protein-like (LOC101851441), mRNA					70.3629	1.53171	0.315393	0.000104623
871262303	XM_005108162.2	XP_005108219.1	PREDICTED: uncharacterized LOC101853644 (LOC101853644), mRNA					15.2909	1.01551	0.3078	0.0152656
871262319	XM_005108169.2	XP_005108226.2	PREDICTED: uncharacterized LOC101855139 (LOC101855139), mRNA					469.93	-0.709793	0.23185	0.0272031
871262435	XM_005108199.2	XP_005108256.2	PREDICTED: uncharacterized LOC101860770 (LOC101860770), transcript variant X3, mRNA					22.9905	1.56287	0.395195	0.00246759
871262710	XM_005108301.2	XP_005108358.2	PREDICTED: uncharacterized LOC101864417 (LOC101864417), mRNA					142.175	-0.9134	0.26392	0.0102399
871262806	XM_005108331.2	XP_005108388.2	PREDICTED: dipeptidyl peptidase 4-like (LOC101851831), mRNA					231.19	-0.814321	0.227218	0.00749637
871262824	XM_005108341.2	XP_005108398.2	PREDICTED: calcium uptake protein 3, mitochondrial-like (LOC101854201), mRNA					145.658	-0.697125	0.222653	0.0229355
871262944	XM_005108382.2	XP_005108439.2	PREDICTED: mucin-21-like (LOC101864554), mRNA					212.173	-1.24175	0.255956	0.000105734
871263112	XM_005108438.2	XP_005108495.1	PREDICTED: uncharacterized LOC101858304 (LOC101858304), mRNA					167.795	-1.58891	0.28857	6.73e-06
871263257	XM_005108490.2	XP_005108547.2	PREDICTED: uncharacterized LOC101850365 (LOC101850365), mRNA					536.335	-0.461127	0.148394	0.02413
871263745	XM_005108629.2	XP_005108686.1	PREDICTED: uncharacterized LOC101862217 (LOC101862217), mRNA					13.0369	1.88486	0.435678	0.000742799
871264134	XM_005108787.2	XP_005108844.2	PREDICTED: tetratricopeptide repeat protein 13-like (LOC101858740), mRNA					72.1515	0.650814	0.185933	0.00932733
871264476	XM_005108885.2	XP_005108942.2	PREDICTED: bromodomain-containing protein 4A-like (LOC101861394), mRNA					39.4715	1.43231	0.445564	0.0187339
871264593	XM_005108922.2	XP_005108979.2	PREDICTED: sulfhydryl oxidase 1-like (LOC101851372), mRNA					107.338	0.464426	0.156863	0.034279
871264745	XM_005108968.2	XP_005109025.2	PREDICTED: G protein pathway suppressor 2-like (LOC101863544), mRNA					142.847	-0.588432	0.163527	0.00720111
871265447	XM_005109224.2	XP_005109281.2	PREDICTED: probable ATP-dependent RNA helicase DDX10 (LOC101862219), partial mRNA					22.6877	0.676533	0.236578	0.0434517
871265727	XM_005109316.2	XP_005109373.2	PREDICTED: putative glutamate synthase [NADPH] (LOC101863618), mRNA					1952.28	-0.443799	0.148015	0.0313618
871265853	XM_005109369.2	XP_005109426.2	PREDICTED: uncharacterized LOC101855827 (LOC101855827), mRNA					244.767	0.628578	0.166704	0.00439799
871266651	XM_005109636.2	XP_005109693.2	PREDICTED: uncharacterized LOC101858364 (LOC101858364), partial mRNA					61.3589	-0.892507	0.255411	0.00950186
871267621	XM_005109963.2	XP_005110020.1	PREDICTED: uncharacterized LOC101855829 (LOC101855829), mRNA					621.729	1.23866	0.406494	0.0279718
871267850	XM_005110047.2	XP_005110104.1	PREDICTED: uncharacterized LOC101855982 (LOC101855982), mRNA					102.453	0.64142	0.214689	0.0323005
871267971	XM_005110100.2	XP_005110157.2	PREDICTED: vasoactive intestinal polypeptide receptor-like (LOC101847616), mRNA					287.11	0.685506	0.243492	0.0479787
871268217	XM_005110189.2	XP_005110246.2	PREDICTED: ATP-dependent 6-phosphofructokinase-like (LOC101849327), mRNA					487.605	-0.769418	0.228267	0.0128277
871268242	XM_005110206.2	XP_005110263.1	PREDICTED: uncharacterized LOC101852884 (LOC101852884), mRNA					1774.67	0.411475	0.119125	0.0104094
871268425	XM_005110258.2	XP_005110315.2	PREDICTED: uncharacterized LOC101864487 (LOC101864487), mRNA					33.6497	0.976973	0.310582	0.0223455
871268533	XM_005110294.2	XP_005110351.2	PREDICTED: uncharacterized LOC101853415 (LOC101853415), mRNA					2.94678	1.58716	0.445616	0.00796007
871268651	XM_005110339.2	XP_005110396.1	PREDICTED: uncharacterized LOC101864342 (LOC101864342), mRNA					251.871	1.6824	0.434614	0.0032675
871269426	XM_005110599.2	XP_005110656.1	PREDICTED: ras-interacting protein RIP3-like (LOC101850044), mRNA					14.8055	-1.60065	0.447629	0.0076717
871269700	XM_005110683.2	XP_005110740.2	PREDICTED: soma ferritin-like (LOC101850445), mRNA					962.122	1.1653	0.351465	0.014765
871269925	XM_005110741.2	XP_005110798.2	PREDICTED: stimulated by retinoic acid gene 6 protein homolog (LOC101864423), mRNA					21.7051	-2.73429	0.364735	7.57e-11
871270024	XM_005110773.2	XP_005110830.1	PREDICTED: uncharacterized LOC101852657 (LOC101852657), mRNA					186.89	-0.895725	0.27057	0.0149505
871270079	XM_005110789.2	XP_005110846.2	PREDICTED: A disintegrin and metalloproteinase with thrombospondin motifs 3-like (LOC101856388), mRNA					21.8249	-1.48906	0.450476	0.0150933
871270425	XM_005110892.2	XP_005110949.2	PREDICTED: nuclear pore complex protein DDB_G0274915-like (LOC101863219), mRNA					27.449	1.62019	0.353124	0.000297059
871270441	XM_005110896.2	XP_005110953.1	PREDICTED: uncharacterized LOC101864183 (LOC101864183), mRNA					6.72504	1.65812	0.452235	0.00595867
871270799	XM_005111003.2	XP_005111060.2	PREDICTED: aquaporin-5-like (LOC101850918), transcript variant X1, mRNA					14.6077	-2.85507	0.397417	4.89e-10
871270919	XM_005111036.2	XP_005111093.2	PREDICTED: fibrinogen C domain-containing protein 1-A-like (LOC101858224), mRNA					14.7614	-1.34273	0.428454	0.0228131
871271199	XM_005111114.2	XP_005111171.2	PREDICTED: uncharacterized LOC101857072 (LOC101857072), mRNA					24.7063	1.05787	0.290994	0.00649566
871271482	XM_005111207.2	XP_005111264.2	PREDICTED: uncharacterized LOC101862912 (LOC101862912), mRNA					29.0128	1.15864	0.350235	0.0149931
871271509	XM_005111226.2	XP_005111283.1	PREDICTED: uncharacterized LOC101847388 (LOC101847388), mRNA					339.761	-0.763535	0.189768	0.00197838
871271560	XM_005111239.2	XP_005111296.2	PREDICTED: monocarboxylate transporter 5-like (LOC101850377), mRNA					52.2179	1.35528	0.255913	1.69e-05
871271682	XM_005111278.2	XP_005111335.2	PREDICTED: cGMP-dependent protein kinase 1-like (LOC101860777), mRNA					40.0893	1.16254	0.245286	0.000168436
871271704	XM_005111285.2	XP_005111342.1	PREDICTED: uncharacterized LOC101862080 (LOC101862080), mRNA					226.993	1.71619	0.345587	6.75e-05
871271985	XM_005111386.2	XP_005111443.2	PREDICTED: uncharacterized LOC101845512 (LOC101845512), mRNA					14570.3	-0.656325	0.202955	0.0178253
871272608	XM_005111596.2	XP_005111653.2	PREDICTED: uncharacterized LOC101854914 (LOC101854914), partial mRNA					24.15	-0.941483	0.300342	0.0227835
871272986	XM_005111710.2	XP_005111767.2	PREDICTED: pinin-like (LOC101862543), mRNA					26.2536	-0.843657	0.228848	0.00561446
871273039	XM_005111727.2	XP_005111784.2	PREDICTED: retinoid isomerohydrolase-like (LOC101847625), mRNA					236.292	-0.456999	0.144603	0.0214789
871273057	XM_005111745.2	XP_005111802.2	PREDICTED: uncharacterized LOC101851690 (LOC101851690), mRNA					71.265	1.09034	0.237553	0.000296352
871273414	XM_005111852.2	XP_005111909.1	PREDICTED: uncharacterized LOC101857917 (LOC101857917), mRNA					1911.77	0.985256	0.2469	0.00222197
871273468	XM_005111869.2	XP_005111926.1	PREDICTED: uncharacterized LOC101861700 (LOC101861700), mRNA					16.1395	-0.937564	0.334134	0.0488539
871273434	XM_005111871.2	XP_005111928.2	PREDICTED: noelin-2-like (LOC101862155), mRNA					66.0897	-1.31809	0.290318	0.000353125
871273883	XM_005112011.2	XP_005112068.1	PREDICTED: uncharacterized LOC101854131 (LOC101854131), mRNA					16.4235	-0.803333	0.265545	0.0293605
871274009	XM_005112054.2	XP_005112111.2	PREDICTED: UPF0764 protein C16orf89-like (LOC101864578), partial mRNA					10.5243	-2.10373	0.398358	1.79e-05
871274192	XM_005112117.2	XP_005112174.2	PREDICTED: brain-specific homeobox/POU domain protein 3-like (LOC101859216), mRNA					90.8855	-2.12332	0.348507	3.21e-07
871274571	XM_005112240.2	XP_005112297.1	PREDICTED: interferon alpha-inducible protein 27-like protein 2A (LOC101847465), mRNA					6329.55	1.12995	0.223609	4.73e-05
871274770	XM_005112302.2	XP_005112359.1	PREDICTED: uncharacterized LOC101862085 (LOC101862085), mRNA					340.357	1.33794	0.289304	0.000256589
871275001	XM_005112382.2	XP_005112439.1	PREDICTED: uncharacterized LOC101861786 (LOC101861786), mRNA					144.104	0.628526	0.211601	0.0334493
871275257	XM_005112463.2	XP_005112520.2	PREDICTED: uncharacterized LOC101861706 (LOC101861706), mRNA					167.612	0.836819	0.238295	0.00906105
871275447	XM_005112516.2	XP_005112573.2	PREDICTED: organic solute transporter subunit alpha-like (LOC101855394), partial mRNA					38.5223	0.929393	0.268058	0.0101227
871275531	XM_005112532.2	XP_005112589.1	PREDICTED: uncharacterized LOC101859992 (LOC101859992), mRNA					142.451	-0.777652	0.170244	0.000319938
871275801	XM_005112614.2	XP_005112671.2	PREDICTED: coiled-coil domain-containing protein 157-like (LOC101859376), mRNA					15.554	1.01628	0.363501	0.0498663
871275822	XM_005112624.2	XP_005112681.2	PREDICTED: fibropellin-1-like (LOC101861413), mRNA					90.3935	1.04556	0.31883	0.0158656
871275877	XM_005112636.2	XP_005112693.2	PREDICTED: uncharacterized LOC101845061 (LOC101845061), mRNA					102.272	0.781187	0.25757	0.028803
871276168	XM_005112721.2	XP_005112778.2	PREDICTED: potassium voltage-gated channel protein Shaw-like (LOC101846940), mRNA					136.17	-0.761518	0.251852	0.0294253
871276491	XM_005112820.2	XP_005112877.1	PREDICTED: uncharacterized LOC101859301 (LOC101859301), mRNA					21.7583	1.65903	0.316833	2.08e-05
871276554	XM_005112833.2	XP_005112890.2	PREDICTED: uncharacterized LOC101862242 (LOC101862242), mRNA					184.097	0.64159	0.216616	0.034181
871276660	XM_005112854.2	XP_005112911.2	PREDICTED: uncharacterized LOC101848490 (LOC101848490), mRNA					3.80117	1.30639	0.441063	0.034181
871276767	XM_005112890.2	XP_005112947.2	PREDICTED: uncharacterized LOC101857539 (LOC101857539), mRNA					27.3301	0.909322	0.268336	0.0123113
871276916	XM_005112944.2	XP_005113001.2	PREDICTED: uncharacterized LOC101849987 (LOC101849987), partial mRNA					42.3068	-0.962051	0.237814	0.00182973
871277107	XM_005113008.2	XP_005113065.2	PREDICTED: tripartite motif-containing protein 2-like (LOC101846188), mRNA					92.2141	-0.613612	0.214456	0.0433175
524916898	XM_005113160.1	XP_005113217.1	PREDICTED: uncharacterized LOC101864505 (LOC101864505), mRNA					5.09392	1.11376	0.394645	0.0471638
871213928	XM_013079104.1	XP_012934558.1	PREDICTED: uncharacterized LOC101849672 (LOC101849672), mRNA					1.7042	-1.43213	0.440992	0.017098
871215182	XM_013079380.1	XP_012934834.1	PREDICTED: uncharacterized LOC106011064 (LOC106011064), mRNA					115.836	-0.426889	0.136448	0.0229943
871205599	XM_013079790.1	XP_012935244.1	PREDICTED: uncharacterized LOC101863067 (LOC101863067), mRNA					85.2954	0.923076	0.287069	0.0186967
871205602	XM_013079794.1	XP_012935248.1	PREDICTED: uncharacterized LOC101863310 (LOC101863310), mRNA					79.5047	-0.619123	0.211196	0.036929
871204375	XM_013079980.1	XP_012935434.1	PREDICTED: ATP-binding cassette sub-family A member 2-like (LOC101857153), mRNA					698.999	0.793533	0.18348	0.000744267
871219421	XM_013080099.1	XP_012935553.1	PREDICTED: uncharacterized LOC101852162 (LOC101852162), mRNA					3.33652	1.42449	0.430174	0.0149436
871220853	XM_013080374.1	XP_012935828.1	PREDICTED: AT-rich interactive domain-containing protein 1B-like (LOC101861567), mRNA					91.5567	-1.17114	0.334045	0.00924342
871221099	XM_013080424.1	XP_012935878.1	PREDICTED: uncharacterized LOC106011289 (LOC106011289), mRNA					501.769	2.15626	0.292851	1.6e-10
871221526	XM_013080489.1	XP_012935943.1	PREDICTED: uncharacterized LOC106011317 (LOC106011317), mRNA					1.64052	1.39855	0.445216	0.0225039
871221553	XM_013080493.1	XP_012935947.1	PREDICTED: uncharacterized LOC101849528 (LOC101849528), mRNA					2.65005	1.31238	0.442652	0.0339885
871222502	XM_013080647.1	XP_012936101.1	PREDICTED: uncharacterized LOC106011350 (LOC106011350), mRNA					20.7898	2.00168	0.416837	0.000131526
871223102	XM_013080766.1	XP_012936220.1	PREDICTED: uncharacterized protein C1orf112 homolog (LOC101863888), mRNA					18.1937	1.00064	0.352406	0.0452713
871223149	XM_013080776.1	XP_012936230.1	PREDICTED: uncharacterized LOC106011381 (LOC106011381), mRNA					5.85883	2.06025	0.449509	0.00030056
871206171	XM_013080831.1	XP_012936285.1	PREDICTED: uncharacterized LOC106011389 (LOC106011389), mRNA					38.9011	-1.08167	0.381168	0.045347
871223656	XM_013080871.1	XP_012936325.1	PREDICTED: stress response protein NST1-like (LOC101852168), mRNA					1.81482	1.29452	0.448798	0.0410206
871223911	XM_013080911.1	XP_012936365.1	PREDICTED: uncharacterized LOC101853688 (LOC101853688), transcript variant X1, mRNA					1.97465	1.24753	0.442642	0.0476031
871224170	XM_013080966.1	XP_012936420.1	PREDICTED: uncharacterized LOC101857100 (LOC101857100), mRNA					55.3252	-0.971759	0.2269	0.000856173
871224373	XM_013081004.1	XP_012936458.1	PREDICTED: golgin subfamily B member 1-like (LOC101851570), mRNA					1054.8	-0.834829	0.269569	0.0248673
871225463	XM_013081187.1	XP_012936641.1	PREDICTED: uncharacterized LOC101846068 (LOC101846068), mRNA					3.11152	-1.28229	0.451736	0.0452713
871206464	XM_013081265.1	XP_012936719.1	PREDICTED: AAC-rich mRNA clone AAC11 protein-like (LOC101858227), mRNA					18.8473	-1.19468	0.323907	0.00559889
871227023	XM_013081462.1	XP_012936916.1	PREDICTED: uncharacterized LOC106011500 (LOC106011500), mRNA					20.5795	1.68027	0.404357	0.00133859
871230796	XM_013082188.1	XP_012937642.1	PREDICTED: uncharacterized LOC101862347 (LOC101862347), mRNA					27.6139	-2.43264	0.361578	7.96e-09
871230853	XM_013082201.1	XP_012937655.1	PREDICTED: uncharacterized LOC101862112 (LOC101862112), mRNA					51.1033	-2.46105	0.363496	7.06e-09
871231021	XM_013082231.1	XP_012937685.1	PREDICTED: uncharacterized LOC106011702 (LOC106011702), partial mRNA					22.035	-3.19135	0.369639	2.29e-14
871231307	XM_013082280.1	XP_012937734.1	PREDICTED: myb-like protein I (LOC101858553), mRNA					96.0449	-0.591186	0.21055	0.0486117
871231450	XM_013082311.1	XP_012937765.1	PREDICTED: uncharacterized LOC106011723 (LOC106011723), mRNA					178.997	-1.26254	0.418721	0.0299214
871232486	XM_013082496.1	XP_012937950.1	PREDICTED: uncharacterized LOC101859637 (LOC101859637), mRNA					10.3991	-2.40804	0.429832	4.29e-06
871233386	XM_013082655.1	XP_012938109.1	PREDICTED: uncharacterized LOC101859330 (LOC101859330), mRNA					6.60527	2.13512	0.420547	4.22e-05
871233820	XM_013082740.1	XP_012938194.1	PREDICTED: uncharacterized LOC106011808 (LOC106011808), mRNA					283.115	-0.588668	0.165851	0.00815998
871233909	XM_013082752.1	XP_012938206.1	PREDICTED: ependymin-related protein 1-like (LOC101849130), transcript variant X1, mRNA					32.401	0.966313	0.310368	0.0238287
871234836	XM_013082929.1	XP_012938383.1	PREDICTED: uncharacterized LOC106011851 (LOC106011851), mRNA					15.3936	-1.21696	0.381667	0.0200111
871235919	XM_013083117.1	XP_012938571.1	PREDICTED: uncharacterized LOC106011911 (LOC106011911), mRNA					3.41331	-1.57274	0.451367	0.00971322
871235980	XM_013083129.1	XP_012938583.1	PREDICTED: uncharacterized LOC101853792 (LOC101853792), mRNA					32.0463	-0.882421	0.269204	0.0159278
871238145	XM_013083511.1	XP_012938965.1	PREDICTED: uncharacterized LOC101849216 (LOC101849216), mRNA					67.8484	0.640807	0.229181	0.0498663
871238845	XM_013083638.1	XP_012939092.1	PREDICTED: uncharacterized LOC106012030 (LOC106012030), mRNA					10.6689	-1.13214	0.380452	0.0330549
871239360	XM_013083729.1	XP_012939183.1	PREDICTED: uncharacterized LOC101858280 (LOC101858280), mRNA					105.067	-0.867748	0.226406	0.00363522
871239674	XM_013083788.1	XP_012939242.1	PREDICTED: uncharacterized LOC101858787 (LOC101858787), mRNA					21.0949	0.755803	0.268968	0.048323
871239901	XM_013083838.1	XP_012939292.1	PREDICTED: mucin-17-like (LOC101851503), mRNA					260.835	0.506657	0.161922	0.0229943
871208064	XM_013084007.1	XP_012939461.1	PREDICTED: collagen alpha-1(X) chain-like (LOC101848934), mRNA					11.074	-1.73857	0.38216	0.000345597
871241424	XM_013084126.1	XP_012939580.1	PREDICTED: prion-like-(Q/N-rich) domain-bearing protein 25 (LOC106012142), partial mRNA					2.90607	1.46331	0.446202	0.0158656
871241636	XM_013084174.1	XP_012939628.1	PREDICTED: uncharacterized LOC106012151 (LOC106012151), mRNA					14.7472	1.20084	0.403325	0.0329822
871241805	XM_013084204.1	XP_012939658.1	PREDICTED: uncharacterized LOC101853566 (LOC101853566), mRNA					5.73277	1.39643	0.450822	0.0248417
871242753	XM_013084393.1	XP_012939847.1	PREDICTED: uncharacterized LOC101845704 (LOC101845704), mRNA					83.2293	-1.17498	0.267547	0.000599153
871204656	XM_013084660.1	XP_012940114.1	PREDICTED: sulfate transporter-like (LOC101845733), mRNA					43.0966	0.786025	0.220988	0.0080125
871244387	XM_013084708.1	XP_012940162.1	PREDICTED: uncharacterized LOC106012279 (LOC106012279), mRNA					18.5467	-1.0718	0.315944	0.0122215
871245290	XM_013084872.1	XP_012940326.1	PREDICTED: uncharacterized LOC106012303 (LOC106012303), mRNA					2.26468	1.30853	0.452284	0.0403332
871245783	XM_013084935.1	XP_012940389.1	PREDICTED: uncharacterized LOC106012326 (LOC106012326), mRNA					469.02	-0.691367	0.167551	0.00147434
871246033	XM_013084980.1	XP_012940434.1	PREDICTED: uncharacterized LOC101845785 (LOC101845785), mRNA					30.8144	0.719171	0.234762	0.0271117
871247561	XM_013085244.1	XP_012940698.1	PREDICTED: uncharacterized LOC106012387 (LOC106012387), mRNA					23.3879	-1.31377	0.400587	0.0158656
871248929	XM_013085484.1	XP_012940938.1	PREDICTED: uncharacterized LOC106012457 (LOC106012457), mRNA					83.0415	1.01174	0.309492	0.0162895
871250401	XM_013085745.1	XP_012941199.1	PREDICTED: uncharacterized LOC101863999 (LOC101863999), mRNA					401.707	-1.1414	0.28533	0.00214462
871250502	XM_013085763.1	XP_012941217.1	PREDICTED: uncharacterized LOC101847979 (LOC101847979), mRNA					79.7271	0.555597	0.168822	0.0154883
871250922	XM_013085828.1	XP_012941282.1	PREDICTED: uncharacterized LOC101862290 (LOC101862290), partial mRNA					66.8505	0.825788	0.269074	0.0267518
871252068	XM_013086033.1	XP_012941487.1	PREDICTED: anoctamin-4-like (LOC101853478), mRNA					532.971	0.479731	0.10826	0.000530068
871252453	XM_013086091.1	XP_012941545.1	PREDICTED: ETS-like protein pointed, isoform P1 (LOC101862669), mRNA					38.1734	-1.42004	0.257825	6.73e-06
871253649	XM_013086315.1	XP_012941769.1	PREDICTED: uncharacterized LOC106011005 (LOC106011005), mRNA					2421.43	1.56464	0.439693	0.0080125
871253987	XM_013086380.1	XP_012941834.1	PREDICTED: uncharacterized LOC106012686 (LOC106012686), mRNA					43.7774	1.7906	0.452171	0.00244035
871255565	XM_013086679.1	XP_012942133.1	PREDICTED: uncharacterized LOC106012771 (LOC106012771), mRNA					224.423	-0.705284	0.212571	0.0146841
871255590	XM_013086689.1	XP_012942143.1	PREDICTED: glyoxalase domain-containing protein 5-like (LOC101856913), mRNA					75.1867	-0.505186	0.165924	0.0281333
871256491	XM_013086849.1	XP_012942303.1	PREDICTED: uncharacterized LOC101850745 (LOC101850745), mRNA					43.7274	0.833213	0.289092	0.0412387
871257194	XM_013086966.1	XP_012942420.1	PREDICTED: uncharacterized LOC101845869 (LOC101845869), mRNA					40.3348	-0.790349	0.218592	0.00684701
871204776	XM_013086989.1	XP_012942443.1	PREDICTED: toll-like receptor 4 (LOC101863390), mRNA					3.83923	1.34623	0.45084	0.0323436
871258007	XM_013087103.1	XP_012942557.1	PREDICTED: uncharacterized protein C167.05-like (LOC106012882), mRNA					87.313	-1.32568	0.305337	0.000707507
871258216	XM_013087143.1	XP_012942597.1	PREDICTED: uncharacterized LOC106012887 (LOC106012887), mRNA					101.184	-1.06734	0.348758	0.0272379
871258857	XM_013087246.1	XP_012942700.1	PREDICTED: uncharacterized LOC106012918 (LOC106012918), mRNA					150.67	1.22962	0.338236	0.00649566
871259283	XM_013087331.1	XP_012942785.1	PREDICTED: AAC-rich mRNA clone AAC4 protein-like (LOC101857744), partial mRNA					35.1468	1.55465	0.446784	0.00977615
871259285	XM_013087332.1	XP_012942786.1	PREDICTED: AAC-rich mRNA clone AAC4 protein-like (LOC106012940), mRNA					133.65	2.28033	0.451414	4.73e-05
871260587	XM_013087646.1	XP_012943100.1	PREDICTED: uncharacterized LOC101862895 (LOC101862895), mRNA					105.658	-0.739977	0.209777	0.00867611
871260769	XM_013087674.1	XP_012943128.1	PREDICTED: uncharacterized LOC101856049 (LOC101856049), mRNA					44.3017	1.00381	0.319277	0.0223979
871261228	XM_013087768.1	XP_012943222.1	PREDICTED: uncharacterized LOC106013055 (LOC106013055), mRNA					26.5139	0.744332	0.223903	0.0144283
871261748	XM_013087865.1	XP_012943319.1	PREDICTED: uncharacterized LOC101856757 (LOC101856757), mRNA					6.15041	-1.6572	0.429911	0.0034074
871261842	XM_013087886.1	XP_012943340.1	PREDICTED: uncharacterized LOC106013096 (LOC106013096), mRNA					40.915	-1.16047	0.267389	0.000709828
871261884	XM_013087893.1	XP_012943347.1	PREDICTED: uncharacterized LOC106013098 (LOC106013098), mRNA					148.79	2.24609	0.449406	6.04e-05
871210199	XM_013087926.1	XP_012943380.1	PREDICTED: uncharacterized protein C12orf56-like (LOC101850299), mRNA					7.15574	-1.37697	0.397167	0.0101227
871262479	XM_013088009.1	XP_012943463.1	PREDICTED: mucin-5AC-like (LOC101847993), mRNA					21.652	-0.71429	0.251567	0.0452713
871262493	XM_013088013.1	XP_012943467.1	PREDICTED: uncharacterized LOC101848383 (LOC101848383), mRNA					84.4678	0.809588	0.197232	0.00156072
871262991	XM_013088092.1	XP_012943546.1	PREDICTED: uncharacterized LOC101848146 (LOC101848146), mRNA					19.4533	-1.28991	0.337371	0.00373796
871210543	XM_013088507.1	XP_012943961.1	PREDICTED: integumentary mucin C.1-like (LOC101848716), mRNA					63.9408	1.44519	0.302936	0.000149499
871265605	XM_013088555.1	XP_012944009.1	PREDICTED: uncharacterized LOC101854447 (LOC101854447), mRNA					144.699	-0.829649	0.241256	0.0108381
871265736	XM_013088571.1	XP_012944025.1	PREDICTED: uncharacterized LOC101845042 (LOC101845042), mRNA					43.1969	0.775289	0.186032	0.00128126
871204870	XM_013088574.1	XP_012944028.1	PREDICTED: TBC1 domain family member 30-like (LOC101854126), partial mRNA					61.2284	1.42593	0.345842	0.00148443
871204873	XM_013088620.1	XP_012944074.1	PREDICTED: tetratricopeptide repeat protein 1-like (LOC101854538), mRNA					136.617	0.508951	0.159673	0.0200548
871267292	XM_013088855.1	XP_012944309.1	PREDICTED: uncharacterized LOC106013355 (LOC106013355), mRNA					11.6208	0.884643	0.31163	0.0452713
871210842	XM_013088916.1	XP_012944370.1	PREDICTED: uncharacterized LOC106013374 (LOC106013374), mRNA					13.1915	1.40551	0.430463	0.0163409
871268445	XM_013089083.1	XP_012944537.1	PREDICTED: uncharacterized LOC101848923 (LOC101848923), mRNA					14.9655	1.63671	0.373532	0.000607655
871268927	XM_013089182.1	XP_012944636.1	PREDICTED: putative eggshell protein (LOC101845280), mRNA					65.703	1.61279	0.247563	2.72e-08
871269152	XM_013089226.1	XP_012944680.1	PREDICTED: uncharacterized LOC106013443 (LOC106013443), partial mRNA					29.0561	0.976568	0.295594	0.015106
871269621	XM_013089319.1	XP_012944773.1	PREDICTED: L-threonine 3-dehydrogenase, mitochondrial-like (LOC101864029), mRNA					49.1027	1.03733	0.293368	0.00847774
871270941	XM_013089589.1	XP_012945043.1	PREDICTED: uncharacterized LOC101860617 (LOC101860617), partial mRNA					71.2045	1.13485	0.242309	0.000210309
871272274	XM_013089859.1	XP_012945313.1	PREDICTED: uncharacterized protein DDB_G0283357-like (LOC101848627), mRNA					68.3604	-0.876266	0.239075	0.00596325
871272436	XM_013089893.1	XP_012945347.1	PREDICTED: uncharacterized LOC101859288 (LOC101859288), mRNA					643.402	0.82787	0.178494	0.000245668
871272637	XM_013089941.1	XP_012945395.1	PREDICTED: uncharacterized LOC106013653 (LOC106013653), mRNA					41.2498	1.05494	0.350472	0.0303739
871272910	XM_013089999.1	XP_012945453.1	PREDICTED: muscle M-line assembly protein unc-89-like (LOC101857158), mRNA					2.93624	-1.60845	0.450881	0.00784978
871273438	XM_013090091.1	XP_012945545.1	PREDICTED: uncharacterized LOC106013690 (LOC106013690), mRNA					63.8912	1.65478	0.332889	6.7e-05
871273621	XM_013090125.1	XP_012945579.1	PREDICTED: uncharacterized LOC101856069 (LOC101856069), mRNA					36.6658	-0.900936	0.29336	0.026709
871274254	XM_013090251.1	XP_012945705.1	PREDICTED: uncharacterized LOC101864114 (LOC101864114), mRNA					36.6896	-1.22994	0.275979	0.000486003
871274873	XM_013090366.1	XP_012945820.1	PREDICTED: uncharacterized LOC106013765 (LOC106013765), mRNA					18.2626	1.14285	0.302769	0.00433749
871277245	XM_013090841.1	XP_012946295.1	PREDICTED: verprolin-like (LOC101856401), mRNA					87.3937	-0.622563	0.183939	0.0124459
871277653	XM_013090930.1	XP_012946384.1	PREDICTED: uncharacterized LOC106013969 (LOC106013969), mRNA					121.03	-0.833195	0.240083	0.0100773
871278113	XM_013091030.1	XP_012946484.1	PREDICTED: uncharacterized LOC106014029 (LOC106014029), mRNA					13.2934	-1.17558	0.339487	0.0102136
871278511	XM_013091118.1	XP_012946572.1	PREDICTED: uncharacterized LOC106014079 (LOC106014079), mRNA					50.082	0.704942	0.247291	0.0442129
871278675	XM_013091151.1	XP_012946605.1	PREDICTED: uncharacterized LOC106014103 (LOC106014103), mRNA					128.901	-0.514103	0.162156	0.0208716
871213283	XM_013091463.1	XP_012946917.1	PREDICTED: uncharacterized LOC106014222 (LOC106014222), mRNA					1.54284	1.27081	0.438629	0.0399713
871205521	XR_001184666.1		PREDICTED: uncharacterized LOC101863149 (LOC101863149), ncRNA					5.65135	-1.61542	0.406028	0.00229613
871220719	XR_001184705.1		PREDICTED: uncharacterized LOC101848186 (LOC101848186), ncRNA					21.5772	0.848151	0.273474	0.0245462
871227860	XR_001184772.1		PREDICTED: uncharacterized LOC101864521 (LOC101864521), ncRNA					102.966	-0.906802	0.254999	0.0080125
871228125	XR_001184776.1		PREDICTED: uncharacterized LOC106011574 (LOC106011574), ncRNA					5.96545	-1.76219	0.450094	0.00283006
871228303	XR_001184778.1		PREDICTED: uncharacterized LOC106011585 (LOC106011585), ncRNA					3773.35	-0.845815	0.172144	8.28e-05
871230915	XR_001184819.1		PREDICTED: uncharacterized LOC106011696 (LOC106011696), ncRNA					44.024	1.28403	0.251542	3.83e-05
871239136	XR_001184933.1		PREDICTED: uncharacterized LOC106012038 (LOC106012038), ncRNA					1.7818	-1.62237	0.448145	0.00676487
871204248	XR_001184975.1		PREDICTED: uncharacterized LOC106012211 (LOC106012211), ncRNA					21.631	1.23979	0.261689	0.000168859
871248147	XR_001185024.1		PREDICTED: uncharacterized LOC101860266 (LOC101860266), ncRNA					141.389	1.19631	0.356759	0.0133982
871254293	XR_001185120.1		PREDICTED: uncharacterized LOC106012702 (LOC106012702), ncRNA					515.631	-0.496143	0.174051	0.0442129
871255283	XR_001185133.1		PREDICTED: uncharacterized LOC106012757 (LOC106012757), ncRNA					12.7663	-1.86517	0.355758	2.05e-05
871259442	XR_001185202.1		PREDICTED: uncharacterized LOC101859593 (LOC101859593), ncRNA					187.828	2.01769	0.445262	0.000364022
871259762	XR_001185209.1		PREDICTED: uncharacterized LOC106012985 (LOC106012985), ncRNA					71.2485	-0.770103	0.239894	0.0189068
871261804	XR_001185236.1		PREDICTED: uncharacterized LOC106013092 (LOC106013092), ncRNA					252.09	-0.416814	0.117596	0.00826821
871269408	XR_001185349.1		PREDICTED: uncharacterized LOC106013456 (LOC106013456), ncRNA					591.876	-0.645511	0.195755	0.0153328
871269499	XR_001185351.1		PREDICTED: uncharacterized LOC106013461 (LOC106013461), ncRNA					18.9339	-0.994697	0.311793	0.0199411
871270299	XR_001185363.1		PREDICTED: uncharacterized LOC106013514 (LOC106013514), ncRNA					5.32452	-1.15624	0.407274	0.0452713
871271489	XR_001185382.1		PREDICTED: uncharacterized LOC106013583 (LOC106013583), ncRNA					65.2314	-0.790086	0.226343	0.00960266
871272111	XR_001185389.1		PREDICTED: uncharacterized LOC106013615 (LOC106013615), ncRNA					118.96	-0.631951	0.185215	0.0115578
871272217	XR_001185390.1		PREDICTED: uncharacterized LOC101863395 (LOC101863395), ncRNA					11.2495	-1.37406	0.359048	0.00370286
871274392	XR_001185427.1		PREDICTED: uncharacterized LOC106013739 (LOC106013739), ncRNA					3.04715	-1.61954	0.450536	0.00727516
871277128	XR_001185486.1		PREDICTED: uncharacterized LOC106013929 (LOC106013929), ncRNA					317.144	-0.545201	0.174855	0.0235412
871210952	XR_220113.2		PREDICTED: uncharacterized LOC101849023 (LOC101849023), ncRNA					408.469	-0.611546	0.178895	0.0113739
871214157	XR_220162.2		PREDICTED: uncharacterized LOC101856321 (LOC101856321), ncRNA					13.4356	1.0915	0.353919	0.0257852
871214399	XR_220168.2		PREDICTED: uncharacterized LOC101850631 (LOC101850631), ncRNA					53837	1.51874	0.412892	0.00576223
871216333	XR_220200.2		PREDICTED: uncharacterized LOC101852157 (LOC101852157), ncRNA					36.5765	0.825789	0.26933	0.0269809
871218875	XR_220245.2		PREDICTED: serine/arginine-rich splicing factor 1A-like (LOC101856327), transcript variant X3, misc_RNA					81.1001	-1.0129	0.229892	0.000568775
871223423	XR_220310.2		PREDICTED: uncharacterized LOC101849996 (LOC101849996), ncRNA					36.2745	-1.1178	0.287371	0.0030768
871224795	XR_220342.2		PREDICTED: uncharacterized LOC101862936 (LOC101862936), ncRNA					53.2402	-1.27478	0.250706	4.09e-05
871227858	XR_220389.2		PREDICTED: uncharacterized LOC101861808 (LOC101861808), ncRNA					57.8718	-1.0973	0.298429	0.00578155
871236564	XR_220520.2		PREDICTED: uncharacterized LOC101855424 (LOC101855424), ncRNA					36.3041	-0.919795	0.32582	0.0470977
871255906	XR_220835.2		PREDICTED: tubulin beta-4B chain-like (LOC101860763), misc_RNA					339.624	-1.40982	0.311635	0.000375203
871258493	XR_220882.2		PREDICTED: uncharacterized LOC101849875 (LOC101849875), ncRNA					12.1146	1.50959	0.418135	0.00695916
871266826	XR_221026.2		PREDICTED: uncharacterized LOC101852210 (LOC101852210), ncRNA					4.50571	-1.50422	0.445361	0.012673
871270015	XR_221084.2		PREDICTED: uncharacterized LOC101851682 (LOC101851682), ncRNA					658.58	0.695055	0.174465	0.00226925
871270664	XR_221100.2		PREDICTED: uncharacterized LOC101861401 (LOC101861401), ncRNA					68.853	-0.760342	0.238708	0.0200943
871270707	XR_221102.2		PREDICTED: uncharacterized LOC101845509 (LOC101845509), ncRNA					107.722	-1.20694	0.294625	0.00158947
871271557	XR_221128.2		PREDICTED: uncharacterized LOC101849895 (LOC101849895), ncRNA					12.2892	-1.35351	0.443595	0.0277879

## Sheet: column header descriptions
Column Header	Description
nucleotide_GI	Aplysia nucleotide accession number
Aplysia mRNA Accession	Accession number of Aplysia mRNA identified as DE
Aplysia protein Accession	Corresponding protein for mRNA accession
Aplysia Protein Name	NCBI assigned protein name
Human BLAST evalue	evalue of Aplysia protein BLAST result of human proteins
HumanProteinAccession	Accession number for human protein identified in Blast2GO
Gene Symbol	Human gene symbol
Human Protein Name	NCBI assigned human protein name
baseMean	Average number of counts for the transcript, across all replicates
log2FoldChange	fold-change between M and AII. Postive values indicated increased expression in aged neurons
lfcSE	Standard error of the log fold change calculations, as determined by DESeq2
padj	Adjusted p-value after false discovery rate correction
